# Supplementary material for: Integrated Transcriptomics and Widely Targeted Metabolomics Analyses Provide Insights Into Flavonoid Biosynthesis in the Rhizomes of Golden Buckwheat (Fagopyrum cymosum)
Source: Front Plant Sci. 2022 Jun 17;13:803472. doi: 10.3389/fpls.2022.803472 (PMC9247553; doi:10.3389/fpls.2022.803472)
Supplement: Supplementary Table 1 — List of all the primers used in this study. [file Table_1.XLSX]

## Sheet: Table S1
		Supplementary Table 1. List of all primers used in this study.
Gene Name	Gene ID	Forward Primer	Reverse Primer	Purpose
MYB	FtPinG0007213700.01	TATGGCCATGGAGGCCAGTGAATTCATGGGGAGAAAGCCTT	TCTGCAGCTCGAGCTCGATGGATCCCTAATCGCTACTCCCC	Y1H (AD)
CHS Promoter	FtPinG0002106500.01	ATACGACTCACTATAGGGCGAATTCAGGACGGGGATGTTTTGAGT	ACCGCGGATCGATTCGCGAACGCGTTTTGATATTAGGAGGAGATT	Y1H (Bait)
LAR Promoter	FtPinG0002428800.01	ATACGACTCACTATAGGGCGAATTCGGATTGGAGAGAATCATATC	ACCGCGGATCGATTCGCGAACGCGTCTTGGGTTTAGTTTCGAAAC	Y1H (Bait)
DFR Promoter	FtPinG0002371500.01	ATACGACTCACTATAGGGCGAATTCAGATAGGAAGTGTGAGGCT	ACCGCGGATCGATTCGCGAACGCGTGGTGCGACGTCGTTTT	Y1H (Bait)
F3'H Promoter	FtPinG0002353900.01	ATACGACTCACTATAGGGCGAATTCTGTAGCATTTTAGAAAGCAA	ACCGCGGATCGATTCGCGAACGCGTTTTTTTTTTTGGGATCTTTG	Y1H (Bait)
F3H Promoter	FtPinG0006662600.01	ATACGACTCACTATAGGGCGAATTCTATGTATTTGGTGGGCATTG	ACCGCGGATCGATTCGCGAACGCGTTGATGAATGATTTGTTGTTT	Y1H (Bait)
CHS	FtPinG0000551600.01	CGGAGCGGTTATAGTCGGAGCA	GGAGTTCCAGTCGGCGATGTTG	qRT-PCR
CHS	FtPinG0002106500.01	TGGTGGTAGTACCGTCCTTCGT	TGGCAGCGGATGCTCCTTCA	qRT-PCR
CHS	FtPinG0008806400.01	AACCGTCCTTCGTCTCGCCAA	ACAACGCCTGACCCACCATAGA	qRT-PCR
CHI	FtPinG0003061400.01	AAGAGTCTGTCGGAAGCAGGCT	GCTTGCTCTGGATGCTCCCTAC	qRT-PCR
F3H	FtPinG0006662600.01	ACCGAGCACTACAGCGAGCA	ACGACAAAGGCACCCTCAACAG	qRT-PCR
F3'H	FtPinG0002353900.01	AGGCGGCAAGCTGACTGATACT	TGGCAGGGAGAGTGGAGTTGAC	qRT-PCR
F3'5'H	FtPinG0006132400.01	CGTCTCGCAATCCACGACACTC	CCACTTTGACCAGCCACCCAAT	qRT-PCR
F3'5'H	FtPinG0006940000.01	GGCGATGGCGGAGATGATGAAG	TCCTCCCATATCGAAGGGTCCC	qRT-PCR
DFR	FtPinG0002371500.01	GGAAAAATGCTCCGAAACAA	TCCACAGCACCAACAAACAT	qRT-PCR
FLS	FtPinG0006907000.01	CACGAGAGGCCGGAGAATAGCA	TCCGACCGCCTGAACCTTCTT	qRT-PCR
LAR	FtPinG0000053800.01	CGTCGGAGGTGGCAACATACTC	ACCGCTCGCTTCTCCAAGTACA	qRT-PCR
LAR	FtPinG0002428800.01	TAGCAGCAGCCGCAGAGAATTG	CCCTCGACCGAGAAATCCACCT	qRT-PCR
MYB	FtPinG0007213700.01	GGCGAAAATCGAATGTTGTT	ACGTTCGAAAGAGGAGACGA	qRT-PCR
Actin		GAGTTATGAGCTTCCTGATG	CCGCCACTCAACACAATGTT	qRT-PCR
