# Supplementary material for: Integrated Transcriptomics and Widely Targeted Metabolomics Analyses Provide Insights Into Flavonoid Biosynthesis in the Rhizomes of Golden Buckwheat (Fagopyrum cymosum)
Source: Front Plant Sci. 2022 Jun 17;13:803472. doi: 10.3389/fpls.2022.803472 (PMC9247553; doi:10.3389/fpls.2022.803472)
Supplement: Supplementary Table 2 — Summary statistics of RNA sequencing results of golden buckwheat rhizomes. [file Table_2.XLSX]

## Sheet: Sheet1
		Supplementary Table 2. Summary statistics of RNA-Seq results of golden buckwheat rhizomes
Samples	Clean reads	Clean bases	GC Content	%≥Q30	Uniq Mapped Reads	Multiple Map Reads	Reads Map to '+'	Reads Map to '-'
R1-1	45393756	6764279672	0.4667	0.9481	0.7132	0.0174	0.3641	0.3639
R1-2	42032072	6269748226	0.4869	0.9455	0.6631	0.0476	0.3518	0.3527
R1-3	49465916	7380717832	0.4617	0.9422	0.7123	0.0146	0.3619	0.3625
R2-1	41034456	6111106094	0.4733	0.9486	0.672	0.0281	0.3481	0.3478
R2-2	45798386	6828908828	0.4931	0.9352	0.636	0.0555	0.3441	0.3404
R2-3	52182636	7791174252	0.476	0.9409	0.6512	0.036	0.343	0.341
R3-1	47221964	7027426324	0.4764	0.9454	0.6657	0.0335	0.3467	0.3454
R3-2	49008828	7292603124	0.4737	0.9471	0.6715	0.0315	0.3476	0.3477
R3-3	45024778	6717770302	0.4866	0.9434	0.6439	0.0517	0.3439	0.342
R4-1	44599684	6645556680	0.4742	0.9485	0.709	0.0326	0.3673	0.3675
R4-2	49884552	7433502004	0.4735	0.9484	0.7022	0.033	0.3644	0.3645
R4-3	48626518	7238087504	0.4688	0.94	0.7236	0.0217	0.3698	0.3701
