# Supplementary material for: Integrated Transcriptomics and Widely Targeted Metabolomics Analyses Provide Insights Into Flavonoid Biosynthesis in the Rhizomes of Golden Buckwheat (Fagopyrum cymosum)
Source: Front Plant Sci. 2022 Jun 17;13:803472. doi: 10.3389/fpls.2022.803472 (PMC9247553; doi:10.3389/fpls.2022.803472)
Supplement: Supplementary Table 3 — Differentially expressed genes (DEGs) identified among the four golden buckwheat rhizomes. DESeq2 was used to identify the DEGs, and thresholds were set as the absolute value of log2ratio ≥ 1 and P-value (padj) <0.05. [file Table_3.XLSX]

## Sheet: Table S3. DEG identified among 
	Supplementary Table 3. DEG identified among four golden buckwheat rhizomes
#ID	R1-1	R1-2	R1-3	R2-1	R2-2	R2-3	R3-1	R3-2	R3-3	R4-1	R4-2	R4-3
FtPinG0000002800.01	0.607906	0.470971	0.675632	0.485956	0.270374	0.980381	1.04431	0.973778	0.87096	0.180232	0.215308	0.245931
FtPinG0000003000.01	15.6978	5.94263	8.05926	3.6647	2.28379	4.57416	3.21138	1.97432	3.01512	1.2178	1.28505	0.663066
FtPinG0000011200.01	3.52494	3.09207	4.264	2.66041	4.02237	1.81323	3.28268	3.3103	2.53208	0.977255	0.834151	1.30963
FtPinG0000011700.01	0.37584	0.307881	0.515745	1.11629	0.358171	0.842414	4.04676	1.70968	3.50786	5.95903	7.71836	5.88035
FtPinG0000014600.01	0	0	0	0	9.08423	1.3571	3.36743	3.61582	6.11604	1.55615	0	0
FtPinG0000014700.01	0	2.08243	0.116513	1.81672	8.37571	1.46252	2.15223	2.56807	8.07086	1.34448	1.83238	0.697733
FtPinG0000014900.01	0.561644	5.21468	0.174478	5.43956	13.1167	6.5839	5.89995	2.64145	18.2623	1.92369	1.92796	0.894252
FtPinG0000019300.01	13.4662	7.56948	13.0324	2.14477	1.89494	4.2371	2.37247	1.74226	2.11789	2.00346	1.29178	2.6783
FtPinG0000019600.01	6.12495	3.18306	5.76683	5.28071	3.65612	3.65511	6.58897	8.04395	5.45797	0	0	0
FtPinG0000019700.01	13.0612	5.21343	8.98233	2.19172	1.71951	2.21279	0.139007	0	1.2947	4.96416	2.67127	4.03816
FtPinG0000020700.01	13.435	28.8374	19.7987	10.641	8.40155	7.956	9.43016	7.24909	7.5574	12.4133	8.62441	12.4422
FtPinG0000020900.01	0.825165	1.65844	2.29996	3.93549	3.31528	1.27721	0.771146	1.05092	1.40417	0.202315	0.31662	0.128044
FtPinG0000024600.01	10.396	11.6394	13.9151	7.86954	8.68143	16.4072	2.52561	6.12419	3.79183	3.83205	3.17007	1.85886
FtPinG0000025200.01	36.4547	17.0498	75.9824	99.848	36.505	137.366	99.1405	84.3497	75.8369	107.858	116.948	106.146
FtPinG0000026500.01	11.7097	13.8029	4.49577	3.42584	4.63935	2.81287	2.32189	2.0264	3.84778	5.32951	3.29846	5.22026
FtPinG0000029900.01	1.79091	6.58134	2.18864	1.66176	0.594973	0.699207	7.31294	4.75883	4.38708	12.4064	19.7951	19.6114
FtPinG0000030100.01	6.37869	5.67746	7.51672	13.8362	7.50585	10.4698	21.5284	22.7015	16.5031	10.8766	13.786	13.4059
FtPinG0000030300.01	1.13112	2.83624	4.5862	0.035032	3e-06	5.09078	0.059569	0.030527	0.072058	8.45421	10.4789	6.69522
FtPinG0000030700.01	49.7634	15.6365	77.7282	4.05176	2.91009	57.0625	45.1316	7.69245	38.925	15.1299	8.53544	14.9667
FtPinG0000031500.01	25.8858	32.0872	27.303	19.898	12.1507	19.3419	24.5057	20.9022	18.638	34.7434	32.048	35.087
FtPinG0000031700.01	12.5524	13.1721	9.56355	7.68039	4.17793	6.93699	8.57075	7.7884	7.37885	13.8565	11.0388	12.7362
FtPinG0000031900.01	21.7273	11.8124	15.8742	24.7775	16.5524	26.4724	24.6741	24.8112	20.1165	23.8364	30.3099	21.9343
FtPinG0000032700.01	8.57635	10.8151	15.7025	10.4856	7.95897	11.4485	7.17984	7.30155	8.82723	4.49532	4.6886	4.17838
FtPinG0000033900.01	1.61553	4.95254	2.90345	0.717135	0.368374	0.603268	0.828446	1.27795	0.455658	0.448541	0.244309	0.396808
FtPinG0000035600.01	0.954782	2.62565	1.13518	1.74298	0.994718	0.446861	0.770525	1.16584	0.916812	0.254397	0.583396	0.669479
FtPinG0000036200.01	2.67448	2.62266	2.813	3.0015	2.99579	1.7323	1.50536	2.43183	1.55328	0.665187	0.707064	0.709032
FtPinG0000037300.01	0	0	0	0.039297	0	0	0	0	0	13.033	15.2302	13.7956
FtPinG0000038400.01	3.53922	4.15612	1.53153	0.687545	0.683586	0.454627	4.34744	3.04849	2.84628	2.82972	1.91617	2.77008
FtPinG0000038500.01	30.8649	22.794	31.4882	32.1352	28.0486	27.6304	11.77	9.66264	10.2272	10.7656	12.6473	9.77462
FtPinG0000038900.01	3.35064	4.59428	5.3967	3.76723	4.05912	4.76015	1.95437	2.83731	1.62023	0.505562	0.974736	0.969538
FtPinG0000039200.01	36.521	14.5074	19.3569	17.5003	7.33903	21.7027	8.46715	8.82387	8.02446	25.557	26.2826	20.8914
FtPinG0000039600.01	5.86851	7.28909	10.9161	19.3977	20.7708	15.3873	11.1368	13.7723	8.74742	9.45202	12.6477	10.7592
FtPinG0000041000.01	0.018698	0.057352	0.177546	0.095824	0.208526	0.180581	0.036135	0.033813	0.099188	5.39051	4.69655	5.27146
FtPinG0000041100.01	11.8912	10.0838	23.5792	13.3723	20.0562	21.3706	5.29622	8.56932	7.77792	6.70121	3.63009	7.28554
FtPinG0000043400.01	0.191689	0.098148	0.163444	1.11695	0.042293	0.680231	0.98207	0.62122	0.375641	1.45173	1.3862	1.69996
FtPinG0000048500.01	27.6667	32.0666	30.2706	81.978	95.2913	33.253	26.9903	39.2172	44.7351	9.80675	12.9602	8.40683
FtPinG0000049100.01	1.53169	1.56132	1.05536	0.397589	0.150031	1.83835	1.10329	0.732375	0.817043	0.403339	0.124934	0.143376
FtPinG0000049400.01	3.99298	2.12587	5.29156	4.10581	2.48312	3.34056	3.32491	3.0038	3.30092	0.338369	0.140436	0.39618
FtPinG0000051000.01	3.65085	3.75972	6.46937	5.60382	1.85136	6.30284	15.6187	11.6865	9.06206	4.58255	4.51811	3.89831
FtPinG0000051400.01	0.184078	0.257753	0.391397	0.214652	0	0.507382	1.42189	0.943996	1.00015	3.15987	3.07276	3.57456
FtPinG0000053800.01	98.3447	276.204	169.839	112.37	26.3126	51.9961	221.765	196.15	164.767	251.87	96.1046	152.252
FtPinG0000055300.01	5.61342	5.52587	7.44797	3.25911	2.3289	2.8752	3.03955	3.99496	3.42895	6.82532	6.29936	7.26719
FtPinG0000058300.01	0.210446	0.909839	0.386063	0.169038	0	0.057614	0.445017	0.295923	0.309979	1.23237	0.746892	1.85123
FtPinG0000059800.01	38.666	21.3329	41.9233	42.4661	17.4375	39.3654	86.8358	74.2999	62.9669	68.0414	76.6685	88.3638
FtPinG0000061700.01	0	0.08264	0.026699	0.190643	0.190444	0.426901	0.030394	0.028058	0.064418	0.746691	0.45736	2.78351
FtPinG0000062300.01	1.71355	0.574768	0.626777	2.43103	0.387096	2.65809	6.00313	3.31762	2.46302	7.6082	8.68014	6.17046
FtPinG0000062600.01	4.53531	1.55817	3.94571	21.0712	2.73305	27.8361	41.4328	20.0046	21.7547	37.1221	44.0682	19.8572
FtPinG0000064500.01	6.65399	2.84498	6.85461	18.9063	3.02447	18.7187	37.9047	23.3441	20.5189	16.5136	19.1312	14.3493
FtPinG0000065700.01	0.052359	0.058768	0	0.26696	0	0	1.69458	0.994803	0.125135	2.2026	1.81871	1.89947
FtPinG0000066200.01	69.0082	25.163	62.8401	76.8048	22.7223	100.166	85.8317	62.5516	69.3077	155.973	181.383	138.579
FtPinG0000066300.01	14.5044	8.86808	15.15	16.7234	10.0967	17.6438	9.45508	8.14672	10.812	4.89651	6.23508	4.34854
FtPinG0000066700.01	1.63049	0.261521	0.878305	1.15926	0.159225	0.899792	1.43245	1.46831	0.73886	0.24711	0.154536	0.268172
FtPinG0000067000.01	2.93112	2.65569	2.01062	0.767175	0.25409	0.681177	0.667643	0.335172	0.752345	0.050463	0.115386	0.27928
FtPinG0000067700.01	7.1157	6.53603	4.59811	1.64618	1.64461	1.92264	2.18364	1.62567	2.16557	5.56482	4.69687	6.27975
FtPinG0000068200.01	1.14927	1.02667	1.16993	0.213587	0.745891	0.289419	0.640198	0.776111	0.350887	0.03052	0.13031	0.156272
FtPinG0000069400.01	0.817694	0.832884	1.96426	2.05476	1.87017	1.65367	2.04073	1.51856	1.04599	3.94276	3.48605	4.60086
FtPinG0000071200.01	5.38123	8.11056	23.1092	21.3282	17.4155	7.76242	2.05017	1.88311	2.28523	0.267831	0.372884	0.392006
FtPinG0000072900.01	0.830187	0.102071	0.491837	0.569989	0.102593	0.646797	1.17001	0.854744	1.05333	0.158206	0.221008	0.625869
FtPinG0000073400.01	2.06516	1.90199	2.59468	2.05786	3.13389	1.90173	3.49117	4.56398	2.6722	1.11183	1.47702	1.10565
FtPinG0000073700.01	18.5912	6.62699	17.969	33.4902	29.7402	48.757	5.97638	6.5365	5.84035	10.0779	8.01469	8.05955
FtPinG0000074200.01	0.426009	0.093793	0.32701	0.147705	0.375966	1.26834	0.48983	0.380881	0.049223	1.67824	2.31517	2.32678
FtPinG0000075200.01	29.5887	12.8774	27.4273	41.75	18.961	39.0632	49.9301	42.136	37.8257	40.0542	48.3472	45.1361
FtPinG0000076000.01	27.7595	12.7575	26.7887	16.0058	8.91662	18.1664	12.89	9.94669	11.1029	3.05211	3.97143	4.74898
FtPinG0000077200.01	0.080504	0	0.123774	0.760651	0	0.478059	7.13908	5.23178	2.95383	1.45255	3.91332	2.73363
FtPinG0000077600.01	1.10597	4.21274	2.25177	0.723334	0.490355	0.254245	0.413075	0.501648	0.55341	0.568866	0.451318	0.826939
FtPinG0000078500.01	0.859969	1.53889	1.34813	1.58031	1.04007	1.32169	1.20636	1.17114	0.401364	2.3153	3.60987	2.36785
FtPinG0000079100.01	0.523215	0.050773	0.644254	48.2555	34.6576	29.3198	0	0	0	13.4788	17.778	11.421
FtPinG0000079800.01	2.83666	4.62613	2.63195	1.95775	1.29642	1.16614	0.781431	1.14904	1.1058	1.22877	1.09138	0.827298
FtPinG0000080200.01	9.19177	5.70374	10.1674	11.4814	7.25902	8.83132	5.0496	5.3205	5.13484	3.55811	3.7304	3.38864
FtPinG0000080400.01	132.572	93.6936	70.8916	179.05	102.288	179.328	53.6033	40.0302	39.3599	150.788	165.805	115.897
FtPinG0000081700.01	1.12973	5.00596	3.82184	4.33391	2.48491	3.72927	6.81235	6.57555	7.07105	3.88898	4.8333	3.568
FtPinG0000082500.01	29.2961	35.8461	72.345	31.0467	60.5899	27.2843	35.5505	59.9956	59.4066	0.825	0.925774	1.56319
FtPinG0000093100.01	0.308342	4.12784	0.093189	4.66897	12.8193	3.0474	1.17674	3.7053	10.6691	0.897113	1.67042	0.912859
FtPinG0000100300.01	0.456806	5.14438	0.081468	4.18621	9.72982	3.99322	4.66825	2.10362	9.43349	1.54063	2.41905	1.15625
FtPinG0000104300.01	0	8.49013	0.164461	9.07126	21.9	5.99522	0	4.70148	15.7737	0	0.608718	1.64857
FtPinG0000106000.01	0.167705	1.4662	0.057958	1.53353	2.83935	0.557855	0.169971	0.576551	2.7062	0.298286	0.172256	0.056932
FtPinG0000116600.01	0.147766	1.42697	0.191908	0.571847	2.33288	0.360941	2.06355	1.35	9.13471	0.531508	0.511532	0.284636
FtPinG0000125900.01	5.05991	4.85916	6.2514	3.07921	3.22653	5.63194	2.24571	2.23642	1.90162	2.78209	2.92317	2.52548
FtPinG0000126300.01	17.9902	16.6309	13.8893	18.5122	13.3076	9.87696	20.7818	20.4804	18.9746	25.0837	31.6423	28.537
FtPinG0000127100.01	27.9183	43.731	35.2391	21.5278	19.6092	17.9554	12.2216	14.4208	20.7399	15.3577	9.87744	18.0077
FtPinG0000127400.01	1.40967	1.58112	1.38892	0	0	0	0	0	0.043259	0	0.117517	0.205687
FtPinG0000127800.01	252.499	362.01	301.714	30.5221	15.7285	47.2802	165.384	129.921	155.397	146.367	94.0971	168.294
FtPinG0000132700.01	14.6848	16.2728	8.40089	10.5681	10.705	6.41801	5.03646	7.13472	6.16092	5.29531	4.28966	5.556
FtPinG0000134400.01	3.18814	4.66801	3.68133	1.41055	0.959182	1.38865	1.13526	1.1588	1.09447	1.33461	1.04233	1.38019
FtPinG0000134700.01	44.2436	49.2424	28.024	33.7199	38.2698	14.7195	17.3402	27.4885	20.5282	19.7833	11.7499	15.4937
FtPinG0000135200.01	5.07599	6.1494	2.92269	4.9928	3.44955	2.74139	11.151	10.0295	5.54391	0.676053	0.375204	0.236055
FtPinG0000135500.01	25.7932	24.2462	22.8597	26.9633	17.2418	33.2626	24.036	27.1102	18.8936	8.91137	9.38548	9.36176
FtPinG0000135800.01	1.54664	3.86768	1.4943	0.907984	0.479648	1.32845	1.5381	1.14863	1.43939	0.762782	0.585013	0.653973
FtPinG0000136200.01	27.417	25.9679	22.8863	45.0987	34.8252	37.6945	35.4973	37.7715	30.2249	41.9491	48.0288	44.3587
FtPinG0000139200.01	3.01433	2.56264	4.20348	3.24427	4.26554	3.86542	5.77848	10.9648	3.4601	4.23628	4.66338	3.64868
FtPinG0000139400.01	4.93545	5.19245	3.96214	6.72726	9.54647	5.15433	18.9696	2.72298	14.2393	6.65575	10.3584	10.6914
FtPinG0000145100.01	16.9222	19.2531	15.8331	8.99295	8.688	10.6755	5.60999	15.4678	7.21087	5.37371	2.46329	5.26319
FtPinG0000147400.01	5.82329	4.09144	4.2972	4.50082	2.73697	4.40762	2.00059	1.90028	2.52937	1.56705	1.01169	0.878524
FtPinG0000147800.01	8.31858	8.79074	8.85143	7.93412	6.28144	6.35656	8.34245	10.3418	9.70848	4.21907	4.16988	3.93042
FtPinG0000148000.01	43.554	38.6386	33.1521	39.9267	43.2035	22.658	28.4344	39.7314	25.3687	15.5583	15.0555	18.3054
FtPinG0000149500.01	35.6668	37.391	31.0266	39.8581	30.0553	25.3551	62.0772	56.8024	46.7491	57.994	65.558	64.3553
FtPinG0000149700.01	4.64895	7.05804	4.21955	3.71891	4.43462	2.58044	2.04766	1.96182	2.40745	1.27174	1.20502	2.17279
FtPinG0000151000.01	12.8221	8.66474	14.6778	17.848	18.1686	14.1081	25.0137	44.3839	23.552	6.55404	8.76792	12.9126
FtPinG0000151300.01	5.13637	6.50645	4.64598	3.44751	4.49525	2.86011	2.05454	2.96221	1.88674	2.54293	1.97662	1.4459
FtPinG0000152100.01	0.332229	0.343338	0.406367	1.33536	0.53609	0.376116	1.47186	0.708273	0.45965	1.28591	0.98776	0.92016
FtPinG0000154600.01	18.9872	11.7406	16.9558	20.6386	7.21163	17.4044	40.4806	27.1195	33.9505	32.1514	36.2844	25.1964
FtPinG0000154800.01	45.5926	111.436	92.9838	76.9399	40.9171	67.6442	153.143	120.945	123.041	126.85	79.0508	137.561
FtPinG0000156500.01	36.2481	38.9995	36.5705	32.3758	57.9546	31.4052	16.3296	26.2124	18.3559	11.1398	10.1397	13.5014
FtPinG0000156900.01	1.05152	3.88716	2.3067	2.19905	2.24207	0.770507	18.0719	23.4311	21.1391	1.07935	0.225963	0.267587
FtPinG0000158100.01	0.612788	0.581963	0.625761	2.79263	0.254864	0.827167	6.58572	4.69556	4.70213	8.62346	12.9956	12.6416
FtPinG0000160000.01	3.76085	2.63324	5.63569	11.3089	12.2217	11.6576	5.09836	6.38211	3.4799	4.06481	4.50033	4.51376
FtPinG0000161100.01	112.507	77.8701	145.577	168.36	216.01	204.837	70.1909	86.3586	73.2885	116.349	103.929	105.526
FtPinG0000161300.01	22.6659	36.2848	13.6526	10.4544	7.5366	4.41899	11.9196	8.84648	9.97312	15.4808	8.29806	15.2571
FtPinG0000162300.01	21.7719	9.7222	23.7321	12.1998	10.8459	12.6254	5.14689	7.10784	5.30188	9.20799	7.46335	6.81456
FtPinG0000163200.01	19.3632	9.45697	12.0069	8.77792	7.92211	13.4092	6.93581	7.15211	4.48684	16.6018	13.7861	12.7776
FtPinG0000168500.01	7.93309	11.834	11.8666	7.94906	11.0491	6.14714	3.43529	6.49146	3.64374	2.21055	2.02834	2.34005
FtPinG0000168800.01	6.38107	7.64815	5.70029	3.14534	2.79502	3.39446	1.00983	1.47558	1.97543	0.690269	0.608288	1.13493
FtPinG0000168900.01	0.263772	0.138439	0.205976	1.26472	2.23525	0.832251	0.380216	1.15534	0.776447	0.11815	0.019155	0
FtPinG0000169100.01	7.70669	10.5693	9.40658	3.59022	1.81182	5.87666	1.77482	4.1932	2.73912	3.26182	0.911859	2.67179
FtPinG0000169400.01	2.42826	3.53825	3.33698	4.58382	3.71645	4.29087	4.99779	4.68244	4.65047	9.48392	10.8541	9.34714
FtPinG0000169500.01	6.66688	4.17371	5.15714	10.6247	3.89804	7.06698	18.0997	12.0766	11.9852	18.1131	18.2987	17.5932
FtPinG0000170500.01	0.927937	0.82038	2.96139	1.66427	3.28506	2.5555	0.2507	0.09971	0.213068	0.601722	0.246896	0.141995
FtPinG0000171000.01	82.6927	108.565	80.2856	60.6321	63.8357	70.9303	33.6842	33.6034	36.2775	35.4095	32.0005	30.4532
FtPinG0000171400.01	24.2059	22.9899	21.6614	15.6333	12.0467	13.9484	24.5901	25.808	21.4155	25.0291	27.5504	26.001
FtPinG0000171600.01	411.435	187.088	213.832	494.951	221.891	397.999	777.843	604.286	706.127	586.874	630.083	532.614
FtPinG0000171800.01	1.11374	1.3246	1.18806	1.38842	1.59198	3.03368	0.746192	0.992089	0.54287	0.385985	0.155977	0.395448
FtPinG0000173600.01	1.03812	3.3288	1.88436	0.803778	0.801179	0.872769	2.79343	2.00271	1.43692	2.30993	1.9659	2.96868
FtPinG0000174200.01	47.1556	53.1244	61.2922	22.8112	23.854	22.2917	17.393	26.0478	21.7615	19.2603	19.606	24.8752
FtPinG0000174800.01	6.50803	12.0479	11.3328	6.78085	4.59942	6.93806	4.28319	4.50578	4.72308	3.50179	2.42142	5.40759
FtPinG0000175000.01	146.476	71.5018	121.799	37.8955	10.3355	114.24	55.318	56.8692	70.9182	53.6659	43.3595	30.2535
FtPinG0000178000.01	4.17422	2.32261	7.04043	4.10237	2.41912	4.39611	4.94558	4.69493	3.91994	1.28869	2.359	1.30651
FtPinG0000178400.01	1.14936	2.14203	0.343947	0.787653	1.00416	0.350996	3.67548	2.27496	1.83575	0.836655	1.15786	0.797506
FtPinG0000178700.01	4.72089	9.44188	13.6792	20.6468	19.1165	15.4239	18.4081	20.6753	14.5281	9.65971	12.0843	13.429
FtPinG0000179600.01	23.1878	17.1735	28.5584	36.41	19.4041	28.604	139.934	137.482	102.628	342.323	338.229	336.955
FtPinG0000179900.01	1.63281	1.5217	1.47499	3.03925	1.61516	1.35169	5.25971	4.08789	3.5512	4.9677	7.73452	6.85733
FtPinG0000184200.01	15.7476	11.0268	15.3214	16.2153	5.42358	16.6225	20.851	18.705	18.569	26.9767	26.4562	25.5801
FtPinG0000184900.01	135.454	83.2717	139.698	117.937	70.1931	125.26	209.973	158.66	182.23	223.195	263.563	247.012
FtPinG0000185100.01	33.1467	11.6029	51.4619	55.6479	32.5664	133.291	163.909	123.597	128.08	188.758	218.158	194.237
FtPinG0000186400.01	28.2443	29.7061	36.7031	15.8057	11.9091	25.4167	8.12266	12.0296	11.516	12.161	8.85002	11.6275
FtPinG0000186600.01	93.0207	63.9255	54.4602	34.7909	37.4696	49.727	13.6993	11.2399	15.621	25.1305	21.9072	16.2753
FtPinG0000186700.01	11.6916	4.18105	5.63906	12.8298	11.668	14.3151	9.06447	6.6948	6.9974	13.4193	17.4361	9.37688
FtPinG0000186900.01	2.06724	1.37339	3.28385	1.94513	1.32329	2.07613	4.0155	3.30857	2.77898	4.4733	5.16902	5.47517
FtPinG0000187200.01	0.901779	1.74068	1.61672	10.5958	9.9115	2.81489	0.744692	1.68599	3.55626	1.23809	0.401935	0.219302
FtPinG0000194700.01	0	0	0	0.824008	0.575023	0.705322	0	0	0	0	0	0
FtPinG0000196700.01	1.0668	0.544822	1.31128	1.76118	1.71957	1.76706	1.80053	2.06881	1.51823	0.958788	1.83971	0.939211
FtPinG0000197300.01	0.606242	1.01898	1.22806	0.64191	0.840525	2.70933	3.37827	2.95042	0.613026	3.48743	0.956772	4.70658
FtPinG0000198900.01	1.32965	0.482726	2.48613	2.47688	0.573404	2.18249	1.47002	1.89018	1.94608	0.239501	0.210851	0
FtPinG0000199200.01	0.617396	3.53562	4.58279	2.35767	2.25685	5.65862	2.00572	2.70804	1.47465	6.42985	5.43917	7.42039
FtPinG0000199500.01	0.938788	4.84998	5.20362	3.84482	1.96081	2.52202	11.3506	6.25083	4.98442	8.22849	7.63523	15.7951
FtPinG0000200000.01	23.3292	28.4698	28.3708	29.008	14.6258	31.9362	43.5726	31.974	34.4902	46.291	46.2292	61.4374
FtPinG0000202100.01	0.711484	0.845766	3.26286	5.19816	2.59967	2.97748	2.71411	4.5559	4.01389	0.427907	0.286379	0.072047
FtPinG0000202400.01	533.674	366.74	386.806	337.492	333.786	631.341	336.911	426.499	284.016	191.506	160.47	194.971
FtPinG0000204500.01	0.143091	0.0984	0.353896	0.828305	0.764088	0.799454	0.263754	0.348541	0.18551	0.061801	0.119413	0.053825
FtPinG0000206900.01	4.55125	10.8725	7.07209	4.23722	3.88669	2.60464	1.85444	2.1128	1.59227	1.75437	1.35867	0.995296
FtPinG0000207100.01	5.20869	3.8897	6.77976	23.4883	10.8526	42.2712	15.9233	12.8858	12.9241	29.7298	25.8017	31.1063
FtPinG0000213800.01	4.64113	5.00521	9.61042	6.61144	2.49542	3.97698	12.2887	14.6843	8.06936	7.69184	8.89447	7.08882
FtPinG0000215900.01	7.5108	7.30122	9.18793	5.92536	4.6035	7.09288	3.99659	4.71741	5.40715	2.88773	1.90078	2.50742
FtPinG0000217400.01	22.499	59.4608	108.033	7.14256	0.14398	76.6824	5.69314	5.42997	11.6291	34.7052	5.92872	36.0547
FtPinG0000219900.01	52.5782	31.1945	66.0532	46.0389	38.5871	70.7396	33.889	30.9407	37.8677	19.9797	21.7922	23.3466
FtPinG0000220100.01	0.143685	0	0.256411	0.77336	0.684885	0.824635	0.043843	0.139585	0.059003	0.033521	0.235661	0.15855
FtPinG0000222800.01	6.48622	9.95958	13.9541	13.7445	9.04476	16.4028	15.7638	15.0321	11.481	19.8185	26.948	26.2106
FtPinG0000224800.01	2.99463	3.46358	3.08975	5.43649	1.7966	7.36797	21.1374	15.7199	10.2214	12.7431	9.8542	11.6483
FtPinG0000226600.01	7.60036	4.46409	9.70014	10.9405	5.84113	10.5994	4.61007	8.08709	5.49197	1.44305	0.922081	0.822219
FtPinG0000226900.01	1.16241	0.461946	2.70162	2.55622	1.09399	3.54139	2.56318	3.03486	1.99505	0.750279	0.631111	1.02962
FtPinG0000228200.01	0.173587	1.98728	0.908746	0.327754	0	0.362466	2.20331	1.7262	5.86512	1.76786	1.21411	2.02519
FtPinG0000230100.01	3.90412	4.65387	5.08955	4.46243	4.05116	5.5578	7.01484	7.38793	4.54193	7.65834	9.77827	7.80088
FtPinG0000230400.01	12.1494	16.9796	10.03	6.24625	6.72506	5.92835	3.20876	2.63251	3.38616	5.67523	3.31212	4.58512
FtPinG0000230600.01	15.7151	0.434103	0.554732	4.64194	5.21888	3.93817	0	0	0	1.3023	0	0
FtPinG0000230700.01	52.6536	31.1583	45.1972	23.813	25.9245	9.09856	9.92743	17.4348	10.5934	6.44433	6.67001	6.46038
FtPinG0000231000.01	10.97	17.0125	30.5064	7.84028	13.7086	9.28259	8.28058	7.36467	6.86188	9.43017	13.9935	20.5271
FtPinG0000236800.01	0.256818	0.282106	0.046085	2.21828	0	0.57675	0.217401	3.33477	0.014288	3.25072	3.75131	2.82605
FtPinG0000237200.01	1.72953	0.262391	3.77208	1.17427	0.241984	0.515123	1.01344	0.398649	0.440213	0.51383	3.01178	1.23604
FtPinG0000237400.01	4.12592	2.16504	5.40704	1.12287	0.596733	1.40261	1.10744	0.943763	1.12174	1.78281	2.38705	2.07486
FtPinG0000238700.01	4.84184	6.33737	6.69389	8.35486	11.5897	7.65499	7.78738	8.48426	6.78644	3.6786	3.11955	4.67866
FtPinG0000239200.01	4.49501	4.03263	4.86838	3.59204	0.251238	4.5215	17.7358	9.17573	11.6197	10.4669	15.952	12.987
FtPinG0000240100.01	6.97245	4.50908	5.56333	9.57206	17.4537	8.58653	15.3194	13.5431	9.24936	1.22151	2.57749	3.10592
FtPinG0000240800.01	237.292	235.22	375.006	102.408	96.4912	292.096	50.863	78.2616	67.4247	83.2976	78.4651	92.5743
FtPinG0000241000.01	7.13316	6.26059	8.64742	12.4457	10.9839	10.3308	5.40747	6.88259	5.69761	4.83399	3.33106	2.93182
FtPinG0000244500.01	1.3894	2.11973	1.46394	1.37953	0.380916	0.975896	4.72272	2.95065	3.17531	1.48238	1.24635	1.66184
FtPinG0000246400.01	15.9829	10.8146	9.8467	8.8739	3.05132	12.2182	30.4769	24.5088	28.3124	2.07074	2.24416	2.51573
FtPinG0000248900.01	8.01848	10.1748	8.17966	3.20557	3.10278	4.76284	3.10822	2.46765	2.96827	6.57368	4.91946	5.63117
FtPinG0000249300.01	2.4862	7.0886	2.49397	1.49882	0.195883	0.558039	1.31493	1.01485	1.72443	0.352934	0.177609	0.43601
FtPinG0000249600.01	44.0192	36.8162	32.4437	71.2532	16.9641	79.9902	184.753	122.219	108.349	142.833	177.182	155.718
FtPinG0000251600.01	18.622	4.66197	26.0551	81.5005	119.384	84.3122	91.695	107.917	79.9708	57.8826	88.5593	81.5292
FtPinG0000260200.01	37.9274	4.21237	16.4248	18.8193	6.88979	30.621	12.1403	4.98232	21.1438	1.96026	1.76836	1.70919
FtPinG0000260400.01	4.01056	4.20001	4.2447	19.5284	5.00968	23.8991	4.31524	5.05727	3.87064	8.00494	14.4812	6.6963
FtPinG0000260600.01	3.53618	7.03905	8.83689	5.59143	4.95587	4.809	1.49182	2.30201	2.12186	0.189569	0.264414	0.399882
FtPinG0000262600.01	0.730328	2.32593	1.4648	6.4648	3.06436	1.06795	0.800445	1.09141	0.570902	0.331007	0.228279	0.574101
FtPinG0000263000.01	0.615739	1.05563	1.41752	2.90502	1.34695	2.66638	0.072707	0.644953	0.438319	0.057098	0.134221	0.198957
FtPinG0000263200.01	12.8804	20.122	23.2077	13.1536	13.8662	12.0104	3.31893	8.4835	6.52288	1.02791	0.677673	1.08506
FtPinG0000263500.01	93.4651	96.3393	44.7167	33.8905	13.9343	11.6712	62.2191	70.9886	46.9701	52.603	41.8113	67.0281
FtPinG0000263800.01	0	0	0.100884	0	0	0	0	0	0	2.87722	4.3662	2.45232
FtPinG0000265300.01	4.75199	7.14814	5.70533	9.29966	9.01139	7.64731	10.2203	13.0814	9.56377	10.6321	15.4528	10.8563
FtPinG0000265700.01	14.173	14.8462	17.7296	17.4149	17.3422	15.717	7.80292	10.3539	9.74618	8.59858	5.22601	7.99019
FtPinG0000267300.01	2.53893	5.42661	3.64235	3.38415	6.11386	3.06628	3.83376	5.08696	2.97195	1.32687	1.83074	1.23986
FtPinG0000267500.01	8.04929	4.40751	6.05538	5.75524	5.15367	8.4374	2.89856	2.55556	2.95413	3.3511	3.23712	4.22558
FtPinG0000267800.01	16.6889	23.194	26.9115	15.2261	4.32427	19.7231	20.944	16.5221	16.6685	52.7669	39.9762	51.6363
FtPinG0000268200.01	33.8055	56.7433	45.6738	46.7297	22.4107	33.5639	75.3398	64.6711	68.782	104.05	63.8421	107.662
FtPinG0000269000.01	42.9711	68.4672	44.0682	74.1744	48.7789	38.5849	123.927	107.8	86.97	96.5056	87.3751	107.545
FtPinG0000269800.01	104.366	61.1825	75.3366	76.7169	63.3992	103.009	51.2735	55.789	60.8776	136.905	95.3956	102.628
FtPinG0000271100.01	1.2245	0.606411	0.170795	1.79593	0.859934	0.379565	3.76201	2.93799	1.88967	0.849642	0.216174	0.940838
FtPinG0000273100.01	1.20476	0.749069	0.110105	0.888231	0.999345	0.34827	4.22839	3.49986	1.01046	1.82831	2.80157	0.529354
FtPinG0000273600.01	9.97331	6.28658	11.2578	13.5939	12.8191	13.2546	22.8856	18.4701	15.8386	15.5213	16.808	20.6905
FtPinG0000274100.01	5.06717	7.59785	9.29883	2.94831	2.26083	4.22107	0.794992	1.16912	1.40545	3.01226	2.8837	2.13
FtPinG0000274800.01	1.87011	3.47859	2.88212	0.76642	0.08303	0.876975	2.35531	2.45108	1.7209	0.22509	0.177662	0.206122
FtPinG0000278400.01	19.3757	18.4754	13.5596	20.7647	15.9113	12.3875	32.3618	29.0891	24.4334	24.6756	31.1041	33.2854
FtPinG0000286400.01	18.1851	10.4621	9.29715	5.91584	1.46365	5.39023	9.06739	5.28748	6.10936	4.25916	7.29563	3.85216
FtPinG0000286700.01	5.75354	5.51652	7.2703	4.60669	4.5303	3.22179	2.56142	2.74907	2.19161	2.69301	3.15054	3.13875
FtPinG0000287900.01	0.217352	1.68126	2.26831	2.56474	0.335794	6.02895	5.4492	10.5629	6.73385	0	6.3912	3.88243
FtPinG0000292800.01	40.7872	27.3549	40.0286	40.9702	28.9195	38.6728	66.1609	63.6419	58.1915	49.6561	58.4141	57.5166
FtPinG0000294900.01	3.69191	4.33601	8.38387	6.91247	6.66042	7.0812	19.2045	13.1226	6.04467	9.79475	5.44486	10.2186
FtPinG0000296300.01	5.89502	6.54062	5.28488	9.33094	6.10283	4.22291	13.0842	13.4577	9.97156	14.7668	18.1349	19.4459
FtPinG0000296500.01	2.54293	3.26276	3.03281	4.2156	2.95855	3.90803	6.70593	7.12113	6.0201	8.05756	9.78174	10.1434
FtPinG0000299100.01	19.109	29.8547	16.8915	16.3103	21.1886	8.1978	8.48745	12.4363	8.96198	7.24801	4.23542	8.29221
FtPinG0000300000.01	1.13603	2.27447	2.68798	0.627796	0.515356	0.447698	0.831062	1.95484	2.12751	0.201365	0.204554	0.15859
FtPinG0000300500.01	1.12894	1.28906	1.36455	0.93335	0.842572	0.600616	2.75219	3.00791	3.00297	2.47716	2.03822	2.7008
FtPinG0000302500.01	1.68815	9.88845	0.013846	0.014309	0	0.201036	3.57397	8.84641	4.49866	1.68769	5.4988	1.89707
FtPinG0000315900.01	7.80869	1.65254	3.59069	2.24346	2.3508	1.99836	2.04042	3.01115	1.72012	4.8092	6.58875	5.4951
FtPinG0000317900.01	19.8819	45.0627	15.8742	12.8794	4.75467	5.62634	11.6712	9.97622	13.1189	15.8509	6.98607	19.7441
FtPinG0000318200.01	4.36927	3.74311	4.92551	7.59872	4.27562	6.8536	22.7862	24.4152	16.3841	15.5053	18.0771	23.626
FtPinG0000318500.01	2.1839	1.61624	0.932668	1.31892	0.463972	0.651021	1.18038	1.56654	1.53399	0.034553	0.348123	0.526155
FtPinG0000318700.01	0	0.969314	0.394026	0.919774	0.385715	0.746987	1.22409	1.56915	1.40673	0.102182	0.307602	0.713095
FtPinG0000318900.01	2.50296	3.09075	1.84463	4.23669	2.8014	1.97609	2.48082	2.74744	1.87348	0.841085	0.259796	1.44275
FtPinG0000323100.01	2.85194	1.88862	7.46927	4.18907	2.8305	3.40234	0.184841	0	0	2.95667	2.71401	3.0916
FtPinG0000323300.01	0.839459	1.15212	1.35455	0.660693	1.61033	1.25608	0.399995	1.62446	0.668973	0.369378	0.337882	0.411327
FtPinG0000324200.01	30.9559	36.2973	53.9268	37.0282	41.1393	63.3884	20.9756	27.7477	22.7694	60.5174	47.2589	62.7832
FtPinG0000325000.01	68.1749	54.039	60.4198	83.7235	76.907	58.7425	103.293	101.137	80.6157	123.314	160.902	148.372
FtPinG0000325700.01	10.0289	8.18786	13.3983	5.96888	2.10632	12.875	2.03622	1.77939	3.02567	30.5833	25.6832	23.5884
FtPinG0000328500.01	77.2284	60.2519	58.6691	91.0699	75.1952	68.5578	86.739	95.0125	74.145	102.184	139.483	108.989
FtPinG0000329300.01	5.55749	13.4893	8.74281	5.79954	6.32424	4.37787	11.892	12.6594	10.9176	9.15198	9.37009	14.6184
FtPinG0000330200.01	14.1321	7.91663	7.66147	1.15015	0.456309	8.15972	5.22983	3.06458	9.35779	20.5036	13.785	17.6347
FtPinG0000330300.01	27.1084	18.57	21.8427	25.1942	24.6822	24.4212	32.4248	36.8427	34.7239	66.5639	75.2061	67.8125
FtPinG0000330800.01	3.90761	9.30974	6.37526	3.0137	2.64158	2.13691	2.29877	2.22823	1.41429	1.95741	0.72948	1.47969
FtPinG0000331500.01	1.7951	7.39557	2.28604	2.45902	1.39823	2.43538	1.38159	4.32897	2.46022	2.41062	5.41605	5.27778
FtPinG0000331700.01	1.06072	10.393	8.81324	0.260311	0	2.69095	1.30574	0.272932	1.57592	2.94509	1.20727	4.42851
FtPinG0000332200.01	48.4007	13.6201	8.01531	18.9734	14.043	8.0356	20.0433	26.6356	17.463	8.80981	11.2086	7.70051
FtPinG0000332400.01	307.681	128.724	272.089	202.523	190.419	384.982	212.721	193.402	325.453	433.657	409.839	392.62
FtPinG0000333300.01	27.5446	26.267	28.6502	24.7847	20.1348	17.0746	20.3068	20.5972	18.1742	3.40971	3.69559	3.16859
FtPinG0000334100.01	16.2474	11.4984	5.90349	6.87784	2.86539	10.6986	62.2816	70.8961	71.1391	15.3858	25.665	21.1362
FtPinG0000335600.01	7.10641	8.08966	11.4976	9.96143	11.2743	14.555	1.56743	3.06265	1.45039	0.851948	1.45432	1.49566
FtPinG0000335800.01	8.94734	8.02297	16.263	7.63884	3.42532	13.5447	3.76105	4.30454	6.05079	8.15261	5.8234	5.60123
FtPinG0000335900.01	11.2902	4.05153	3.434	3.44433	1.58013	5.59886	10.291	7.35978	7.72393	6.09617	5.49159	5.75561
FtPinG0000337200.01	4.40636	5.30915	5.57415	5.26188	5.35212	3.23829	1.27178	3.08547	1.6722	0.737047	0.869299	0.634667
FtPinG0000337800.01	2.39063	1.39082	10.4197	3.44621	1.76577	3.6856	6.05063	6.76807	6.29203	4.86779	13.3666	13.9787
FtPinG0000338000.01	26.2363	24.1476	0.045085	39.6074	38.3078	49.3288	67.0433	0.169565	49.4203	0.117607	0.023497	0.0171
FtPinG0000339200.01	148.895	59.9287	196.671	40.056	17.0524	56.3058	37.1866	28.303	27.9217	19.4489	25.3265	19.9911
FtPinG0000339800.01	1.24831	3.1076	2.87649	1.70995	1.46535	0.854867	2.35273	3.6969	1.49129	0.273629	0.357701	0.449478
FtPinG0000340000.01	20.8737	23.5815	29.4905	24.2006	39.0093	15.4817	16.4465	25.7761	13.8345	9.02233	7.82626	10.6317
FtPinG0000341200.01	17.6989	21.4501	16.2668	12.9932	12.9549	7.57813	13.599	14.5964	14.4328	5.20331	5.67094	8.97089
FtPinG0000342600.01	0.328294	0	0.034116	0.164205	0.190666	0	0.701514	1.63893	1.31367	0.080198	0.073495	0.110938
FtPinG0000343500.01	17.6103	12.7221	21.182	21.798	15.7381	18.6953	27.7793	25.5602	22.2107	26.1312	30.9499	29.6908
FtPinG0000344300.01	16.5279	15.6557	19.714	9.69559	10.3247	14.7348	5.79991	6.50358	5.59169	5.16823	5.32193	7.43359
FtPinG0000345200.01	2.63063	1.91261	3.366	0.764112	0.6884	1.37666	0.343885	0.532866	0.874342	0.612414	0.360405	0.609358
FtPinG0000345500.01	3.26933	3.08869	4.76664	8.0122	4.80979	7.49555	15.0321	9.49422	8.78651	11.652	17.3749	10.9128
FtPinG0000348200.01	12.7066	9.15505	12.569	13.5275	9.72834	11.3896	6.67928	6.76477	8.29459	21.2989	17.1382	16.3431
FtPinG0000352100.01	0.605003	1.22252	0.943175	2.16358	2.65167	4.14827	1.90134	1.57339	0.984277	3.73398	2.9924	2.40073
FtPinG0000354100.01	6.92484	6.00766	3.13503	0.825078	1.75929	1.38446	1.86888	3.44082	2.26493	1.55795	2.09724	1.75306
FtPinG0000354500.01	2.97635	4.3978	6.81129	9.34997	4.45789	7.25742	3.42924	3.4032	4.27866	8.00746	7.84296	7.36145
FtPinG0000356200.01	4.60057	5.1066	9.31755	11.6149	14.3434	5.89536	8.69225	10.184	6.31881	1.96192	2.54799	2.88242
FtPinG0000358800.01	11.6764	14.1179	14.9384	13.5496	15.9461	13.4176	14.5215	12.7494	13.8527	21.6342	26.4228	26.7617
FtPinG0000359600.01	3.97543	4.21255	7.25427	5.96298	3.95333	8.18752	11.8669	11.5393	8.58451	7.00096	8.63417	8.54439
FtPinG0000360100.01	17.1743	7.78368	27.0486	48.4224	40.2751	40.8929	15.3684	17.9562	26.2752	5.83164	7.12064	3.44623
FtPinG0000361000.01	0.836651	0.405816	0.88369	0.482026	0.384712	0.570645	2.60582	2.56226	1.38713	2.36701	2.88823	2.22609
FtPinG0000361100.01	0.512037	4.44534	1.52817	0.237618	0.138738	0.19544	0.435645	0.143648	0.916655	0.07129	0.018344	0.164409
FtPinG0000361400.01	26.3394	27.9283	37.912	54.0053	94.9935	55.2458	24.1452	48.9084	28.2693	26.1186	27.7126	32.723
FtPinG0000364200.01	0.362625	0.724859	0.129026	0.652544	0.621291	0.28338	0.259571	0.168535	0.221489	1.30004	0.956765	1.10628
FtPinG0000365800.01	1.88111	2.88573	0.94461	1.42059	3.71073	1.17766	7.64965	8.66033	4.41512	1.97754	3.12035	2.16103
FtPinG0000367400.01	1.7445	2.11916	0.806207	1.36484	0.95928	0.736691	11.6075	4.77491	2.4405	7.37891	9.87776	6.16889
FtPinG0000371200.01	8.31795	7.1895	9.25299	7.63007	6.38332	6.26201	4.30616	5.50106	4.44751	4.20934	3.05731	2.29458
FtPinG0000371500.01	4.39253	2.39585	2.76162	1.43261	0.101762	0.508292	3.31824	1.78358	2.48186	2.8316	0.887983	3.13612
FtPinG0000371700.01	3.54531	2.2991	4.57251	0.515624	0.036835	1.03651	3.04104	0.92442	1.2462	2.10416	0.710606	1.93694
FtPinG0000372500.01	4.00767	8.51152	12.9713	18.9693	8.17678	14.0323	44.8107	37.3432	26.3736	10.9245	13.1082	14.7818
FtPinG0000373600.01	21.6778	18.0817	19.442	32.1717	22.4274	22.9851	15.6662	26.4645	13.6204	8.55626	8.74078	9.23208
FtPinG0000374000.01	9.63195	7.1641	11.1043	19.8033	8.30318	16.4841	7.47456	8.64885	5.31063	5.77689	3.72117	4.17837
FtPinG0000374200.01	4.02142	6.43011	7.08143	5.9294	4.505	6.11975	3.91217	3.19864	5.09025	8.3772	7.77276	10.0548
FtPinG0000375900.01	17.8576	53.7167	38.0345	5.96326	0.240615	16.3247	8.30348	6.83971	15.2108	41.4509	11.8039	66.1965
FtPinG0000378900.01	10.3867	11.4551	7.56029	23.5788	10.4739	7.19636	25.0218	16.0625	14.4167	21.4247	32.5677	32.551
FtPinG0000379800.01	58.631	14.0465	23.0318	11.3773	6.74507	22.6884	12.4539	12.7097	10.1213	9.32986	11.1956	8.03778
FtPinG0000379900.01	6.60897	24.5066	18.2283	6.28077	5.2686	10.5178	11.8026	8.44213	10.8529	14.1563	18.4908	16.4717
FtPinG0000380100.01	92.9079	82.3908	63.9076	28.2226	36.3573	26.2842	9.30615	15.7202	13.853	11.8026	5.32125	10.3046
FtPinG0000380300.01	508.499	429.711	379.657	175.211	191.567	182.146	128.098	262.172	206.843	156.305	88.2828	113.381
FtPinG0000381200.01	1.71299	4.84438	2.80587	0.511434	1.14585	2.09682	0.427334	0.551755	0.64883	1.94965	0.554566	2.11765
FtPinG0000383400.01	8.66179	8.32137	7.19339	7.41253	12.6127	3.1645	1.34727	3.58759	2.52337	3.11514	3.36106	1.97959
FtPinG0000383700.01	34.0205	29.8885	42.554	20.2591	22.8795	28.4275	11.4299	13.6796	13.0312	6.97135	5.97802	8.75126
FtPinG0000385100.01	1.47358	1.72183	1.24119	0.504581	0.583222	0.490779	0.375187	0.598785	0.797087	0.817733	0.780706	0.994233
FtPinG0000385500.01	17.5834	13.367	19.4844	20.6145	20.536	19.1987	34.6874	40.7841	25.0395	11.4342	13.0667	17.1231
FtPinG0000386600.01	2.95595	1.77794	1.24055	5.14734	5.74108	1.84591	5.08525	5.83974	2.78419	2.21516	2.92027	2.98887
FtPinG0000387000.01	6.23382	10.484	6.09179	1.36261	2.13792	2.07095	6.28801	6.28278	5.36363	7.90165	5.51742	6.02986
FtPinG0000390300.01	8.30327	12.1977	6.37856	2.42213	1.69561	5.14347	2.50166	2.03398	3.77075	2.75162	2.07767	2.19229
FtPinG0000391000.01	71.7187	25.3355	58.339	86.5938	16.9299	93.3225	95.2971	54.3777	79.6799	226.699	201.02	191.98
FtPinG0000392200.01	7.71076	9.74058	3.69172	3.65127	0.725063	2.40548	3.84914	2.78183	3.56753	8.20261	3.85518	4.17297
FtPinG0000393400.01	2.07889	6.6913	4.86955	3.88988	5.32011	1.85129	1.95336	2.9521	1.97003	0.593659	0.597568	0.788322
FtPinG0000395300.01	1.76945	1.08887	1.31512	2.84732	0.963333	1.28576	4.29866	3.55413	2.65921	3.96331	4.35181	3.5741
FtPinG0000395700.01	0.577701	0.081118	0.26234	1.82732	1.02796	2.42851	1.83108	2.07204	1.40813	0.634553	0.674704	0.528281
FtPinG0000396300.01	6.85127	6.36279	5.54783	6.87416	5.1293	5.05301	15.9603	13.8781	13.1905	15.1847	14.9354	15.7543
FtPinG0000396500.01	1.28566	2.06903	1.73412	3.82099	3.40702	2.56508	1.44829	1.1637	1.8406	0.317284	0	0.156266
FtPinG0000398500.01	7.44435	26.2355	17.5736	6.43544	10.9536	14.9845	11.4801	46.5881	30.5897	12.3055	21.4837	7.16846
FtPinG0000399300.01	1.59589	0.89042	3.67055	1.43179	0.745306	1.97711	1.22692	0.572902	1.7011	7.90846	9.43243	6.84664
FtPinG0000399800.01	4.29151	4.96415	5.59996	5.64353	3.54696	4.57559	4.62949	5.54505	4.20596	0.578073	0.650415	0.510376
FtPinG0000400300.01	2.26623	12.252	12.6833	6.56556	1.01027	6.54726	16.5433	10.4241	15.0951	39.1987	26.2516	64.7964
FtPinG0000400600.01	1.9927	2.18868	1.50436	2.54736	1.87974	2.30425	2.78598	3.60931	3.20393	3.45962	4.38047	2.78137
FtPinG0000400900.01	1.94043	0.638001	2.08221	0.245874	0.395649	1.42546	0.297082	0.705756	0.350731	1.17447	0.804727	0.541959
FtPinG0000401200.01	1.95664	1.24825	1.32039	1.99649	1.11682	1.19151	0.474852	0.228089	0.435289	0.351548	0.188744	0.114376
FtPinG0000401800.01	26.1977	32.5542	19.9282	30.2468	31.8922	25.8955	8.30175	13.2435	13.1047	15.3062	10.1048	12.3943
FtPinG0000402600.01	0.013577	0.015539	0.012851	0.529586	0.314262	0.161827	0	0	0	0.467343	0.764993	0.466736
FtPinG0000402800.01	4.79259	4.72357	6.67723	5.2514	3.09693	3.21732	3.33457	5.94	3.58034	2.28897	1.7462	1.79973
FtPinG0000403500.01	2.77985	2.98768	3.13405	2.67704	2.96783	2.77924	1.41715	2.03061	1.23941	1.67377	0.873156	1.24728
FtPinG0000403800.01	8.51899	13.2437	16.9446	22.5162	19.4185	17.7432	25.8129	23.5394	21.4633	26.304	30.0996	22.2697
FtPinG0000404300.01	5.16917	5.27312	6.61381	4.64658	4.6337	4.51703	6.77872	7.10377	4.49067	8.09894	7.78159	10.411
FtPinG0000404800.01	2.89858	2.58807	2.70055	3.51814	4.47423	3.06075	4.78707	6.40985	4.26086	2.34508	2.79526	2.57551
FtPinG0000406600.01	20.2135	12.282	16.777	9.88054	7.34614	11.9165	6.34112	6.0282	6.55651	12.4156	8.04604	10.2215
FtPinG0000408500.01	352.179	443.142	229.272	709.952	584.618	930.057	516.452	475.295	345.668	84.2923	438.131	217.918
FtPinG0000408700.01	79.7539	17.3647	110.773	114.547	109.999	155.243	33.7712	48.1824	46.6441	90.4513	102.769	1.22018
FtPinG0000408900.01	6.25873	13.13	4.76995	2.24883	1.48081	1.61114	1.32788	1.02297	2.59541	3.34954	1.80945	4.07424
FtPinG0000409600.01	2.23149	2.59081	2.0121	3.45112	3.62899	3.09947	3.79063	3.01302	2.28004	1.74715	1.5195	1.28995
FtPinG0000410400.01	3.54141	2.64448	3.2169	1.50366	1.57965	4.58404	1.71264	0.939433	0.562264	3.63051	3.54479	3.93235
FtPinG0000412800.01	21.6926	18.1528	14.9549	12.7085	20.208	11.8323	4.9702	9.68995	5.74105	5.34784	4.70561	4.46684
FtPinG0000413800.01	1.14996	1.68711	1.79525	1.15723	0.931558	0.27219	1.73531	0.897953	0.726136	0.435802	0.392536	0
FtPinG0000414800.01	21.8051	12.0674	10.882	4.06937	4.39781	10.6002	6.22462	11.9607	10.0639	4.09166	3.21238	4.24222
FtPinG0000415500.01	93.5295	158.402	177.098	36.8583	41.8977	75.8907	13.5199	12.4224	17.7886	34.0671	23.3397	39.9449
FtPinG0000417000.01	19.6544	29.0854	20.2134	13.0816	11.8778	8.52265	11.1577	11.4154	8.75621	5.81313	4.78138	6.98158
FtPinG0000417300.01	9.64669	14.5069	7.66248	2.85683	1.63695	1.88539	4.74367	4.22062	2.82956	7.14653	5.75647	6.25297
FtPinG0000421400.01	135.293	84.8547	305.661	210.954	192.185	438.2	82.4556	80.442	71.3328	119.29	151.131	120.992
FtPinG0000421500.01	3.61924	6.9853	6.63534	8.39649	6.02824	4.64975	20.3746	20.1597	13.2839	11.0216	16.6551	15.2691
FtPinG0000421900.01	10.8328	17.1312	17.1749	10.597	9.71055	12.9233	12.4125	14.4972	7.28427	5.58183	3.62668	6.88838
FtPinG0000422600.01	6.39599	8.49833	5.77889	5.56579	5.83285	3.13001	6.4952	9.2215	4.1516	2.75852	3.3536	2.80157
FtPinG0000423400.01	27.3459	18.0773	36.7776	26.5531	28.7458	30.9026	14.0369	20.1431	15.1145	13.075	12.8412	13.8436
FtPinG0000425000.01	0.622286	0.893828	1.40996	0.8316	0.494028	0.438872	0.036948	0.385891	0.191728	3.76677	3.12598	3.40071
FtPinG0000425800.01	100.911	35.9735	120.009	310.784	162.51	360.123	537.083	379.181	419.925	217.233	220.94	225.451
FtPinG0000427200.01	4.51752	5.72359	4.48556	6.45115	7.60839	4.18959	0.459152	3.04856	2.34752	2.01091	1.87745	1.32238
FtPinG0000427400.01	9.881	19.9108	13.8919	3.46976	2.64766	5.69651	12.2959	11.8156	16.079	30.2865	25.2526	32.4351
FtPinG0000428300.01	0.083776	0	0	0	0	0	0	0	0	7.44079	8.15734	6.95373
FtPinG0000430100.01	11.4123	14.3957	13.3645	9.97921	13.1035	8.88525	5.99427	8.3519	6.05734	5.83935	4.01232	6.06171
FtPinG0000430500.01	5.08692	6.81924	2.59153	2.92376	4.07782	1.92901	10.518	10.7156	7.50725	1.62159	1.4271	1.06471
FtPinG0000432000.01	1.6207	0.871941	1.75747	2.74208	1.11854	2.43191	5.99298	4.27233	3.26078	7.55007	6.13705	6.10805
FtPinG0000432200.01	0.179769	0.128339	1.17452	1.82638	0.368619	0.884187	4.31419	6.89694	3.77662	3.75419	6.59815	8.79528
FtPinG0000437300.01	1.22116	3.42273	1.12747	0.674202	0.782053	0.520402	1.81019	1.6268	0.939344	0.697595	0.618423	0.872919
FtPinG0000437500.01	1.87537	2.42235	2.44462	5.39317	5.2606	10.2601	8.21076	8.22898	4.23684	4.25556	5.76771	4.60052
FtPinG0000438000.01	5.41428	12.629	12.2348	2.08172	3.40689	2.5985	11.1572	6.75332	9.11494	10.9339	9.57525	29.7167
FtPinG0000447700.01	1.82695	1.35166	2.34913	0.63868	1.50271	1.13166	2.00742	1.77375	2.00291	1.69089	1.63125	1.17542
FtPinG0000448000.01	8.58923	17.2431	18.7591	4.19646	0.89042	9.82603	51.5705	40.369	64.005	27.2282	21.0789	46.6497
FtPinG0000449500.01	3.60115	6.61864	8.40786	7.71326	5.89024	7.08226	19.3584	17.7342	16.5687	0.091064	0	0
FtPinG0000451400.01	5.32427	3.20522	4.37617	5.28811	2.45147	3.24857	6.31326	6.7025	5.02093	8.13145	11.4444	8.56986
FtPinG0000453100.01	18.8595	10.9166	12.0705	10.8223	5.24581	11.1354	37.5871	31.1183	27.4043	23.5707	22.1383	19.9499
FtPinG0000458000.01	6.32759	6.412	5.84317	4.5452	4.27141	3.32709	3.55618	4.19008	3.80815	2.97467	1.98118	2.98616
FtPinG0000459200.01	0.60551	0.743064	1.19398	2.54094	0.677628	2.46096	4.88836	5.88281	4.70717	3.1359	3.13079	3.61242
FtPinG0000459300.01	235.643	153.749	236.593	450.334	434.617	367.315	578.461	460.937	509.007	306.444	361.463	342.932
FtPinG0000459500.01	4.86253	4.88327	7.86832	3.05291	2.70002	3.32165	1.36231	1.19503	1.1119	3.57696	3.77287	2.90187
FtPinG0000460700.01	35.0906	34.2618	49.8732	52.1252	35.6571	59.8783	134.852	113.45	104.77	113.272	142.597	137.983
FtPinG0000462100.01	3.65918	2.73304	5.41986	3.12871	1.63571	4.96432	5.27783	5.29164	4.47624	6.38739	5.96932	8.00297
FtPinG0000462300.01	1.61535	12.6083	4.5484	2.05917	2.64532	0.649923	1.54289	1.31667	1.82719	1.43266	0.504085	1.93748
FtPinG0000463600.01	20.1643	22.0621	23.8211	20.362	24.7697	21.2923	8.35989	14.0044	11.4016	11.7269	9.46113	9.98678
FtPinG0000464100.01	3845.72	5661.14	3388.66	3446.66	5832.39	3118.52	297.966	826.041	519.318	474.135	275.543	479.209
FtPinG0000464300.01	61.4797	79.7756	89.1867	122.382	174.189	107.586	89.6829	108.743	83.2273	20.6002	21.0541	42.4582
FtPinG0000464700.01	14.013	14.7186	22.6506	19.9985	19.1168	14.2704	7.18179	9.19603	6.94273	4.73435	2.82152	3.58299
FtPinG0000465900.01	2.00997	3.3851	4.80097	4.81829	2.3295	1.96404	2.79551	2.26714	2.08941	0.986634	0.910349	0.823755
FtPinG0000469900.01	0.434286	0.40533	0.680156	2.18702	0.499307	2.01931	13.124	9.41154	11.3179	7.09688	12.8381	9.05998
FtPinG0000470200.01	2.43645	3.89322	1.93367	0.656885	0.35182	1.05601	5.0393	5.57702	6.54834	3.77606	5.05506	3.1967
FtPinG0000470400.01	2.87225	1.5784	2.35816	2.60214	5.68602	4.05671	2.21399	5.64713	1.55337	0.597589	0.185464	0.218256
FtPinG0000470800.01	88.695	39.4113	50.984	22.5763	30.2332	13.8884	9.15125	7.86118	9.7863	13.1074	9.57624	14.0361
FtPinG0000473100.01	1.52015	1.90786	2.35818	2.70404	2.21826	1.90457	3.78355	4.47497	2.78018	2.26181	2.48885	2.71504
FtPinG0000473600.01	17.0539	10.8181	16.3557	23.4941	12.0137	20.4498	45.1385	35.5085	28.6824	24.5946	31.5277	31.3395
FtPinG0000480300.01	43.3757	36.6344	39.8056	51.9873	48.7492	35.2236	17.6072	22.4785	22.4569	33.547	28.5406	28.3446
FtPinG0000483000.01	3.46328	5.91843	2.53829	2.55001	1.09286	1.16825	2.70809	1.36105	1.78072	3.46331	2.00663	3.42582
FtPinG0000484200.01	7.21932	26.9412	12.3358	1.04718	0.088366	0.571771	10.6336	5.11921	6.66348	4.58623	0.825423	3.35632
FtPinG0000484800.01	76.3234	58.5274	67.8665	69.8101	74.4542	71.0295	24.4983	25.1791	28.2904	29.6745	23.9148	25.9866
FtPinG0000485900.01	5.16506	6.96918	3.35076	1.80048	2.89447	0.915489	0.546276	0.577923	1.05394	2.11765	2.03331	1.82864
FtPinG0000486100.01	3.95183	15.5478	17.088	49.9965	10.088	33.6497	259.951	285.73	137.011	64.2447	100.127	121.582
FtPinG0000486300.01	7.42523	9.54625	6.73409	5.74464	5.55237	4.10322	3.21157	3.78091	3.25688	3.70425	2.15617	3.14498
FtPinG0000487200.01	69.9731	46.7655	50.5019	37.992	19.569	30.8391	44.0811	40.6728	48.5427	77.6843	63.6199	68.2666
FtPinG0000491900.01	8.43373	21.2172	14.368	5.53554	6.25054	4.86211	4.88115	5.1678	6.14719	3.79472	1.6524	4.63905
FtPinG0000492900.01	14.9849	12.6432	18.795	16.3815	14.6797	15.3013	23.5145	20.4224	19.4476	29.1524	26.6245	29.7391
FtPinG0000493400.01	22.2156	26.4303	17.2584	4.34189	5.0483	7.34207	2.32755	2.93621	2.4374	6.98775	3.80293	6.22724
FtPinG0000493700.01	19.9542	27.0264	25.9622	21.9529	26.1491	17.8835	11.4499	17.13	11.9039	7.57679	5.17931	6.38521
FtPinG0000496000.01	14.0348	15.7863	12.7321	4.95033	2.9391	8.64497	4.60221	3.87319	2.61186	10.712	8.01273	10.5119
FtPinG0000496200.01	4.39477	5.92502	5.19888	1.98742	0.531857	1.01741	2.7228	1.7066	2.76473	3.05923	1.98529	3.41185
FtPinG0000497200.01	81.9669	47.0545	93.4259	61.6412	55.1337	129.1	35.521	25.8647	56.4534	37.8624	32.8436	25.6164
FtPinG0000497600.01	2.97758	5.16393	3.76194	1.01754	1.37969	1.10772	1.74554	1.26767	1.28488	8.3211	6.91137	12.2118
FtPinG0000499400.01	15.7731	25.6714	25.5642	13.1183	23.0588	12.8968	5.93758	9.75958	6.13851	4.44673	2.94076	5.86348
FtPinG0000499500.01	37.1319	24.7977	40.2926	46.2941	50.509	38.8139	10.3591	16.108	16.2858	10.2147	9.88371	8.11597
FtPinG0000500200.01	47.907	64.2506	94.6301	39.8642	37.6392	66.4889	61.6314	53.5672	47.2967	141.726	153.16	181.372
FtPinG0000500300.01	0.416434	4.69301	1.59975	0.19841	0.240213	0.534272	0.131769	0.156874	0.113551	1.23118	1.65731	1.99152
FtPinG0000502800.01	16.985	16.5091	12.1524	15.502	11.521	11.9745	18.2875	17.3596	18.169	26.1006	28.6982	45.1589
FtPinG0000503200.01	3.94496	5.98309	4.68592	2.90206	3.14275	2.05829	5.73206	7.40534	3.70836	6.45567	5.61404	8.40343
FtPinG0000505100.01	9.34687	8.48401	7.22866	13.138	13.5889	10.7529	10.7954	12.7218	9.00774	1.96047	2.25746	2.49692
FtPinG0000506200.01	10.8231	8.83135	13.7103	3.97854	3.94698	3.95711	4.96409	5.45509	4.38336	17.7053	18.2141	15.4307
FtPinG0000506400.01	5.92438	4.52007	10.0093	6.97496	3.50899	12.7521	12.5689	16.8471	12.1088	9.73991	13.1536	16.1068
FtPinG0000506900.01	9.47034	11.1819	9.40528	7.56802	7.60705	6.23524	5.97955	7.19739	8.15359	4.15347	3.88582	3.8025
FtPinG0000509100.01	6.81928	7.53922	4.16058	7.50397	6.0055	6.51979	17.755	15.8719	11.462	3.1071	5.584	5.58868
FtPinG0000510600.01	2.62018	1.45152	7.05809	7.25486	6.4909	7.76485	68.6302	86.7713	42.9958	10.5825	24.758	22.2897
FtPinG0000511500.01	2.36927	3.6566	1.06618	0.896487	1.05691	0.50965	4.13813	2.20425	1.78552	1.53256	1.47268	1.12965
FtPinG0000513500.01	2.46623	4.60592	4.3259	0.195627	0.054022	1.08179	2.46864	1.19665	1.3423	0.757731	0.092618	1.21163
FtPinG0000514700.01	8.92142	14.266	9.69049	5.31996	4.59561	4.54896	3.14538	3.65785	3.6296	5.78466	4.47723	5.94465
FtPinG0000515900.01	6.10241	16.9188	5.4262	2.89127	5.53512	1.16679	2.93019	4.52616	3.85977	1.96101	1.55835	3.2313
FtPinG0000516900.01	8.53792	3.28781	11.3165	18.2266	8.10303	15.6797	36.1527	26.5938	24.7617	0	0	0
FtPinG0000517100.01	6.24573	6.48019	4.27882	4.99455	3.68841	2.13211	4.01499	4.52852	3.54207	6.25386	6.61214	7.92553
FtPinG0000518300.01	22.7602	33.3612	25.8125	17.1392	15.1923	12.8935	13.8479	14.7429	13.88	8.02868	8.94501	13.0271
FtPinG0000520600.01	1.18511	0.906719	0.424249	0.288114	0.715102	0.636884	1.27686	0.768917	0.958247	0.04806	0.020004	0.046026
FtPinG0000521800.01	1.82624	0.366213	2.77294	5.87769	3.95479	6.79182	3.87371	5.07748	3.52601	2.98982	2.31558	2.89582
FtPinG0000523600.01	12.8682	5.85152	8.16809	35.1051	1.89857	45.2724	76.8259	40.4072	68.0872	78.3355	62.4248	80.2356
FtPinG0000524900.01	6.95256	3.78995	6.5259	6.3769	4.45883	6.36859	2.5113	3.68264	3.62525	3.24438	1.89196	2.28718
FtPinG0000526700.01	15.1472	10.6249	11.9994	18.4466	12.0035	12.6304	28.7777	23.4797	19.8643	20.213	26.7989	25.7738
FtPinG0000528600.01	1.73905	0.619905	2.44332	7.77617	6.89562	5.75772	1.0043	1.59127	2.35918	0.579813	0.427742	0.487591
FtPinG0000531400.01	0.324971	0.320642	1.35757	3.47258	3.00457	1.47174	2.16514	2.14355	1.2552	2.21486	2.97186	2.37525
FtPinG0000532800.01	10.4091	3.58635	9.01363	9.55945	7.43459	5.82585	16.1259	16.4478	10.438	14.8485	17.1152	15.7809
FtPinG0000533200.01	8.6254	10.0528	30.2737	34.2081	14.5275	27.2083	16.5131	8.79009	6.45622	8.3366	5.69095	7.21274
FtPinG0000533400.01	9.2796	18.0991	55.5186	6.51184	2.114	3.37298	7.58971	8.59212	5.80466	13.4708	14.746	11.4188
FtPinG0000533500.01	7.49376	11.78	13.9439	8.53028	9.08808	14.9393	2.89222	8.16413	4.61681	1.90188	2.14086	0.639001
FtPinG0000533700.01	7.60403	7.05021	8.00017	35.976	66.7019	16.9089	2.24817	4.89009	2.31305	5.47232	6.93909	7.45662
FtPinG0000533900.01	14.4631	57.5994	336.399	174.976	99.3021	262.598	129.921	175.546	98.9904	16.7633	15.3156	22.1451
FtPinG0000534200.01	1.60802	0.234708	0.122022	0.542723	0.993513	0.136387	0.043337	0.061669	0.135091	1.26827	0.787751	1.03943
FtPinG0000534400.01	27.8734	13.0337	11.1687	7.97094	7.4212	12.4861	4.85073	5.71639	4.16273	10.7172	10.7328	12.3894
FtPinG0000539200.01	13.2332	11.3838	7.63983	17.4317	1.04155	24.3732	50.9404	31.6539	36.8156	9.67837	6.41344	16.9111
FtPinG0000541200.01	23.4949	32.2075	8.96594	33.3311	10.4718	11.0081	78.5858	47.634	26.0777	18.2876	10.552	16.6685
FtPinG0000543800.01	94.2643	57.5412	92.3263	83.5402	59.8541	77.7878	42.696	44.4602	49.3382	125.02	113.624	102.597
FtPinG0000543900.01	2.43944	2.14817	1.1418	3.14322	2.58553	1.20728	5.42733	7.12652	3.09876	2.97499	4.10128	3.07447
FtPinG0000544600.01	4.20549	15.0456	11.8249	6.62277	3.29137	4.44675	2.6698	2.68024	4.84046	3.27592	2.2243	5.82908
FtPinG0000546800.01	8.80985	9.21189	12.4842	11.4819	8.56293	9.01994	9.06935	10.4296	8.7719	1.55526	3.2345	3.00553
FtPinG0000549000.01	2.64252	4.11196	3.14688	6.49464	3.57971	3.82729	3.09884	2.25765	2.70827	1.29654	1.50307	1.11341
FtPinG0000551600.01	339.14	1154.08	398.403	494.73	62.8191	208.327	956.681	878.016	850.421	1708.12	1117.05	1336.6
FtPinG0000551800.01	1.39777	2.93594	7.10037	1.60698	0.250117	3.54758	6.54305	5.9053	4.17386	17.7427	13.6044	16.2665
FtPinG0000551900.01	317.585	1077.26	386.848	476.59	60.1542	210.547	929.909	841.066	828.053	1621.73	1055.45	1238.5
FtPinG0000552100.01	0.494818	0.6589	2.87446	0.762958	0.038355	0.920553	2.42334	2.34688	1.46502	8.97146	8.652	8.20395
FtPinG0000553000.01	169.76	316.381	164.926	45.1845	30.3089	33.2576	62.9683	41.1054	60.8335	77.616	35.5159	121.181
FtPinG0000553200.01	41.8324	28.7025	54.853	29.5273	31.5492	35.3354	75.8263	102.89	77.7901	72.424	87.3423	130.231
FtPinG0000555200.01	2.46365	2.43278	2.61066	1.83498	0.364717	2.90866	1.32194	1.67829	1.72004	0.917418	0.140759	0.616929
FtPinG0000559800.01	27.914	22.1621	32.5726	34.6134	10.1293	53.3279	60.943	48.3377	48.9574	66.4375	80.9815	74.5008
FtPinG0000560000.01	28.9159	21.0577	26.1689	34.8192	21.2673	36.6496	13.9421	17.6442	16.352	10.0796	9.2252	8.61085
FtPinG0000560900.01	9.21954	9.44235	12.0111	14.0083	10.5342	9.98958	18.3498	14.6392	12.1746	13.7612	19.1475	17.9571
FtPinG0000561200.01	30.9927	23.1683	25.3149	25.0718	27.3232	15.5705	17.4189	23.6618	16.7646	8.72364	9.22665	10.3903
FtPinG0000562300.01	1.99139	2.08601	2.724	4.01344	2.67135	2.88551	1.92901	1.61732	1.67568	0.70352	0.401113	0.579968
FtPinG0000564100.01	0.639814	0.589165	0.542051	1.13982	1.66256	2.17419	0.430533	1.196	0.226221	0.367711	0.215614	1.02351
FtPinG0000567100.01	3.47373	3.42095	3.43692	4.35077	5.04114	4.58953	4.10689	4.43322	4.14794	1.35128	0.735444	1.07833
FtPinG0000567700.01	14.556	32.475	26.5456	19.9895	34.0676	34.3116	19.9366	32.5885	34.6696	6.72406	6.33062	7.53009
FtPinG0000567900.01	2.97399	3.11305	1.12546	3.64188	1.97949	2.54691	3.65869	4.3748	2.63839	2.30332	0.392915	1.01275
FtPinG0000570100.01	27.4359	71.1543	35.4449	18.5822	14.8667	14.2763	26.9194	24.147	24.2098	18.6803	9.65376	17.351
FtPinG0000570600.01	2.31387	3.32449	2.87615	5.78827	2.66699	4.50568	1.82211	1.36073	0.847874	3.79966	2.56039	1.27869
FtPinG0000570800.01	0.407941	2.34365	0.649001	0.562411	0.180998	0.74941	1.19369	1.18726	0.534818	3.73306	1.86231	2.12878
FtPinG0000574800.01	41.0807	32.9095	34.9582	16.0787	19.3049	14.7063	8.5791	9.46933	10.066	14.7996	10.4527	12.1861
FtPinG0000574900.01	35.6633	20.2621	32.0316	49.5464	23.5978	40.6009	69.4437	72.3574	62.5945	61.85	82.2649	70.623
FtPinG0000575300.01	0.544055	1.05356	0.145646	0.106764	0.07245	0.127719	0.852223	0.84441	0.782384	0.045765	0.083738	0
FtPinG0000575600.01	0.51964	0.461661	0.778702	1.76815	1.41178	1.85416	0.394849	0.231702	0.454788	0.948308	0.556805	1.60878
FtPinG0000576000.01	12.4185	10.0903	9.48007	22.0721	20.7709	16.2909	9.92337	12.4525	9.67437	32.5006	31.2683	27.3202
FtPinG0000580500.01	19.6799	11.1255	13.956	15.8574	17.2585	14.1546	16.8695	16.5385	14.8204	42.3494	42.2834	43.9146
FtPinG0000583300.01	39.4283	33.7996	39.1801	37.7395	44.4465	34.1625	17.7845	17.9704	16.6924	15.306	16.461	15.8815
FtPinG0000584400.01	0.706686	1.04169	1.47837	2.61203	1.06285	2.91624	1.49606	2.49269	0.931393	0.379061	0.485689	0.650462
FtPinG0000591900.01	1.74073	2.28101	2.62528	0.432033	0.507747	0.910708	0.627542	0.380823	1.28611	1.25317	0.258752	1.03756
FtPinG0000592700.01	9.93257	18.7499	14.5926	7.36549	6.6402	6.85999	15.7181	15.7591	12.9374	14.0152	12.0085	15.2676
FtPinG0000593100.01	1.38594	2.87737	2.16727	3.1171	1.9817	4.06918	5.08658	3.00329	2.67618	0.70883	0.199432	2.09461
FtPinG0000593700.01	2.45505	3.36273	2.48828	1.64179	1.74721	2.09816	2.38276	2.71056	1.97181	1.48247	1.26043	1.87382
FtPinG0000594000.01	0.918874	2.15602	2.10559	1.65626	1.95859	1.84698	1.31488	2.23835	1.34325	0.769668	0.307567	0.936949
FtPinG0000594100.01	19.9759	21.2337	66.1428	13.8414	14.2507	18.9041	7.27424	11.8779	8.3461	19.1643	16.2378	14.4356
FtPinG0000594900.01	4.64642	6.94623	4.43187	10.6146	6.22904	6.8327	21.2407	18.2864	14.4055	19.4557	29.291	20.831
FtPinG0000596300.01	0.67314	2.67294	0.802867	0.283544	0.196547	0.421716	1.40608	1.55269	1.41905	2.05863	2.36151	2.54097
FtPinG0000599200.01	2.05879	1.72391	0.812539	0.702685	0.712788	0.270346	2.4658	3.23479	1.46375	0.427315	0.137137	0.274159
FtPinG0000600700.01	5.94671	6.40777	9.1727	4.02562	4.95209	8.2912	4.21094	6.71178	2.9271	2.20495	2.34797	1.68999
FtPinG0000601200.01	6.46574	3.68624	10.4103	19.8179	9.94922	17.2801	13.7159	10.9583	9.96133	12.7499	15.2674	11.9668
FtPinG0000605300.01	38.2521	35.0705	35.0021	35.8555	43.5624	29.1822	24.026	38.1542	23.1709	15.5712	16.5329	16.217
FtPinG0000605600.01	0.510893	1.30601	2.07721	6.80511	1.78768	2.34814	1.15141	0.885261	0.793194	0.499148	0.430232	0.429683
FtPinG0000605800.01	1.46386	1.03334	2.9949	3.68312	1.88651	2.76442	0.873162	1.60702	1.02853	1.28921	1.07139	1.17485
FtPinG0000608800.01	34.1338	45.1201	39.155	37.4169	25.3382	30.9993	94.4784	71.717	66.817	60.7003	71.6954	83.0532
FtPinG0000609700.01	2.62437	7.67192	7.50561	2.16383	1.38668	2.88119	2.71675	2.71823	4.84829	1.10641	1.07925	2.47599
FtPinG0000610400.01	7.21904	10.9455	7.92869	6.90711	6.64322	4.02236	4.85984	3.74113	4.6418	3.87299	2.17637	3.38583
FtPinG0000611700.01	0.705685	0.576879	0.538328	0	0	0	0	0	0	0.453819	0.072758	0
FtPinG0000611900.01	1.61843	2.22019	1.76547	0	0	0	0	0	0	1.87886	0.249523	0.759851
FtPinG0000612500.01	9.1039	4.18347	4.76432	1.6755	1.40477	1.49214	2.08913	2.42954	1.84544	0.893181	0.68265	1.33267
FtPinG0000613600.01	5.77987	3.27038	9.3382	7.58641	0	7.5905	14.1924	13.9365	10.9369	6.15027	4.90843	7.02902
FtPinG0000614000.01	2.18498	2.71511	2.19193	4.15163	4.71613	2.62688	3.10352	1.98466	1.40938	0.909477	1.16752	1.50491
FtPinG0000614200.01	0.786641	3.18119	1.49393	0.535065	0.286984	0.138687	0.607171	0.54503	0.835881	0.358827	0.146535	0.505396
FtPinG0000614800.01	0.711933	0.410295	0.349796	0.332608	0.388866	0.415228	1.22917	1.25203	0.655574	0.44409	0.515511	0.561843
FtPinG0000615700.01	4.12178	5.93326	3.43076	3.94497	1.35793	3.15933	6.07659	3.96407	3.56345	8.2195	8.48503	7.06163
FtPinG0000615900.01	39.79	97.2104	164.578	29.163	15.5667	23.8145	35.073	59.9868	79.0505	69.808	48.3204	65.4173
FtPinG0000621500.01	6.6371	6.96251	4.57919	4.6748	5.18283	2.48524	9.75141	8.16146	7.07989	6.76861	8.26403	10.0044
FtPinG0000622600.01	0.186176	0.416706	0.204593	0.609018	0.710207	0.367565	0.184022	0.073967	0.206047	0	0	0
FtPinG0000624400.01	3.6576	5.55446	5.58871	2.68827	4.38834	2.34291	1.75697	2.51942	1.10069	1.03464	0.441581	1.50956
FtPinG0000624500.01	7.94367	6.22215	7.57567	6.08956	4.28138	4.92732	2.82904	3.03825	2.83607	6.94925	6.9939	7.10123
FtPinG0000628700.01	12.993	16.9533	14.0224	17.6447	12.204	15.1134	45.3669	40.0713	50.9502	32.0385	47.924	68.4765
FtPinG0000628900.01	2.01706	4.16016	2.64984	3.0832	4.8372	1.61635	0.345964	1.28894	0.227269	0.856741	0.403713	0.760779
FtPinG0000631400.01	11.4046	10.3878	13.2752	11.388	7.19007	11.3841	16.5023	12.2444	13.0726	28.2134	24.9588	24.3566
FtPinG0000634000.01	115.226	69.9054	84.0034	69.2705	21.5027	108.953	173.451	135.541	169.381	130.061	159.758	131.942
FtPinG0000635800.01	13.0721	20.0022	15.5637	9.02561	12.1061	8.66906	9.71548	10.283	8.81505	18.0958	18.6661	20.4399
FtPinG0000636000.01	1.4837	7.14179	2.19751	0.565619	0.482772	1.14681	0.920464	0	1.58784	0.418771	0.234724	0.982671
FtPinG0000636200.01	2.0063	3.45845	2.14832	1.3891	2.22421	1.40275	1.46659	0.949028	0.63918	0.950117	0.562601	1.21442
FtPinG0000637300.01	1.91592	11.0248	6.9761	13.5185	18.1339	8.9115	3.96541	5.1299	5.81185	4.89293	1.78102	3.42471
FtPinG0000637800.01	14.7929	9.51416	20.1907	37.9972	20.2915	30.8438	34.6816	21.1482	19.1507	21.4858	36.0095	24.9368
FtPinG0000638100.01	7.21263	0.710413	1.72766	3.46703	0.835118	9.05375	4.40089	3.06178	4.23953	11.1428	12.48	7.20691
FtPinG0000638300.01	75.6758	51.6051	52.9179	84.969	40.2952	93.5871	144.441	129.659	123.104	185.115	272.425	258.715
FtPinG0000639400.01	6.3453	6.5652	5.62441	3.3657	2.44454	3.42346	4.45366	2.9438	4.79824	7.11757	5.03858	6.9808
FtPinG0000639900.01	1.31997	4.20868	2.1386	1.80779	1.69858	0.842191	2.80323	2.78389	2.17351	0.244763	0.260597	0.168981
FtPinG0000641100.01	5.15695	5.34607	8.78998	16.2144	1.61566	9.43541	7.99747	9.02276	6.78475	10.2669	10.7815	12.4964
FtPinG0000642200.01	2.64803	9.62901	5.30677	1.57665	1.32627	1.3865	1.78917	0.544128	1.34937	1.05438	1.18565	1.93848
FtPinG0000644200.01	29.0031	41.6867	26.3327	27.6087	16.8248	11.6454	128.777	109.56	98.595	41.5913	67.4078	55.9578
FtPinG0000644500.01	2.08509	1.80651	2.88558	3.30412	2.53497	1.95206	6.53049	5.08223	6.55183	2.73769	1.66564	4.16703
FtPinG0000645500.01	20.3755	17.1358	19.0582	24.0106	15.4504	18.6205	28.5009	27.0232	26.4134	40.5562	40.6428	40.6123
FtPinG0000647900.01	45.9104	43.8169	91.7311	23.7553	5.74879	16.0142	24.4709	26.9701	36.0291	11.3295	6.96938	15.318
FtPinG0000651300.01	12.7291	9.08695	11.379	11.3104	12.5615	6.79392	4.21261	4.56175	4.66477	4.56673	3.54211	3.63865
FtPinG0000654400.01	16.4752	14.2497	17.4292	32.3377	20.4378	32.4768	27.7794	25.4593	20.6776	5.85196	8.51325	6.35188
FtPinG0000656100.01	40.2233	59.4753	31.1038	31.7996	34.2503	13.4497	35.9196	33.7188	25.32	45.3635	53.0716	71.2724
FtPinG0000660000.01	6.29498	5.29414	9.47922	3.71932	2.4264	5.73514	1.17114	2.86155	3.29731	4.96488	3.99009	5.63833
FtPinG0000660400.01	9.45504	11.4797	10.4575	6.08495	5.99379	3.66724	12.7585	9.84651	9.50912	7.06364	6.16134	10.5024
FtPinG0000662700.01	19.2807	31.8404	15.5984	19.8992	30.7854	14.958	8.00783	13.9505	7.35572	4.47434	3.75265	4.23678
FtPinG0000667000.01	6.39069	9.23323	6.5201	6.64181	9.77949	4.38072	7.52084	12.4069	8.11189	2.70845	2.67204	3.14818
FtPinG0000667700.01	23.7639	15.6344	20.1571	30.2946	22.6213	21.4944	15.5868	19.3166	14.323	7.38102	7.61157	7.18639
FtPinG0000672000.01	2.77955	1.93529	3.29768	2.4575	0.677326	3.00893	3.77812	2.1305	2.01816	0.146508	0.533688	0.309705
FtPinG0000674800.01	1.33483	2.75602	4.77219	1.71642	1.00021	1.70086	2.63439	1.64962	2.50217	0.82877	0.351155	0.305026
FtPinG0000678100.01	2.99759	1.67882	4.18183	2.89863	2.34793	5.83657	8.06729	3.25317	5.47367	10.1409	9.54288	5.99397
FtPinG0000679400.01	8.31195	8.74309	7.56227	3.75569	3.07932	1.76087	2.13371	3.12211	2.81637	2.45585	1.70035	3.01329
FtPinG0000679500.01	3.59993	3.98984	3.41209	0.480931	0.319017	0.389845	1.60509	4.82552	3.43658	0.082047	0.163487	0.147662
FtPinG0000680000.01	0.699442	1.35742	0.769533	0.249789	0	0.308776	0.522078	0.662129	1.13426	1.20202	1.42418	1.08097
FtPinG0000680400.01	0.491182	3.10117	1.22564	0.427941	0.17584	0.229883	0.437569	0.324883	0.469522	0.157446	0.016862	0.135805
FtPinG0000680700.01	70.5315	67.9143	46.9831	108.322	61.811	55.9951	167.382	204.756	106.216	46.9077	57.2802	75.3534
FtPinG0000682800.01	2042.43	741.574	1504.21	868.673	360.505	1484.07	1663.54	1311.74	1476.94	2207.27	2626.08	2149.48
FtPinG0000683200.01	469.198	277.504	484.545	142.253	138.956	372	29.3172	23.8499	34.2277	35.7055	20.2995	16.8813
FtPinG0000684000.01	5.65354	9.04884	6.4538	6.48816	5.96169	7.3535	4.94115	6.00155	5.11576	1.63608	1.6623	1.95446
FtPinG0000684300.01	130.252	144.507	142.834	63.4548	53.5228	69.622	51.7051	58.7505	64.21	66.2247	46.0269	63.9747
FtPinG0000684500.01	2.73899	7.10967	5.14448	2.92883	2.91872	2.06567	13.7352	12.4705	9.85383	6.32741	4.64937	7.68454
FtPinG0000684800.01	35.9777	68.4291	59.6801	15.8096	12.6226	28.0946	32.6208	12.7103	22.9459	8.78802	7.53295	8.29852
FtPinG0000685000.01	3.30309	6.26921	11.8998	2.2707	3.3019	5.67844	1.844	2.60815	2.35364	2.28125	1.99185	2.30597
FtPinG0000686200.01	23.9532	10.63	15.6169	21.4324	26.7671	18.7037	13.7968	20.2771	14.5535	8.45359	7.4685	10.2734
FtPinG0000687600.01	1.93699	2.46655	1.96953	1.52131	1.64934	0.91044	1.52053	1.5425	0.973081	0.797777	1.0687	0.816767
FtPinG0000689100.01	2.42928	1.65075	2.53312	3.45417	2.80759	2.99149	5.52743	6.45897	3.21279	1.32248	2.01819	2.32237
FtPinG0000692300.01	13.9085	28.145	21.0791	30.9291	18.8909	19.6695	8.49135	5.37826	9.0798	5.34351	2.38907	6.5806
FtPinG0000695600.01	0	0	0	0	0	0	0	0	0	46.5914	55.5662	54.6704
FtPinG0000700600.01	83.7464	96.5975	146.684	38.005	47.0829	111.528	35.9217	48.0596	33.1934	71.6887	60.495	55.0735
FtPinG0000701100.01	132.07	37.0921	115.145	12.4455	10.9883	81.6469	8.44679	10.4078	19.7137	162.872	138.351	126.36
FtPinG0000701400.01	2.66803	1.92826	3.80594	1.46082	0.753009	1.3051	0.961721	1.27619	0.669764	1.33656	1.21243	1.86695
FtPinG0000701700.01	16.9793	21.8372	18.7921	16.8723	21.6395	17.3776	10.1941	17.6628	12.5271	8.60264	8.72943	10.3095
FtPinG0000702000.01	0.517554	0	0.356502	13.2238	21.0427	3.34767	0.320702	0.220013	0.147235	0.370407	1.37627	3.07844
FtPinG0000703900.01	1.87989	1.56062	1.00843	0.209658	0.085755	0.089036	0	0	0	0.132249	0	0.17479
FtPinG0000707000.01	14.0359	10.6506	12.8079	4.78617	1.58427	8.10809	4.72986	5.45715	5.76112	17.0464	14.4799	9.73421
FtPinG0000707100.01	87.604	31.7327	66.3328	37.2108	23.6593	63.7063	45.3695	38.6365	40.8174	136.674	139.33	90.1717
FtPinG0000707300.01	9.16524	8.46149	8.04659	11.6592	13.3093	6.84995	6.41143	8.88677	5.15234	4.13312	3.83906	3.80317
FtPinG0000707500.01	3.59258	2.61198	5.06372	2.42564	1.9502	3.4457	1.91319	1.79725	2.20095	4.2166	3.48891	4.34342
FtPinG0000707900.01	6.48305	5.88914	9.63596	11.2936	7.81666	7.82129	1.74024	1.95825	2.66834	4.94332	3.22527	6.60808
FtPinG0000709900.01	2.51461	2.07201	2.59028	5.25357	4.02556	3.38813	1.2326	3.30668	1.67829	0.002801	0.004294	0.005518
FtPinG0000710600.01	128.104	54.1682	146.343	49.008	28.9984	62.6445	52.3288	88.9267	103.191	97.682	108.891	221.421
FtPinG0000712000.01	60.8796	15.4604	25.0056	13.0215	2.56571	45.3539	8.63684	10.6191	7.66766	16.2849	16.2784	6.922
FtPinG0000713000.01	8.29253	13.7108	13.1486	18.4831	16.3923	13.7224	18.4387	17.0407	13.8428	17.516	22.4999	22.1235
FtPinG0000713600.01	26.8947	44.5987	42.937	24.7369	28.4904	13.3221	18.5794	15.648	22.7337	12.2503	7.06597	16.4605
FtPinG0000714100.01	29.648	26.9069	28.3554	25.5603	22.8209	31.1416	38.4192	33.5614	26.8329	11.5536	13.296	21.8582
FtPinG0000714500.01	14.9462	24.8415	18.9729	9.11126	10.6319	6.94463	8.38896	10.0535	9.0503	3.48683	1.71514	3.93914
FtPinG0000715100.01	11.4928	13.2411	14.564	2.39368	22.1945	16.0612	52.3004	35.2172	33.3315	62.1974	70.19	73.8302
FtPinG0000717100.01	1.03669	0.495385	1.99717	1.33932	1.19581	1.64467	0.723814	0.755135	0.829892	0.218085	0.08276	0.215798
FtPinG0000718300.01	3.97229	4.3956	3.74782	0.452137	1.34036	0.839954	0.546203	0.686913	0.236659	0.227314	0.221114	0.260089
FtPinG0000718500.01	4.67809	5.75188	4.5281	4.59413	4.14048	3.5164	2.89378	3.27419	3.16743	2.27392	1.48678	2.01557
FtPinG0000719700.01	2.61617	3.55703	3.09753	3.78818	2.87465	2.73213	11.8898	8.27483	6.41401	5.2735	6.91671	7.75263
FtPinG0000724100.01	61.0113	50.7216	48.932	37.926	32.1289	26.3348	36.8278	43.2449	32.6321	84.099	92.9211	85.4954
FtPinG0000726200.01	0.417467	0.597243	0.36105	0.422376	0.246078	0.409626	0.310706	0.372723	0.30891	6.35555	4.83137	0.431377
FtPinG0000727000.01	0	0.886007	0.465322	0.249119	0.531865	0	0.069587	0.325804	0	3.98489	2.81239	5.31097
FtPinG0000728900.01	33.5637	20.1733	29.4289	30.217	22.3197	23.644	33.5113	38.8363	25.8443	31.6729	36.1544	43.9239
FtPinG0000731200.01	10.4067	8.27136	9.03889	5.23082	3.66526	5.14589	7.67484	6.49232	6.55019	8.59236	8.522	9.25279
FtPinG0000731500.01	10.1334	7.11084	8.16178	8.73582	9.27524	8.7129	17.5781	15.3782	13.528	9.75	9.61088	13.8041
FtPinG0000731900.01	3.75198	0.814663	7.52336	0	0	0	5.67248	6.06893	5.19769	6.35764	11.2179	12.423
FtPinG0000732400.01	2.76572	5.75021	2.46611	3.41588	2.28746	1.52302	1.35837	1.48811	1.76995	1.22852	0.639473	1.43514
FtPinG0000734300.01	38.6346	58.8204	39.2253	19.7028	17.0599	21.1333	21.2608	17.0256	28.6961	30.1663	19.6078	29.5353
FtPinG0000737600.01	18.6944	17.4433	35.2738	13.0981	12.0715	12.8609	6.55552	10.2416	7.55212	29.7313	25.9895	24.301
FtPinG0000737700.01	15.4794	15.2027	12.4261	16.3249	20.5928	11.6911	7.715	8.70034	8.42338	6.3822	5.43486	5.78763
FtPinG0000738200.01	0.472282	1.19293	1.08772	0.315876	0.14254	0.168433	0.344956	0.306223	0.242289	0.058475	0.084471	0.121876
FtPinG0000738400.01	5.32809	3.72386	6.20659	2.76912	1.76624	2.27926	3.92081	2.90274	2.72155	4.47145	4.20353	4.2975
FtPinG0000739400.01	50.4843	40.8805	34.675	11.7623	8.0988	25.6144	5.9942	8.90463	13.3965	17.173	9.37871	12.7008
FtPinG0000739600.01	2.29392	1.91894	3.19332	3.11466	1.12712	2.1961	6.17874	4.07206	3.98184	5.58232	5.40024	6.07135
FtPinG0000742400.01	19.9742	11.9678	13.4335	18.9658	5.16803	6.19703	14.1758	14.2415	9.59586	48.4011	42.2963	29.2075
FtPinG0000744000.01	45.735	44.8855	48.3004	57.606	43.3766	43.9148	75.8546	58.8152	45.5626	74.8384	74.4615	83.3767
FtPinG0000744200.01	0.094091	0	0.239737	2.59454	0.107415	1.17473	6.0907	7.03367	2.96625	0.526816	0.421551	0.424583
FtPinG0000745500.01	1.32757	1.06152	1.02628	2.25741	2.1791	1.66195	3.80921	4.25495	3.65407	1.83948	1.52556	2.06435
FtPinG0000746200.01	11.3854	11.1253	8.42063	22.4275	22.6709	15.3114	18.4997	19.9195	17.4335	15.1257	12.4555	16.565
FtPinG0000746500.01	2.82799	3.62576	3.08354	1.97848	1.75721	0.711228	1.40159	0.959713	1.27676	0.299783	0.308824	0.29792
FtPinG0000746700.01	0.439938	0.763169	1.05935	0.298406	0.158494	0.329749	0.857629	0.74449	0.44359	0.513442	0.700926	0.674721
FtPinG0000747800.01	1.31949	1.91458	2.23476	1.15291	0.479402	0.349252	0.846239	1.88256	0.589207	0.390726	0.334383	0.132903
FtPinG0000748000.01	2.77594	4.26555	2.02607	1.07694	0.813709	0.783406	1.6965	0.923427	0.875339	2.927	1.65937	3.62533
FtPinG0000749000.01	1.56474	0.777862	0.960822	0	0	0	0	0	0	1.27792	0.764692	0.619682
FtPinG0000751600.01	57.1177	67.3478	46.9826	106.727	55.1546	55.8732	226.828	234.186	151.141	166.014	199.314	251.423
FtPinG0000754400.01	0.86671	0.701417	0.85377	3.64667	4.86639	5.73289	0.972356	1.04977	0.983146	0.237602	0.342609	0.294017
FtPinG0000754600.01	282.883	114.53	159.569	165.192	18.5547	220.729	376.935	347.061	387.871	221.094	220.926	237.206
FtPinG0000756800.01	10.1267	9.39082	14.6994	3.51665	3.40439	8.54597	4.56795	4.88981	4.98376	8.28545	9.43778	11.5528
FtPinG0000757400.01	71.6486	33.1395	114.451	82.2099	10.1541	89.2762	86.1587	65.1775	107.33	258.559	294.731	178.727
FtPinG0000758100.01	26.9723	31.0152	38.0895	30.1346	25.2335	26.1648	70.2848	67.8407	58.7415	53.4987	68.4301	59.319
FtPinG0000758500.01	5.39593	8.49201	7.34818	6.22006	6.23031	5.10288	4.43574	4.91706	4.94015	3.3805	1.74586	1.96972
FtPinG0000759100.01	21.7615	11.166	14.1243	22.8051	22.0562	23.4487	12.1775	12.0219	11.729	8.86091	10.7377	5.80323
FtPinG0000759800.01	0.612431	0.14656	0.368964	2.13116	2.6155	1.60649	6.68237	6.79784	2.19797	1.29486	1.28942	0.702619
FtPinG0000760500.01	35.3573	67.8061	51.6898	44.0978	18.406	28.4028	68.2529	49.7871	51.8989	88.6948	64.7243	86.3025
FtPinG0000762500.01	10.0471	18.1285	5.69107	5.86733	7.96172	3.9095	4.58002	4.65189	5.17232	4.38959	4.31744	2.57599
FtPinG0000762700.01	5.13621	9.73732	12.2563	4.49204	4.18413	2.39787	2.79268	4.50542	3.62106	2.11872	0.652704	5.30997
FtPinG0000763400.01	6.29193	13.9417	11.4227	8.60853	1.30378	9.2331	16.6911	15.0629	12.7248	6.42823	6.58945	7.91943
FtPinG0000763500.01	33.5354	56.2478	29.8638	18.501	19.8447	11.0008	7.44957	9.87575	13.0652	5.09005	3.90166	3.38782
FtPinG0000764000.01	13.7887	16.0644	17.1968	21.9325	20.0456	17.1973	45.2451	33.984	30.4487	25.0162	31.2511	24.1744
FtPinG0000764700.01	37.2953	9.13301	20.573	60.3649	2.752	32.2703	78.4409	54.891	63.7215	85.7024	96.7516	74.8431
FtPinG0000766700.01	17.3282	20.1558	14.0158	14.3855	10.222	10.0409	16.1949	19.7496	20.3123	10.0806	6.05922	9.28899
FtPinG0000767500.01	16.0899	9.79993	22.4273	21.7927	8.96863	12.9697	21.5156	14.0035	9.23218	7.82236	7.20614	6.95555
FtPinG0000767900.01	162.885	201.465	235.093	125.72	158.425	169.576	63.4081	62.4768	62.5462	62.4877	38.9748	70.9714
FtPinG0000768100.01	0	0	14.394	38.514	59.9563	27.0189	149.03	184.333	135.638	35.3728	57.6646	135.319
FtPinG0000770100.01	47.0866	58.1569	44.8292	41.2559	35.3501	32.5715	85.4678	74.2192	59.672	87.5554	101.802	104.85
FtPinG0000770700.01	0.75574	0.397669	1.80338	2.1702	2.8374	2.54191	2.36301	3.93621	1.84004	0.554406	1.40747	0.509002
FtPinG0000771300.01	5.62806	9.94466	8.69489	3.53516	1.94858	5.42598	2.77306	5.91078	2.07064	2.10381	0.528584	2.56406
FtPinG0000771500.01	7.24048	7.42491	6.14076	11.9708	14.8346	12.0414	14.4303	15.3662	11.7787	5.83531	4.89381	7.58215
FtPinG0000771700.01	1.01963	1.19367	1.59651	5.71615	5.44411	3.00588	3.54532	6.02158	3.20971	0.372528	1.73119	0.732508
FtPinG0000772000.01	2.75849	2.28692	3.66491	0.864116	1.5587	2.94451	1.06605	1.69309	1.03298	1.13531	0.563784	1.06906
FtPinG0000772700.01	3.46198	5.33067	6.71235	8.33464	10.1426	5.58638	7.89193	7.55533	6.74279	8.14591	12.2075	9.31033
FtPinG0000773100.01	0.700925	0.66269	0.878677	0.820267	0.291889	0.479042	0.967513	0.870452	0.474491	0.683776	1.49054	1.16794
FtPinG0000773500.01	102.722	26.819	37.4414	52.5027	16.7269	94.7221	114.897	82.6071	148.273	181.8	170.689	141.904
FtPinG0000774700.01	1.99202	1.25147	1.16023	0.713291	0.531533	0.777698	0.373225	0.437023	0.822712	0.416467	0.309196	0.676428
FtPinG0000774900.01	8.37657	10.6248	9.28888	7.46951	8.20623	3.27793	4.72367	4.24851	5.15414	4.84049	2.7566	3.62368
FtPinG0000775400.01	140.772	70.0086	133.939	156.125	82.6165	140.658	168.52	136.378	144.362	223.202	241.91	228.245
FtPinG0000775500.01	1.01711	0.316538	0.279695	3.14874	3.22341	3.36184	0.87167	0.549621	1.14898	0.10404	0.064392	0.047572
FtPinG0000777000.01	156.002	138.295	147.078	134.864	165.234	151.295	30.9421	37.6044	38.2147	59.2491	51.5652	43.0153
FtPinG0000777800.01	64.472	36.0239	65.4727	80.511	25.126	112.921	25.0909	24.4487	31.5461	72.9485	59.3483	57.1838
FtPinG0000778800.01	2.34397	2.96804	1.16685	0.902673	0.507022	0.288687	0.811604	0.988538	0.467141	0.495604	0.650022	0.788008
FtPinG0000780200.01	1.2786	1.38104	2.10975	0.284787	0.908559	1.61756	0.119088	0.400076	0.334748	0.966028	1.00515	1.08329
FtPinG0000780400.01	645.047	717.293	1019.98	289.923	270.37	243.19	230.667	248.992	239.006	245.721	213.385	248.892
FtPinG0000781100.01	3.76744	2.75946	3.64717	19.8203	10.411	15.813	0	0.124335	0.109406	2.91472	2.37664	1.55427
FtPinG0000781400.01	4.18332	6.48732	7.35604	9.00955	11.4329	4.76607	0.077294	0.137681	0	0.708931	0.592192	0.29505
FtPinG0000782000.01	1.93896	2.77825	1.82372	2.29525	1.18802	1.24018	0.089148	0	0.043632	6.54419	5.87625	5.38821
FtPinG0000782400.01	11.0123	8.24599	29.129	29.7868	14.0273	32.9183	5.44569	6.65645	4.92922	6.64271	5.25079	4.63437
FtPinG0000785900.01	3.73667	4.68771	6.38907	3.14023	3.09214	3.55209	2.62378	2.89776	2.27903	1.8198	1.36102	2.44105
FtPinG0000788700.01	50.9012	56.5884	86.9793	27.5624	28.6483	70.5071	21.7752	30.2008	25.4784	33.4172	29.6723	32.5524
FtPinG0000789800.01	19.4528	23.1599	27.382	11.5228	13.6619	10.9372	3.80769	9.36353	4.50384	8.56414	7.70307	8.55792
FtPinG0000789900.01	32.6645	39.5038	34.6536	16.4005	19.4883	20.0133	8.70159	13.1907	11.8781	10.2182	6.53608	11.0738
FtPinG0000790100.01	68.9453	71.5848	61.8005	46.9613	52.6617	44.016	19.8555	27.6735	26.1517	36.424	29.5993	37.2009
FtPinG0000790300.01	45.1895	56.1792	47.7	16.3326	15.4276	12.0211	24.7968	28.5168	23.3635	127.074	100.308	114.154
FtPinG0000794600.01	1.39237	1.61115	1.19689	1.20913	1.26378	1.46356	1.39364	1.56276	1.90834	0.726901	0.669927	0.741167
FtPinG0000796300.01	10.5761	13.4432	14.2609	22.8894	36.0019	8.65409	26.134	26.7396	22.5341	15.3812	15.6914	15.4779
FtPinG0000797300.01	5.42155	10.0133	7.11716	3.76317	5.98869	2.67755	2.38141	2.69104	2.93734	1.6787	4.08831	2.47747
FtPinG0000801000.01	109.491	57.8998	132.246	201.013	81.3563	201.082	88.0691	85.1431	88.3504	332.523	353.312	320.856
FtPinG0000801800.01	9.49394	9.00534	7.79924	11.0909	10.7096	7.55826	3.13789	4.87567	3.01353	2.70434	2.32856	2.47145
FtPinG0000801900.01	81.3621	103.088	90.1084	63.9248	79.8094	67.7884	28.38	40.2553	40.5706	25.0316	20.705	28.1156
FtPinG0000802800.01	13.4237	3.83519	12.7976	22.8178	8.77787	28.7451	45.7788	34.2176	39.041	14.0706	22.9173	13.1914
FtPinG0000803900.01	0.359689	0.987615	0.656263	0.485993	0.10719	0.548393	0.819352	0.901083	0.870262	1.77845	1.16103	2.20748
FtPinG0000805100.01	734.017	268.869	169.077	353.299	304.206	233.78	115.395	140.289	218.491	66.8751	97.8357	72.8936
FtPinG0000805600.01	2.69587	2.66504	2.76083	1.39538	0.972936	0.807199	1.36304	1.54648	1.31441	2.69085	2.94078	2.4835
FtPinG0000806000.01	3.89499	3.1946	3.7396	2.26335	2.32293	2.38642	2.93167	4.20736	2.49114	1.48303	0.85524	1.30204
FtPinG0000806500.01	17.4984	36.6426	34.2208	4.32259	0.14398	17.9935	9.3061	7.95019	10.0426	20.6124	5.29366	38.6355
FtPinG0000806900.01	7.38283	10.4071	9.26948	3.52886	2.96084	3.70848	4.40687	3.33489	4.05148	5.15492	4.19983	5.37301
FtPinG0000807400.01	4.59663	7.98867	5.6575	1.83112	1.17225	1.41597	2.68311	3.04143	2.10923	2.25025	1.40737	3.00524
FtPinG0000807600.01	1.33836	4.09244	5.96785	4.07677	5.13299	4.7275	10.1533	15.3146	8.49181	5.18065	9.4982	6.47442
FtPinG0000808600.01	3.81591	4.07336	3.13533	4.04692	1.38053	4.95393	8.36496	5.03505	5.50833	9.61461	12.3799	7.60019
FtPinG0000808800.01	4.15969	0.81185	3.29477	3.41959	1.05509	4.28871	4.11336	3.97027	3.10151	0.530213	0.687973	0.650169
FtPinG0000809300.01	4.57144	20.3482	20.2372	7.63521	4.96712	6.05309	12.1693	15.0484	12.5806	6.26794	4.32055	7.15447
FtPinG0000810500.01	9.05112	6.82048	3.12751	3.93641	4.37349	3.35218	6.4523	4.36651	3.6445	1.04942	1.03121	1.19361
FtPinG0000811300.01	11.6612	12.1474	32.4152	15.2254	10.6475	15.5088	2.71173	2.12994	5.07889	3.31867	2.08049	2.52031
FtPinG0000812000.01	16.5501	15.4553	6.9424	3.52105	0.674358	3.15498	2.11451	2.61832	1.80591	0.795126	0.44778	0.590914
FtPinG0000812400.01	6.91302	4.94426	9.14204	8.65132	5.29788	8.22248	5.39878	6.07902	5.14209	10.8111	12.393	11.325
FtPinG0000814600.01	1.14476	1.44148	0.554885	0.038938	0.141202	0.282716	0.210919	0.214515	0.160368	0.099135	0.18858	0.061466
FtPinG0000815500.01	1.67637	1.43626	1.32062	0.735466	1.08346	0.861787	0.664732	0.483021	0.612689	0.344125	0.556641	0.687669
FtPinG0000815900.01	27.8765	12.9564	16.5973	11.0349	6.30994	17.0196	23.9759	21.6375	19.4662	32.5377	27.0554	33.1451
FtPinG0000816700.01	2.12861	5.70136	4.44725	2.30376	1.25836	3.28995	1.18389	1.58701	1.20744	3.79283	1.63914	4.12495
FtPinG0000817400.01	2.00413	3.6679	3.77064	5.99664	3.43097	3.27941	7.22215	6.06783	4.05489	1.74612	2.38426	1.85578
FtPinG0000818100.01	0.500122	0.472455	1.04561	0.419618	0	0.619049	4.57302	1.9727	3.15769	5.33605	4.09918	6.01446
FtPinG0000818300.01	0.403993	1.5788	0.866656	0.725568	0.484005	0.701681	4.07906	4.79334	3.8588	2.39107	2.97665	3.06487
FtPinG0000818500.01	33.143	26.7571	29.9449	37.6854	30.6966	29.6942	11.6824	11.6139	12.2962	18.3584	18.7254	15.6544
FtPinG0000819100.01	7.11548	7.03984	7.94888	9.61041	8.70056	6.66979	19.9059	19.374	13.9998	17.9538	28.1238	28.2993
FtPinG0000819500.01	8.73674	6.84824	10.2475	12.2799	8.06844	12.5263	14.2479	14.6865	9.96116	14.0021	17.5584	15.508
FtPinG0000821900.01	0.348304	1.46302	0.839543	0.130799	0	0.142249	0.576721	0.299433	0.44796	1.13162	0.67218	1.46088
FtPinG0000822200.01	1.48425	1.98551	1.24685	2.2118	2.68304	2.79102	2.81229	3.85043	3.09535	2.34454	1.14636	2.19441
FtPinG0000823300.01	0.368958	0.468414	0.485205	0.799835	0.163768	1.05842	0.795013	1.30891	1.51062	5.72937	3.23013	7.06748
FtPinG0000827100.01	1.91889	6.71781	3.32001	2.12702	0.621604	1.19807	4.70227	2.47748	3.97726	2.43866	2.33288	3.47722
FtPinG0000828100.01	0.548264	1.21466	1.25561	4.50264	3.22381	3.72759	7.48817	6.16668	3.67688	3.0929	4.15353	2.56252
FtPinG0000831900.01	42.8021	32.5746	32.5831	43.0895	40.5613	29.6714	109.193	119.094	84.5635	52.0251	60.4516	82.1848
FtPinG0000833000.01	0.328576	0	0.134016	0	0	0	0	0	0	5.31565	9.13424	3.66908
FtPinG0000834000.01	6.20339	2.86482	7.37956	6.57163	4.89186	7.1144	3.98202	2.94121	2.26711	0.915942	2.19855	1.71405
FtPinG0000834200.01	3.82934	1.11955	2.36628	12.2342	2.41666	14.4201	154.297	7.38844	74.612	11.177	5.53123	39.5606
FtPinG0000835000.01	3.10045	4.20878	3.93083	0.288124	0.095459	0.179961	1.72653	0.948787	1.2442	2.27974	1.09444	2.09291
FtPinG0000835300.01	2.57465	5.92307	4.25613	1.98266	1.42818	1.39361	3.11901	1.89695	1.76345	2.27597	1.03398	2.32128
FtPinG0000835700.01	37.0784	38.5855	36.7161	54.3081	42.8502	32.9498	84.5795	84.5553	71.3002	52.1218	67.7383	69.5644
FtPinG0000836000.01	1.38777	0.883267	0.802252	0.834223	0.531236	0.917691	1.92749	2.73774	1.06509	1.29581	1.2143	0.972381
FtPinG0000837200.01	5.10911	8.46913	3.39979	4.79473	3.8727	3.89148	44.2674	28.0048	20.8321	24.9354	59.2568	41.442
FtPinG0000838600.01	10.8711	11.1131	11.7584	16.1151	20.6594	15.2467	8.3043	9.51931	6.49985	10.3835	11.9751	9.83075
FtPinG0000838700.01	90.5504	60.3589	79.2633	88.7911	38.6599	175.784	129.448	80.2795	99.5389	152.581	131.433	144.822
FtPinG0000838900.01	2.03346	3.11568	1.38431	0.15719	0.323602	0.517272	0.698856	0.311556	0.869361	0.843502	0.396785	0.419713
FtPinG0000839500.01	2.99113	4.78257	3.54067	1.60017	1.29797	1.35069	1.45444	2.56312	1.39852	0.811984	0.464308	1.00026
FtPinG0000840500.01	39.9285	24.5085	11.9934	20.6181	20.3799	18.9026	9.83436	14.6726	11.7845	4.8682	3.16484	4.80939
FtPinG0000840700.01	10.4785	5.28473	3.91563	6.6353	4.76328	7.19339	1.08967	1.18405	1.67905	1.07037	0.488925	0.364682
FtPinG0000841000.01	1.40918	1.62102	2.55417	2.60188	1.78209	2.32894	0.606983	0.789871	0.755565	1.13198	0.682483	0.564266
FtPinG0000841100.01	1.72142	1.76621	2.70603	2.64771	3.11865	2.71447	0.5941	0.593682	0.292279	0.262811	0.488861	0.025175
FtPinG0000841400.01	9.91057	34.9128	16.6154	52.0317	30.1847	22.7029	7.34291	4.70824	6.8739	3.31862	2.40243	7.27251
FtPinG0000841500.01	37.7579	86.3555	46.4044	141.985	137.46	100.79	28.1021	20.2079	18.9956	14.4253	8.2842	16.99
FtPinG0000843600.01	17.5066	19.4108	5.85926	3.79882	3.31534	2.79114	6.56475	5.80056	4.66872	2.96902	2.32313	1.54356
FtPinG0000843900.01	78.6231	61.4024	41.1968	75.4636	83.7974	35.5172	29.6721	60.2935	37.493	27.6694	23.8346	24.8317
FtPinG0000844300.01	0.875713	0.479065	4.02143	2.05123	1.62646	2.15904	2.70264	3.21253	2.34291	2.92726	4.49371	4.60695
FtPinG0000844600.01	4.32154	2.64386	3.69764	3.96249	2.61781	2.99914	8.25866	5.98528	5.22328	13.1679	16.6935	14.6001
FtPinG0000844700.01	1.46	1.30486	1.16408	1.34473	0.1789	0.677595	0.683852	0.781222	0.74771	0.286002	0	0.073305
FtPinG0000846200.01	28.1577	26.8326	18.6844	14.4812	4.96306	12.0256	15.362	16.6697	13.1012	2.44147	2.38829	2.41011
FtPinG0000851300.01	15.7086	10.0867	5.74106	5.46638	2.74548	12.0308	8.88169	8.46864	10.6711	1.45378	1.05551	1.04718
FtPinG0000851900.01	10.2995	12.3608	23.1334	8.66553	12.4359	19.56	5.83676	6.68799	4.80648	5.41869	3.93176	4.78571
FtPinG0000854400.01	5.82781	7.1679	6.92025	3.38625	4.43743	4.28785	2.9594	3.04246	2.68509	2.65352	2.48955	2.55986
FtPinG0000855100.01	8.31944	9.44534	9.41405	10.6262	7.37906	13.5197	34.7036	17.0525	22.5946	15.7855	19.8394	6.75036
FtPinG0000855300.01	0	0	0	0	0	0	2.23821	2.99147	1.81502	0.59002	0	0
FtPinG0000855500.01	11.9387	27.7155	48.2989	16.0612	9.46334	19.8976	32.6466	26.0233	22.5681	41.205	33.6814	55.55
FtPinG0000855900.01	4.29452	5.89414	4.59059	2.68196	3.02402	1.7131	1.89854	1.8544	1.48789	1.31784	0.649277	1.48098
FtPinG0000856600.01	2.24415	7.72988	3.31222	2.86701	1.54021	3.95856	19.0239	31.5676	10.692	5.08699	5.97763	6.56132
FtPinG0000858000.01	8.26285	9.21659	3.73137	5.47652	3.27594	5.89741	2.03656	1.49094	1.37946	0.299963	0.334209	0.673197
FtPinG0000858400.01	0	0.523741	0.754319	1.63979	0.299401	1.63343	0	1.68151	0	2.92256	3.25131	2.79586
FtPinG0000859500.01	264.28	307.228	196.326	398.967	231.2	228.647	528.118	422.273	362.276	540.643	604.291	745.569
FtPinG0000859700.01	43.4089	81.2001	48.2982	59.07	34.3329	29.9269	80.2645	57.2999	63.2109	91.1801	81.7767	82.9494
FtPinG0000860600.01	1.34291	3.43607	3.11681	2.42754	1.90022	1.74589	1.01236	0.745108	0.805011	0.557358	0	0.485367
FtPinG0000860900.01	27.6368	28.8242	26.6563	12.424	13.0526	14.1856	31.9409	22.5915	19.1912	22.2273	23.6633	31.2874
FtPinG0000861100.01	9.92403	13.3198	8.44706	3.3811	0.853499	1.93944	5.40873	3.29615	4.41774	11.7981	9.48184	12.5802
FtPinG0000861500.01	3.3019	6.02463	4.7877	2.20678	0.459534	2.77161	12.8332	5.46986	5.89524	4.33236	4.85499	9.7101
FtPinG0000862000.01	12.674	7.9023	14.6278	16.2604	14.1924	15.7991	4.95506	4.44066	5.91452	5.22994	4.41405	3.00908
FtPinG0000862800.01	7.36318	2.76432	2.64837	4.67851	2.73594	3.12904	2.24459	2.40531	3.39455	1.48651	1.43581	1.05044
FtPinG0000864000.01	8.63006	4.71761	8.96446	10.5619	4.41434	11.3229	13.0279	10.2756	11.7327	21.4008	25.1425	21.917
FtPinG0000865100.01	4.3357	4.40897	6.52132	0.466935	0.510834	1.00945	7.00298	8.98926	7.11717	7.11078	6.28884	7.17737
FtPinG0000866300.01	3.16028	5.36517	4.057	2.65477	2.41757	2.84807	2.62085	3.39291	2.37175	1.18033	1.65564	1.23856
FtPinG0000866600.01	0.128903	1.51894	0.9617	0.298355	0.164824	0.358216	0.890862	0.761012	0.871923	0.304528	0.333614	0.402275
FtPinG0000867600.01	6.7588	6.16109	8.41165	6.1949	5.32437	5.64164	12.3307	12.353	10.1089	7.47845	9.25322	11.8066
FtPinG0000868600.01	20.5375	15.2391	26.291	20.5946	25.7704	25.1486	12.9858	16.3896	15.2482	8.70443	10.1119	10.5525
FtPinG0000868700.01	8.35365	6.92029	13.0825	36.3867	48.0867	25.443	6.52651	10.3252	8.12098	4.3357	4.67542	4.23393
FtPinG0000868900.01	6.39402	8.44544	7.99159	3.69828	6.07911	4.65337	3.1166	4.15594	3.55164	2.59019	1.22091	2.30391
FtPinG0000871500.01	183.13	130.968	180.48	227.363	145.701	246.375	289.346	231.264	221.095	270.523	297.948	294.654
FtPinG0000871800.01	425.232	436.835	864.821	611.194	585.836	1216.27	271.877	358.535	305.533	346.052	301.843	332.318
FtPinG0000872300.01	0.823373	1.86699	1.04989	0	0.062219	0.027361	0.803098	0.544229	0.436627	0.476274	0.379233	0.698679
FtPinG0000872700.01	31.5602	14.9268	13.1907	41.3755	8.52347	98.1889	76.1912	49.7095	71.4309	378.473	320.104	301.12
FtPinG0000872900.01	3.34696	5.53881	2.13982	1.76083	2.79306	1.25304	8.63104	5.0971	4.11864	2.79092	2.33183	1.134
FtPinG0000873500.01	3.31524	17.6412	12.3805	3.48615	0	1.84226	5.4643	2.05667	6.42113	3.25384	0.976186	4.35428
FtPinG0000874100.01	405.798	465.324	392.02	255.023	118.262	284.599	383.011	351.132	370.318	653.926	473.045	937.819
FtPinG0000874400.01	1.27834	1.55645	0.579243	0.490321	0.089118	0.357125	2.99019	0.074659	2.2173	6.54784	0.792848	9.03447
FtPinG0000874600.01	14.7211	16.3857	18.6025	21.0201	13.5502	26.3643	40.3521	38.5491	29.2762	60.364	73.468	67.3803
FtPinG0000874700.01	94.0407	76.4637	79.225	187.728	76.0659	193.786	339.948	297.638	313.958	490.87	631.875	504.934
FtPinG0000877700.01	0.97627	2.17999	2.73563	5.08378	2.73848	7.54575	4.19802	5.57577	2.88686	6.33723	6.86467	7.83616
FtPinG0000878300.01	1.13632	2.33974	0.839615	0.680631	0.042078	1.12783	4.30633	2.56219	1.45136	5.70609	5.64188	8.87395
FtPinG0000878600.01	64.9926	84.4983	78.2732	81.6335	62.3916	41.8652	326.82	426.786	249.35	231.618	222.118	268.899
FtPinG0000878800.01	15.0071	11.8013	18.8367	21.8548	21.8757	23.254	51.8501	57.5071	41.9669	26.1381	29.1274	38.2455
FtPinG0000879400.01	0.180827	0.054428	0.472473	0.188189	0.102848	0.236087	0.180573	0.344816	0.589783	1.31218	1.40803	1.07573
FtPinG0000879800.01	5.16657	7.09669	5.85762	7.31	5.76344	5.85275	0.930854	1.8331	3.69175	2.97456	1.61334	2.93466
FtPinG0000881000.01	1.5956	1.45611	2.00589	1.85126	3.03653	0.863222	0.869193	1.32084	1.00234	0.44239	0.601428	0.236325
FtPinG0000881700.01	88.2112	92.2335	113.645	127.65	80.0176	98.3829	94.7825	87.9827	88.5777	195.91	208.188	208.791
FtPinG0000882400.01	67.8146	109.187	67.4903	36.8925	22.5734	27.8681	49.0778	60.4427	59.4836	70.5908	36.6468	73.0208
FtPinG0000883800.01	1.37666	1.58268	0.185076	3.13671	0.726131	4.33684	1.71074	1.83768	1.83814	24.291	25.8738	30.1178
FtPinG0000885000.01	1.16706	0.453959	2.83863	0	0	0	1.13062	1.02246	0.930951	0.255096	0.174321	0.434997
FtPinG0000887000.01	2.06254	1.10902	1.11712	0.358008	0.432025	0.371123	0.400421	0.360401	0.181139	0.792667	0.732629	0.501853
FtPinG0000888900.01	3.00028	4.25861	5.84353	12.0436	6.03111	7.93404	13.7011	12.4681	10.0223	6.61851	8.12464	7.20424
FtPinG0000890700.01	7.75042	1.98586	4.23851	6.77865	0.572169	12.9451	13.3426	8.899	13.4271	5.84074	5.86768	4.13802
FtPinG0000891000.01	32.307	79.6679	48.4374	38.2032	22.2825	26.8927	58.1951	43.0577	56.0514	79.0388	45.3375	78.3982
FtPinG0000895500.01	252.654	360.04	505.454	243.382	202.104	437.879	279.689	277.432	280.549	94.4502	82.5767	99.9054
FtPinG0000896000.01	37.1998	24.4317	21.6154	51.003	23.9771	30.2872	74.4303	46.9169	59.8923	44.0251	49.7081	47.004
FtPinG0000896500.01	4.9482	5.63219	4.86074	1.80026	2.65874	1.23426	2.5113	1.02178	1.27839	1.29975	1.30957	2.21899
FtPinG0000898800.01	87.7931	18.0965	87.8095	67.2949	18.1013	139.13	63.7567	40.158	66.184	161.749	176.813	120.046
FtPinG0000901300.01	1.50541	0.053907	2.49735	3.22025	1.58954	0.89105	0.094887	0.22922	0.136226	0.155662	0.440364	0.269125
FtPinG0000904200.01	1.00929	0.751608	4.21764	1.78407	1.69513	1.40333	2.64361	2.19037	1.88332	5.06114	3.83624	4.20075
FtPinG0000904300.01	3.4417	1.92902	7.38041	5.36863	1.91871	2.63265	1.71404	1.66408	1.20683	3.26466	5.55057	4.08667
FtPinG0000904700.01	12.4739	12.1936	13.8513	12.0574	8.55922	13.6398	18.27	17.4578	11.7636	21.3218	21.6463	25.4905
FtPinG0000906900.01	10.9843	9.27179	11.344	16.799	8.29495	10.904	7.75489	8.42271	5.46803	3.63402	2.68266	2.8717
FtPinG0000907100.01	1.26094	3.43088	1.25534	0.601705	1.15987	0.518679	1.78216	1.61243	0.950408	0.408861	0.595968	0.811015
FtPinG0000907700.01	0.448964	0.711682	1.55688	1.62745	0.767101	1.00822	1.16399	0.945547	0.817321	0.084118	0.133109	0.345688
FtPinG0000908000.01	10.0563	9.66134	12.9754	12.9204	7.63779	9.8322	25.6754	23.0751	13.6551	31.1261	42.0652	36.7344
FtPinG0000910200.01	2.85836	2.81965	5.62266	2.20332	2.54671	3.24449	1.59792	1.43274	1.06848	0.921553	0.808782	0.880303
FtPinG0000910600.01	14.5064	3.50686	13.9492	17.8128	9.6932	8.14955	22.2047	40.4306	21.0417	15.7762	17.6662	13.7035
FtPinG0000911300.01	1.18691	0.699194	1.26517	1.4696	1.71017	2.04207	0.805612	1.39809	0.256641	0.057847	0	0
FtPinG0000915600.01	0.512396	3.35122	0.900459	0.193955	0.336363	0.028541	0.596164	0.383873	0.764539	0.352457	0.124491	0.216317
FtPinG0000915700.01	0.629572	0.735382	0.657414	2.14626	2.19669	2.71759	1.52561	2.00196	1.3902	1.63507	1.28696	1.13833
FtPinG0000917000.01	64.2187	46.0053	57.8033	57.1235	48.3492	52.3219	70.1561	60.3669	58.2257	94.9401	104.811	102.453
FtPinG0000917900.01	5.1333	7.3612	8.16793	0.978293	0.977547	3.80859	2.91303	3.18786	4.0778	0.739972	0.642716	1.22999
FtPinG0000919400.01	80.5606	16.6092	31.8506	30.6906	6.91446	100.8	37.1878	32.7204	38.4014	6.36242	4.67768	5.45445
FtPinG0000920500.01	13.3237	1.2499	13.9568	13.2489	8.96992	12.0539	15.4037	18.6316	12.73	3.10229	8.8984	6.76479
FtPinG0000921000.01	8.34525	3.82254	3.78654	0.053979	0	0	0.162156	0.065529	0	11.0445	9.81926	8.98118
FtPinG0000923700.01	5.59478	5.44048	3.43356	2.95117	2.04067	1.94067	1.88592	1.58241	1.44831	2.60345	1.31685	2.36028
FtPinG0000924100.01	1.88598	12.0056	18.3437	19.5919	26.2895	12.5724	1.97097	2.18019	1.44122	0.125118	0.224379	0.432506
FtPinG0000924700.01	4.14009	3.7009	3.94185	5.1708	5.923	3.05301	11.5407	11.3012	7.98634	4.69784	6.5637	9.54224
FtPinG0000925800.01	6.79246	7.06939	7.54737	3.33771	3.38622	2.28174	4.19098	3.85796	4.49569	0.056346	0.230294	0.118322
FtPinG0000926400.01	15.8136	12.3045	22.4328	28.033	13.14	24.549	66.6515	76.0679	35.5454	48.2038	54.967	50.3136
FtPinG0000927200.01	41.9085	31.5004	33.3583	56.516	52.0815	31.9768	58.3292	58.6199	45.623	55.2579	72.023	60.0714
FtPinG0000929100.01	3.16149	3.77697	1.16183	0.461571	0.932412	0.200203	3.35472	6.01744	1.85356	0.899225	1.26637	0.842831
FtPinG0000929900.01	9.67274	0.085749	0.113145	9.23253	10.6272	0.152015	0.111862	0.146561	0.101198	6.66911	5.06874	7.94792
FtPinG0000930700.01	0.487661	0.380078	0.634032	0	0	0.142226	1.14869	0	0	0.096512	0.169793	0.186976
FtPinG0000932900.01	18.1414	11.7377	12.5037	118.561	10.3556	50.767	178.93	108.795	110.216	138.495	188.171	233.044
FtPinG0000933400.01	2.147	1.80401	4.31409	11.7335	1.9266	9.84483	2.59073	2.48346	2.04249	0	0	0
FtPinG0000933500.01	119.641	51.1209	31.9821	32.2852	17.5366	48.485	30.1244	17.6444	25.3278	68.3656	73.9027	59.2018
FtPinG0000934100.01	15.6215	7.81156	6.24718	5.62085	2.60195	6.85933	6.40905	6.45306	6.2459	4.27057	5.19917	3.75093
FtPinG0000934600.01	10.2435	13.5313	7.58431	7.12368	6.94314	4.7421	4.71879	6.07979	5.36806	4.80756	2.40094	4.76881
FtPinG0000936600.01	4.64869	3.95859	2.988	3.96204	5.24321	3.87801	1.19886	2.09167	2.14301	1.00333	1.50062	1.07844
FtPinG0000937700.01	55.6574	50.0016	49.8891	63.0479	54.8574	50.7357	66.0656	65.7004	52.2379	80.0153	92.4251	92.4673
FtPinG0000938800.01	776.282	803.943	1293.14	966.601	1138.06	1309.13	264.667	302.244	261.706	691.038	591.665	683.679
FtPinG0000941000.01	2040.88	965.235	1899.27	1544.16	1404.72	1641.54	1092.83	1009.74	711.524	1669.93	2199.38	2223.44
FtPinG0000941300.01	12.1784	7.48192	13.0241	29.6677	5.19154	38.9747	46.6009	38.2748	27.4674	23.7083	33.4867	22.4478
FtPinG0000942300.01	14.3241	19.9736	10.3924	3.73705	5.66634	3.66318	1.21439	1.24658	2.54719	4.34516	2.42255	3.98848
FtPinG0000943400.01	157.857	158.418	85.7422	80.868	64.0692	65.3683	51.4969	61.746	44.5041	22.3899	11.7667	18.8732
FtPinG0000944400.01	0.335067	0.592941	0.34853	0.82819	0.614091	0.451865	0.990686	1.11683	0.742484	0.425202	0.269983	0.320695
FtPinG0000944700.01	7.2108	6.66133	5.76077	7.73947	8.97985	5.71286	4.91462	6.47536	4.94969	2.72255	3.8188	2.8904
FtPinG0000945700.01	7.16329	14.4237	11.1884	12.9387	3.89222	11.2689	14.8436	15.3834	11.9716	20.6446	18.3035	16.4205
FtPinG0000946800.01	11.484	10.6124	5.79705	4.76799	5.05174	5.62692	1.86223	1.80801	3.63185	4.47272	3.02636	3.83427
FtPinG0000951600.01	18.6266	14.4777	6.8354	5.29755	4.11185	4.54225	6.87128	5.91509	5.11455	4.30893	3.93348	3.22155
FtPinG0000951700.01	1.453	1.4155	1.03459	0.99219	1.09595	1.20234	1.57513	1.83683	1.41325	0.737674	0.698484	0.354468
FtPinG0000952100.01	6.97295	9.47799	8.93388	6.61206	5.20093	3.65353	6.34391	8.44307	4.95061	11.2422	14.5115	12.2532
FtPinG0000953000.01	12.9761	11.2169	11.0733	6.183	3.38919	14.7783	4.39591	2.576	5.47519	8.12545	6.22972	5.17751
FtPinG0000953800.01	20.0558	9.6017	11.0333	4.19404	1.60578	11.1376	5.02043	4.02439	6.8357	3.26031	2.77684	3.70081
FtPinG0000954000.01	30.6296	23.2939	41.4443	53.1207	20.4042	39.5605	72.5208	62.5531	69.3675	27.2494	21.3454	26.0511
FtPinG0000954300.01	85.6335	76.863	80.3287	95.8997	82.8722	56.0588	284.263	316.893	223.154	148.379	156.666	220.438
FtPinG0000956200.01	9.65323	5.66324	7.21235	15.078	5.73547	13.2368	16.8013	14.8509	12.1552	18.7133	22.4816	17.351
FtPinG0000957200.01	37.7207	35.2415	30.7606	40.4231	31.6313	22.2286	98.7317	116.196	84.6364	43.2081	40.7067	47.2135
FtPinG0000957300.01	4.97001	5.39984	5.92781	9.56819	4.27048	7.33583	27.7438	24.4186	17.3614	23.1303	37.0994	31.4168
FtPinG0000957700.01	0.060528	0	0.36961	0.297207	0.06494	0.185993	0.494099	0.686027	0.469975	2.20315	2.10014	3.04887
FtPinG0000960000.01	1.79636	1.01839	1.93087	0.630027	2.49723	1.87707	1.23157	0.946758	1.24368	7.09633	6.87754	4.36376
FtPinG0000960700.01	0.552827	0.874285	1.12039	0.451564	0.384948	0.799393	2.0243	1.53019	1.19172	3.59188	4.3669	5.88532
FtPinG0000960900.01	0.201549	1.43211	1.27719	1.28875	0.875434	0.521161	2.34651	1.96582	1.3648	0.57071	0.477645	1.28938
FtPinG0000961200.01	6.09477	8.39001	7.78189	2.8988	4.98337	2.63381	2.24612	3.09935	1.65542	3.11936	2.18966	1.96979
FtPinG0000962000.01	0.444936	1.21934	0.777934	0.141041	0.039929	0.188432	1.62427	1.38938	1.24939	3.45351	4.11387	3.77077
FtPinG0000962300.01	3.5197	2.71787	2.7176	7.16115	4.32286	5.39548	7.78151	7.58827	6.64218	1.60398	2.35365	1.31422
FtPinG0000965600.01	17.0496	15.8474	17.0947	16.3509	12.2518	12.7818	10.0652	10.9389	8.84606	5.02186	6.15259	5.89658
FtPinG0000966400.01	553.823	212.112	442.97	877.745	331.923	610.959	904.337	773.752	737.598	892.596	978.612	711.427
FtPinG0000966600.01	2.97948	3.70982	8.51079	0.244262	0	0.537378	0.487736	0.269833	0.281541	2.39041	0.580126	1.99199
FtPinG0000966800.01	2.54799	4.27603	4.47339	1.23232	0.071063	1.95061	2.07092	1.88611	1.39476	6.28343	2.80706	5.5154
FtPinG0000967400.01	9.51078	9.02139	12.5111	11.2695	10.1854	8.07897	6.76477	6.61396	6.00664	29.1376	32.204	31.6252
FtPinG0000967800.01	1.14132	1.23659	1.00681	0.961625	1.48046	1.36956	0.810093	0.606032	1.08851	1.9693	2.47295	1.87464
FtPinG0000968200.01	9.75934	80.06	41.0406	10.3795	3.74165	5.75212	20.114	10.1727	21.7161	4.86342	1.84608	9.49143
FtPinG0000968500.01	609.989	692.377	1308.75	476.757	458.358	760.011	318.856	359.726	337.014	664.801	468.234	653.742
FtPinG0000969200.01	164.049	43.2612	175.092	47.4122	19.9323	120.645	21.9192	15.4873	32.3448	24.0538	30.1611	16.5051
FtPinG0000969700.01	0.868623	3.72119	3.02664	4.75897	3.06028	4.31459	1.97125	1.95493	1.23127	0.530255	0.385701	0.942659
FtPinG0000970000.01	8.59828	9.37182	8.28346	8.67648	10.371	7.62577	8.09441	10.4346	10.4858	2.92043	3.09442	2.52744
FtPinG0000970300.01	0.871907	7.12878	3.35886	0.922107	0.386054	0.460096	0.783638	0.569967	0.819578	0.3994	0.304333	0.807057
FtPinG0000970600.01	54.5106	68.9578	59.5675	39.682	9.65963	57.2681	45.1174	31.5737	41.3473	25.3038	11.0313	19.8764
FtPinG0000971300.01	7.92801	33.2216	26.8055	3.31784	0.334392	8.50008	4.38078	4.01477	6.71197	19.6175	4.71032	58.2054
FtPinG0000973300.01	13.6327	12.2598	13.2512	5.46418	3.7683	3.9551	2.29151	1.8584	2.44265	3.33429	2.21664	2.02111
FtPinG0000973800.01	19.0451	17.8405	78.3092	24.2038	10.466	38.8531	7.75534	9.48876	10.4735	5.38404	8.87857	4.37018
FtPinG0000973900.01	9.2967	13.5655	21.8057	16.9767	13.5683	27.4945	2.42443	2.28704	7.38337	1.42817	1.49863	8.40369
FtPinG0000974600.01	4.11165	15.244	9.45629	3.30277	5.05199	3.1597	2.50115	3.56425	3.33284	6.36828	5.86949	11.0717
FtPinG0000975200.01	1.29249	1.76429	1.78258	1.01111	0.527094	0.426807	1.01816	0.635026	0.464944	1.26702	1.98165	1.42972
FtPinG0000976300.01	9.94347	8.83555	8.42705	13.453	16.6877	10.9258	9.53612	11.8379	7.50838	6.74029	6.04087	4.9386
FtPinG0000976700.01	0.610465	1.17127	2.28067	1.78548	1.21357	1.21048	2.46302	1.77332	2.04061	2.84003	4.12483	2.85132
FtPinG0000977700.01	77.0778	52.9981	192.001	435.88	594.241	83.1789	17.239	33.188	212.868	11.3838	11.2271	17.114
FtPinG0000978400.01	0.554434	1.73527	1.53726	3.68299	3.44916	3.23013	0.192346	0.485675	0.29871	0.662795	0.599629	1.2205
FtPinG0000979900.01	2.53017	5.38748	3.59693	15.7712	13.7873	8.06111	12.9537	2.76786	8.42275	1.06921	1.00097	2.47596
FtPinG0000981200.01	9.51458	17.2796	8.44525	5.55089	4.58045	2.89372	4.68296	6.00903	5.01205	3.66775	2.67751	2.61121
FtPinG0000981800.01	1.74316	3.1676	2.52679	3.15053	3.33763	3.07169	1.25155	1.49159	1.67182	0.617387	0.339109	0.825162
FtPinG0000982400.01	14.3203	19.9107	13.3093	11.951	19.384	10.6473	10.2653	16.2538	10.2118	5.9085	5.79906	5.13633
FtPinG0000982700.01	173.2	141.626	229.665	378.777	311.602	258.356	149.575	138.309	209.786	151.052	121.704	94.4431
FtPinG0000984100.01	3.33778	3.43999	6.76019	2.81182	2.30264	4.12521	1.45114	1.61693	1.61956	2.66418	2.86902	2.21049
FtPinG0000984800.01	1.9939	0.966823	1.8502	1.13248	0.405297	1.93697	2.60276	2.25838	1.27266	2.60426	1.93402	3.27052
FtPinG0000986400.01	9.68201	9.86804	10.6123	6.68499	4.04369	6.2308	3.9901	3.37752	4.08395	4.30321	4.20799	3.09473
FtPinG0000987000.01	1.97584	2.42711	1.52766	2.83021	1.53968	3.80316	0.305233	0.622538	0.247118	3.56132	3.00954	3.90614
FtPinG0000987200.01	0.857196	2.21325	1.68148	0	0.063439	0.483946	0.119722	0.172768	0.761845	0.380101	0	0.410347
FtPinG0000987900.01	1.24544	0.939701	1.19959	0.031013	0.04232	0.051684	2.79601	2.26056	0.968606	0.257279	0.249228	0.194499
FtPinG0000989000.01	7.45981	3.76178	5.54892	6.67667	5.46683	4.76447	11.8346	11.8707	9.60907	4.68375	6.9282	4.24147
FtPinG0000989500.01	3.82152	9.77902	9.55838	3.45037	1.4864	5.3897	1.72675	2.18849	3.09245	5.63266	1.895	5.18852
FtPinG0000990000.01	9.12828	10.4219	12.9762	11.522	9.58732	12.3793	29.0683	27.5897	19.0148	23.2431	29.2766	28.8224
FtPinG0000990500.01	11.8392	22.5465	13.3235	27.992	18.5805	37.0545	47.1508	33.837	27.601	49.7212	70.137	66.7994
FtPinG0000991200.01	1.0689	0.288199	2.70429	3.00463	2.72387	2.36063	5.13765	3.54599	5.07101	2.22324	2.74379	2.69881
FtPinG0000993400.01	3.27768	3.03673	5.93258	9.42681	7.23482	6.27076	5.85616	6.01216	4.7581	2.77054	2.77117	1.96163
FtPinG0000997500.01	14.3546	13.3848	8.0084	22.3981	11.0661	21.9217	22.072	20.5425	13.8186	52.9864	70.5834	51.7882
FtPinG0000999200.01	41.103	84.4875	27.2014	30.0783	35.3003	9.67719	20.4039	22.731	19.5155	10.2465	5.46985	10.345
FtPinG0001000000.01	0	0.471962	0.234323	0.328771	0.128244	0.206203	1.16615	1.6389	0.511041	0.235506	0.250051	0.592503
FtPinG0001001800.01	0.874428	2.12788	1.39345	0.948676	0.852292	0.503926	0.709315	0.173774	0.190284	0.721983	0.328608	0.558532
FtPinG0001002000.01	5.98499	5.37899	11.8925	5.97385	6.63134	11.1041	3.80172	2.86921	4.0258	3.84906	2.73706	3.91517
FtPinG0001002800.01	11.1879	8.8854	6.91973	6.67645	11.9969	4.70592	3.42364	4.51261	3.37308	3.60928	2.73277	3.23727
FtPinG0001003400.01	6.07074	6.34572	8.32832	6.60536	6.33607	5.62468	3.52486	4.6572	2.70397	2.32805	1.58249	2.1513
FtPinG0001010200.01	106.442	77.3953	99.4066	108.235	116.518	132.76	47.7771	61.6901	30.3324	39.9978	47.4567	34.5348
FtPinG0001010400.01	17.0363	3.91853	20.575	11.5393	11.6549	15.4972	9.80275	15.2627	5.86906	3.29787	2.76029	2.06385
FtPinG0001010600.01	211.836	139.32	197.825	171.574	167.544	199.021	60.6977	61.1386	62.3359	77.3782	90.8462	75.764
FtPinG0001011300.01	12.3045	6.65531	16.9367	12.0822	13.4026	13.5305	5.72841	7.55528	5.17606	6.74408	6.55458	7.40004
FtPinG0001012000.01	4.49317	4.31391	4.86766	3.41455	2.00375	2.57002	7.87405	4.93909	4.32158	3.78464	4.19852	4.32733
FtPinG0001013200.01	18.2679	11.3044	22.089	22.5417	13.2263	17.5601	7.95038	8.31085	8.84062	10.6433	10.7748	10.5139
FtPinG0001013800.01	12.4009	10.9616	13.1034	9.3069	10.408	21.2562	5.76408	5.83367	5.5304	8.39769	6.1939	8.30701
FtPinG0001015300.01	5.11674	9.17354	4.56532	3.73112	3.00437	2.23278	3.85533	4.50111	3.47242	2.40606	1.76444	2.89805
FtPinG0001016500.01	0	0	0	0	0	0	0	0	0	4.25184	3.06276	3.61323
FtPinG0001016900.01	0	0	0	0	0	0	0.035876	0	0	3.44917	2.10823	2.11877
FtPinG0001017200.01	2.22946	1.60134	3.02702	4.38769	2.67499	4.91135	4.85629	11.4575	5.41415	8.4107	9.13744	8.99696
FtPinG0001017300.01	1.03502	2.1828	1.19796	0.175548	0.078759	0.123408	0.499485	0.306105	0.37328	1.00878	0.928928	1.18553
FtPinG0001018400.01	11.1634	11.3709	15.5926	7.62238	5.18918	13.5941	92.0601	61.5596	71.7889	40.6479	36.7884	38.3366
FtPinG0001019400.01	20.659	33.1473	41.6756	21.0519	20.0283	21.1536	27.9573	27.3814	31.964	16.5301	10.6764	14.0173
FtPinG0001019600.01	20.1604	15.9857	15.0298	21.4149	17.6287	14.5199	31.1844	26.9682	25.0385	28.07	30.8762	33.9611
FtPinG0001019700.01	25.9627	31.2644	36.93	18.6559	21.1089	24.3486	16.2464	18.8723	17.7901	14.4805	10.5796	12.0092
FtPinG0001020200.01	0.399559	0.560011	0.760439	1.11056	0.138592	0.279136	5.42073	5.41078	3.39627	1.2858	1.97142	2.79738
FtPinG0001021400.01	10.5318	9.39945	9.21635	13.4022	11.1858	6.51468	5.1624	6.40765	5.8438	2.79377	2.47796	2.38674
FtPinG0001022300.01	23.1664	48.1485	37.1484	13.4896	5.46308	12.7395	39.0929	42.2421	32.8305	37.1973	41.3664	42.0464
FtPinG0001022700.01	51.2279	97.2684	33.5882	52.1444	61.3756	33.2469	199.341	178.903	91.1181	56.3388	80.6899	54.6597
FtPinG0001023100.01	135.533	78.6521	73.8661	38.3892	18.8755	50.2851	13.5517	12.1347	16.3756	15.2523	11.4182	9.31896
FtPinG0001023600.01	1.2042	3.80146	1.53042	0.887611	0.777342	0.733332	0.686808	0.608961	0.542909	0.663706	0.184874	0.614678
FtPinG0001026100.01	102.441	123.034	114.223	179.963	98.8241	112.377	155.212	132.022	145.864	199.955	198.208	172.059
FtPinG0001027400.01	0.076454	0.351783	1.687	12.5091	10.2291	12.3755	5.09537	8.22204	6.07302	14.5144	13.6525	15.6885
FtPinG0001027500.01	12.2609	8.57713	19.0627	27.1608	33.4707	23.2543	7.91815	19.8529	9.83541	6.67943	5.48983	4.92647
FtPinG0001028600.01	12.8061	15.5429	20.3165	5.78455	4.72086	7.54337	5.92429	7.75027	5.35084	8.67455	8.55781	5.14275
FtPinG0001029800.01	0.335113	0	0.397426	0.292049	0.268723	0.238019	1.53675	1.32727	1.32563	1.88877	1.26678	1.16129
FtPinG0001030000.01	0.938902	0.982388	0.962559	1.73302	2.09173	1.14496	1.145	2.05119	2.13212	1.12968	1.22217	1.28579
FtPinG0001030200.01	1.33863	1.7342	2.80982	3.05782	2.23214	2.389	2.83581	3.34306	3.73086	3.11887	4.41155	3.23969
FtPinG0001030700.01	23.5837	51.193	36.8845	88.9993	33.5293	109.629	116.046	123.729	68.6936	49.6726	62.0539	56.2253
FtPinG0001032100.01	3.18785	4.99911	5.53297	1.94918	1.06592	0.828003	2.11433	3.65935	2.43374	1.6505	1.75476	2.19228
FtPinG0001032600.01	1.11635	1.69306	1.4576	1.02534	1.03788	0.827831	1.50575	1.30886	1.36152	2.76112	2.49065	3.75266
FtPinG0001035000.01	1.23285	4.16076	4.45028	0.531107	0.220475	2.23611	0.85049	0.380054	0.801892	2.94374	0.830434	1.91578
FtPinG0001035400.01	110.712	121.989	354.05	97.4264	73.1457	269.712	78.9489	85.6818	91.5526	212.251	176.229	207.616
FtPinG0001036200.01	1.15508	0.248068	0.581948	0.875799	0.895808	1.07593	1.65138	1.57484	0.617865	1.6547	3.36635	0.937862
FtPinG0001037700.01	112.097	65.7494	73.7927	42.4402	24.3349	72.286	10.4109	10.4962	18.789	14.7268	9.29893	16.1943
FtPinG0001038000.01	2.91547	3.72951	2.73372	3.21808	3.45896	2.99067	1.67239	1.43107	1.24337	1.03219	1.92047	1.4754
FtPinG0001039100.01	8.70952	6.90523	2.88567	10.1867	8.31912	5.91588	9.89673	15.0411	5.48268	4.69702	1.7824	2.25555
FtPinG0001040500.01	36.4787	64.38	51.9072	42.0735	71.7451	36.5959	21.0716	37.2156	19.5118	23.8551	16.6586	23.6445
FtPinG0001040700.01	14.8402	5.7847	14.4453	7.61095	2.59522	22.2516	2.51017	1.92655	2.0651	2.3965	1.71243	0.974992
FtPinG0001041800.01	0.180779	1.55667	0.927492	8.21036	2.77858	0.753726	1.25903	0.276031	0.198954	0	0.114005	0
FtPinG0001041900.01	0.536107	0.923192	4.06411	3.95742	2.27212	2.19622	1.34737	1.53295	0.936836	0	0.404724	0.199882
FtPinG0001042100.01	0.510708	2.64547	3.07657	4.28514	2.34654	3.78044	1.10636	1.30178	0.980811	0	0.259385	0.222893
FtPinG0001042900.01	0.961805	0.957817	5.7965	5.8177	3.00624	3.45189	1.9262	1.66424	1.31571	0.265129	0.25751	0.409041
FtPinG0001044800.01	4.38417	2.96928	4.61677	3.80721	2.33426	2.65178	2.972	3.18961	2.72912	1.63419	1.36032	1.27711
FtPinG0001045600.01	4.60057	6.0528	5.31387	5.656	4.5388	7.14131	6.2644	8.20829	6.81474	1.7916	1.89461	1.64189
FtPinG0001046900.01	12.5294	9.69442	11.5692	0	0	0.241358	3.29421	1.15875	0.752189	1.39309	2.10638	1.83593
FtPinG0001047100.01	0	0	0	0	0	0	8.95512	14.138	9.38114	0	0	0
FtPinG0001048600.01	0	0	0	0	0	0	0	0	0	4.93257	6.10717	3.2714
FtPinG0001049000.01	7.56209	3.13025	7.21323	5.69535	3.91797	14.0842	2.91383	3.37461	3.23494	11.5745	8.22138	7.74305
FtPinG0001049900.01	17.8238	15.6719	14.4554	17.0591	17.8457	14.3329	10.1158	11.9689	10.7272	6.60137	6.87517	8.39728
FtPinG0001052100.01	0.051481	0.008293	0.398292	0.066418	0.061987	0.168749	0.201905	0.219067	0.047301	1.88606	1.82259	1.41452
FtPinG0001052600.01	88.8603	87.5105	78.4349	68.6062	68.9263	52.1907	32.7531	45.0833	50.9616	26.304	19.2353	20.7445
FtPinG0001052700.01	5.7829	4.47607	7.27632	4.8545	3.84301	6.84464	5.10569	6.89747	5.62782	1.01774	1.10191	1.0355
FtPinG0001054500.01	15.0649	11.787	7.01705	4.46037	4.67621	4.33927	17.9004	13.8945	6.6834	14.4084	12.0028	20.7808
FtPinG0001054800.01	3.35765	2.17082	6.54003	2.72937	2.40815	3.04566	1.93841	1.46789	1.73758	3.26508	5.01192	4.03146
FtPinG0001056300.01	19.4762	17.2023	15.672	9.60212	9.53112	9.09657	38.772	50.9277	29.778	26.519	29.5724	43.2734
FtPinG0001058300.01	0.301644	0.068773	0.225358	0.158173	0.098972	0.340898	0.357172	0.417265	0.251575	0.691017	0.501856	0.563851
FtPinG0001060900.01	12.3742	10.3946	14.5461	15.3895	14.6047	14.8142	13.3063	15.4532	13.499	5.17786	7.36325	6.26024
FtPinG0001061100.01	3.91901	1.91758	1.2268	1.2529	0.276341	1.09238	3.30853	2.97631	1.76171	2.64804	3.03221	2.66987
FtPinG0001062400.01	1.98785	2.08745	7.10677	17.9597	14.733	14.1027	27.8453	12.2799	18.4772	3.32484	6.6344	15.385
FtPinG0001062500.01	33.8042	14.7352	74.0886	108.066	97.8568	78.9673	278.383	217.485	204.112	89.0551	115.366	169.026
FtPinG0001062800.01	0.537835	0.588051	0.457898	0.786201	0.615155	0.304057	0.666702	0.638024	0.319477	0.72177	0.992955	1.26832
FtPinG0001063100.01	0.212063	0.693354	0.719665	0.15597	0.153283	0.161404	0.390877	0.614045	0.758651	0.964318	0.517621	0.6877
FtPinG0001063300.01	18.9686	11.5803	20.4311	25.6512	8.5094	26.5791	45.7496	29.699	33.2705	43.2696	60.7682	48.5855
FtPinG0001063500.01	8.55867	11.744	9.13536	6.28641	5.86889	6.70901	3.74677	4.65373	5.5427	10.4845	7.50977	12.748
FtPinG0001064500.01	35.3547	9.65782	34.4909	34.6482	10.6713	53.3933	45.2314	32.8125	47.8538	71.975	68.0956	62.4134
FtPinG0001065200.01	70.845	60.1199	130.859	88.831	93.9591	105.415	43.5227	46.1532	42.1369	44.1455	49.097	39.2487
FtPinG0001065900.01	0	0	0	0	0	0	0	0	0	3.50969	2.6967	2.86739
FtPinG0001066100.01	21.2515	18.9251	18.9506	28.0313	16.4888	17.4662	35.7044	30.7151	29.2216	31.6393	38.6292	33.4487
FtPinG0001066800.01	51.1075	22.474	40.3096	58.462	34.8932	52.6955	27.3133	27.026	31.4375	67.2202	58.7004	57.1612
FtPinG0001067000.01	1.33096	1.75305	1.50731	4.19318	1.1638	4.09101	1.38382	1.87438	1.36816	0	0	0
FtPinG0001067500.01	0.907963	0.796989	0.893195	0.950262	0.634093	0.690972	1.63707	1.85318	1.39917	0.658689	0.974355	1.02185
FtPinG0001068500.01	2.75566	4.56143	2.76721	1.0161	1.61393	0.675386	1.16165	1.82827	1.19866	1.57021	0.67112	1.95783
FtPinG0001068700.01	2.82254	3.83008	2.90581	1.31665	1.2882	0.817977	1.0936	2.31646	1.17813	0.4154	0.580874	0.626497
FtPinG0001070200.01	9.77911	21.4061	14.4625	6.94257	9.84638	4.95944	8.79235	10.0179	7.74591	4.85461	2.8101	6.14976
FtPinG0001071000.01	0.546688	1.35985	1.50699	1.26684	1.35898	1.83672	0.467725	0.520357	0.64687	0.37642	0.106055	0.355272
FtPinG0001071300.01	3.39301	4.27446	0.819717	4.46424	4.28837	1.89932	5.36095	5.35712	4.67071	0.612612	1.16161	0.882121
FtPinG0001071500.01	31.8973	23.75	56.6282	14.7619	11.1652	66.4764	10.3613	10.7121	8.15348	28.461	21.8637	28.7991
FtPinG0001072200.01	0.036999	0	1.12851	7.3387	0.774015	1.70974	0.466838	3.1907	1.5753	0	0	0
FtPinG0001072300.01	10.9008	6.82964	12.0633	29.0343	30.4208	21.1614	9.08091	11.0428	7.19521	2.7926	3.13537	3.48332
FtPinG0001072900.01	671.193	199.589	737.281	569.242	549.088	557.617	80.0077	79.1877	137.828	400.714	332.396	357.313
FtPinG0001075700.01	45.5485	26.5173	41.6245	11.8383	8.04123	22.3311	9.13248	5.46695	10.1047	16.8312	9.56073	20.1324
FtPinG0001076200.01	16.6911	18.5602	12.3206	4.02628	5.38606	5.69536	4.8404	4.67643	5.97683	8.75502	6.10222	6.8174
FtPinG0001076300.01	6.8143	6.86014	8.19533	9.89075	9.68156	14.4239	2.95354	5.94669	2.95721	4.29414	5.01238	3.61215
FtPinG0001077200.01	60.3258	37.6351	86.829	94.1381	62.3365	129.167	145.239	141.12	109.606	238.266	305.582	265.788
FtPinG0001077600.01	16.2975	35.4815	16.5151	17.699	5.45254	10.1272	58.8932	44.4648	61.7074	15.7025	5.89138	9.7829
FtPinG0001078800.01	1.50547	1.63704	2.42044	2.23533	1.58509	1.6067	4.06834	4.54516	3.83614	3.35811	3.81224	4.82658
FtPinG0001079400.01	2.16878	1.36898	1.7226	8.46782	16.6126	13.2957	1.45069	3.48315	1.88071	0.970702	1.02411	0.544146
FtPinG0001079500.01	28.1737	20.7807	17.9289	23.3954	29.9442	11.433	7.81363	14.5436	9.50619	5.08418	4.67976	5.41228
FtPinG0001079800.01	13.6132	13.1053	13.7697	17.452	15.4695	13.8429	18.8952	16.9755	12.9064	23.3278	29.22	19.5684
FtPinG0001080100.01	5.29606	3.74247	7.29263	6.88431	2.60399	5.1956	8.13603	7.63053	6.75622	9.77495	14.5463	10.4693
FtPinG0001081300.01	0.896968	0.348233	1.91785	3.4114	1.69972	3.48029	0.799939	0.705665	0	3.40372	3.5397	3.1285
FtPinG0001082600.01	0.096038	0.129765	0.067869	0.305554	0	0.156655	0.493404	0.63849	0.485404	0.42964	1.60738	1.23596
FtPinG0001083800.01	0	0.194566	0.033152	0.073049	0.077098	0	0.779664	0.138302	0.097882	20.0965	7.56693	12.6909
FtPinG0001085600.01	3.88153	3.16251	2.47158	1.62923	0.127376	0.807925	2.31117	1.59758	3.07458	2.17004	1.9729	3.54368
FtPinG0001086700.01	17.068	13.4119	19.4662	28.5081	15.6824	29.4863	21.5649	20.411	18.6315	29.7647	34.585	28.9313
FtPinG0001087400.01	29.0359	17.8873	25.6935	24.4589	19.9749	26.3723	10.6979	9.76646	11.9688	9.30213	10.507	8.54701
FtPinG0001088000.01	6.71267	3.6983	2.31416	5.92526	5.19867	2.7691	2.56283	1.87478	1.00022	1.15933	1.47709	1.94031
FtPinG0001089200.01	0.697938	0.13624	1.04206	3.5019	2.14278	3.71688	2.29293	1.2465	2.76434	0.518242	0.782148	0.345447
FtPinG0001090100.01	17.2025	16.7518	21.9102	14.2772	19.5623	12.473	6.83862	17.6671	8.36044	7.17689	5.55426	7.11576
FtPinG0001091100.01	2.42146	1.69379	4.4356	2.60922	1.83177	1.9106	1.06951	0.280639	0.223196	0.263125	1.70894	1.1355
FtPinG0001091900.01	0.277971	0.342144	0.07162	1.44642	0.058437	0.065504	0.086823	1.00411	0.133525	2.64052	1.90171	1.64689
FtPinG0001092700.01	22.0137	26.3804	14.1607	9.7936	8.94413	5.74526	10.1717	11.3218	7.82198	14.7594	17.0293	16.5913
FtPinG0001093000.01	27.2151	18.046	25.1034	25.9092	28.5238	36.2541	14.7303	23.1866	15.2264	12.5049	12.2273	10.0428
FtPinG0001095700.01	9.36264	6.13604	9.24049	15.207	8.77095	10.0004	20.4437	19.6999	19.1482	9.94287	10.4611	8.92304
FtPinG0001096200.01	340.838	275.655	468.443	428.769	574.834	442.232	91.167	98.4862	139.331	75.7561	97.6479	102.45
FtPinG0001096300.01	402.053	295.891	617.126	502.247	644.3	607.541	109.008	115.608	174.96	131.418	157.686	172.934
FtPinG0001097000.01	0.806053	2.23801	0.794288	0.546062	0.501245	0.145069	1.37152	0.982266	0.648172	0.706249	0.31605	0.429231
FtPinG0001097800.01	64.7752	24.7336	8.80242	14.5902	10.346	14.4213	8.11606	12.5206	8.5662	4.18922	3.80567	5.71432
FtPinG0001098100.01	11.1381	8.43016	14.0538	12.1617	8.33852	21.0365	9.02042	10.143	9.85108	6.28524	5.54624	5.2294
FtPinG0001099600.01	4.15587	4.50311	8.43254	10.4042	10.6346	4.20432	3.08435	2.19878	4.72465	4.44436	4.34606	3.7026
FtPinG0001099800.01	1.96499	1.79597	3.09068	2.38488	1.12415	1.54589	1.50176	1.73231	1.60637	3.00685	2.96388	2.75248
FtPinG0001100300.01	1.29354	0.828935	1.13791	1.59961	1.19491	0.947202	1.10701	1.79468	0.774077	2.86304	2.8634	3.33346
FtPinG0001106300.01	5.54953	12.0766	2.40869	5.12166	3.75141	0.858689	5.40838	6.46902	6.58022	2.3351	2.54038	2.21528
FtPinG0001106700.01	1.45721	1.29546	1.61815	2.66712	1.76016	2.01315	2.60973	2.78907	2.16244	0.71945	0.812153	0.8517
FtPinG0001107400.01	81.1736	237.047	307.792	77.4871	23.4004	70.8941	86.9193	159.154	219.491	150.376	78.5986	146.469
FtPinG0001107600.01	99.1344	124.364	199.835	22.5939	22.3263	45.6356	129.102	130.818	131.369	142.702	126.117	137.706
FtPinG0001107800.01	27.6726	21.9311	27.0218	33.405	23.5376	29.5137	51.7152	59.1559	44.0246	30.1434	28.571	25.9153
FtPinG0001108200.01	12.9899	10.4611	20.1259	29.4654	7.47245	25.1862	80.4749	58.8371	43.2967	53.5856	62.4522	54.3307
FtPinG0001110900.01	31.6255	38.3133	30.8693	37.1618	52.1852	31.4963	12.5129	27.9197	19.7745	17.7474	13.2725	14.8068
FtPinG0001112000.01	2.89512	2.00361	3.24746	5.52043	4.91962	4.17415	3.77856	3.13072	3.23885	5.78216	4.85399	4.67215
FtPinG0001113200.01	23.9036	19.8151	14.1305	23.9995	24.7682	17.886	29.4381	31.5656	23.1413	33.3803	34.9471	37.3463
FtPinG0001113900.01	3.51781	1.56033	2.20328	3.48243	3.24924	4.34027	2.60286	2.70373	2.75647	1.48869	1.64239	1.4958
FtPinG0001114500.01	3.42526	4.12801	5.5788	2.16747	0.361749	2.23763	4.61049	3.66405	3.79179	7.17988	7.02928	6.02751
FtPinG0001114900.01	19.0019	20.3757	19.6242	3.47859	1.38595	1.45904	0.944467	4.72482	1.85635	8.40055	26.2937	42.0039
FtPinG0001117100.01	480.169	389.139	167.467	142.173	87.5939	115.047	397.43	418.604	294.048	215.089	215.007	314.019
FtPinG0001117500.01	18.5633	16.539	13.2118	8.81347	12.5714	13.0601	2.80238	2.756	3.61113	1.33716	1.31593	1.30103
FtPinG0001119600.01	2.67492	1.47958	1.4232	1.84596	1.63937	2.77304	4.53735	5.12911	2.78234	2.51472	2.76324	3.00613
FtPinG0001119700.01	39.2794	15.8048	33.0681	38.0973	15.1284	38.7302	59.9708	46.4181	38.1351	56.3956	64.5139	46.3884
FtPinG0001120400.01	123.905	112.557	86.054	74.8482	24.0655	61.0444	115.454	74.355	117.3	225.784	220.513	263.98
FtPinG0001120600.01	0.194561	0.105216	0.043217	0.810709	0	0.209824	0.35586	0.022713	0.10007	2.02811	2.06179	1.81052
FtPinG0001122600.01	304.348	430.239	564.459	403.711	686.215	239.915	91.3088	360.151	188.322	200.39	122.801	150.239
FtPinG0001124000.01	28.5973	18.5793	47.8347	57.969	43.789	57.7026	11.4063	11.0226	13.4458	8.41752	8.2656	5.35877
FtPinG0001125800.01	4.2985	4.47685	5.65921	10.2067	8.25741	6.59662	5.38423	3.75679	3.55832	3.06796	2.10535	4.1757
FtPinG0001126300.01	2.62998	1.42593	1.86927	2.11683	0.852362	1.3356	2.255	2.18764	0.201605	2.70468	4.17185	4.83629
FtPinG0001128800.01	1.87374	3.62099	6.62244	9.50239	7.0987	7.82906	25.2048	29.7625	20.3031	2.63902	7.39455	5.57551
FtPinG0001129600.01	1.17584	3.05998	5.08962	1.08034	1.23213	1.33481	1.78967	1.57651	1.86519	4.95803	3.6544	4.42984
FtPinG0001132100.01	2.95881	2.83277	1.9323	3.95255	3.88476	2.31618	3.02705	3.99157	2.54363	3.73844	7.48337	7.59368
FtPinG0001134300.01	1.48434	0.887646	1.19978	1.47917	1.25938	0.595993	4.92171	3.05695	1.56299	1.59393	1.7826	1.83462
FtPinG0001134800.01	1.97228	2.71221	1.76227	0.493979	0.176497	0.466403	0.416165	0.539038	0.318246	2.32613	1.8077	2.42494
FtPinG0001137800.01	0.181404	0.114251	0.094873	0.215539	0.309076	0.362593	1.05813	1.39839	1.05883	0.977003	1.24612	1.172
FtPinG0001139200.01	8.75193	9.2667	11.6299	10.3604	12.1042	8.59914	13.0903	19.4846	12.4257	5.15471	7.28439	6.28204
FtPinG0001140600.01	274.27	237.504	209.029	417.677	235.704	287.26	720.386	769.807	566.088	753.732	945.934	1115.29
FtPinG0001142600.01	135.824	232.059	192.777	191.927	126.329	146.225	213.101	173.823	180.295	303.28	198.985	481.964
FtPinG0001143200.01	4.80685	7.79764	13.4429	1.6778	0.47592	1.95196	1.8477	2.70141	1.70958	3.3443	1.91782	8.50361
FtPinG0001143400.01	1.52692	0	0	0	0	0	0.055697	0	0	4.60833	1.72986	2.36285
FtPinG0001144000.01	46.0047	42.6974	35.9479	40.8137	36.1649	25.6652	14.299	18.2556	14.4821	10.979	10.5947	9.26814
FtPinG0001144600.01	2.36721	4.81926	0.981741	5.74464	5.77326	1.55124	0.460411	1.3629	0.218595	1.15867	3.27583	3.9824
FtPinG0001144700.01	0.105753	0.012104	0.039906	0	0.03427	0.038352	0.043161	0	0	1.54314	2.26226	4.19106
FtPinG0001144900.01	7.99071	3.81533	3.34953	6.32213	11.36	5.29175	1.35397	1.42049	1.14457	0.261408	0.319341	0.146796
FtPinG0001146800.01	1.11261	0.282155	0.347914	0	0	0.010647	0.236634	0.322859	0.203495	0.797672	0.533782	0.544735
FtPinG0001148300.01	13.0268	29.5852	12.5866	9.13765	11.3681	9.33864	11.5284	13.7582	9.31414	5.03391	4.66979	4.94992
FtPinG0001148800.01	0.662489	0.434476	0.095816	0.419751	0.054918	0.235863	3.8844	3.15794	2.3159	1.59326	2.34505	1.64621
FtPinG0001149500.01	1.74362	14.4058	8.78673	1.2209	1.26106	1.10228	2.59143	1.63383	2.75568	1.28321	0.433225	1.2065
FtPinG0001151800.01	103.307	80.3391	149.238	83.4355	101.705	139.281	53.6756	74.3216	55.5588	38.4585	38.032	40.8211
FtPinG0001152800.01	1.09134	3.15067	2.64466	1.06801	0.182785	0.66406	2.38272	0.982469	1.95255	1.57602	1.01226	2.80096
FtPinG0001153200.01	0.191256	0.097033	1.71432	1.65767	0.611713	3.25692	13.4546	12.598	12.9923	4.81449	7.36717	7.29649
FtPinG0001154600.01	23.5406	51.1393	27.1275	34.0211	22.5073	59.1198	21.608	16.3349	14.1249	6.43315	10.0756	8.32877
FtPinG0001154700.01	4.98481	11.358	4.19874	4.21032	1.17424	3.43654	14.9376	7.9392	6.87479	2.56626	0.98123	2.23891
FtPinG0001159000.01	12.0436	10.4332	13.1943	11.4651	11.9556	12.2003	7.36723	7.7002	6.56416	4.7032	5.63416	5.5476
FtPinG0001160000.01	2.5491	2.31499	3.55327	4.63406	4.17994	4.82606	1.7118	2.54717	1.83301	1.31246	1.53297	1.37739
FtPinG0001160200.01	0.755804	1.14189	1.72729	8.32189	2.93284	6.30291	2.57043	1.75314	2.78778	1.47357	1.87895	2.0803
FtPinG0001160300.01	49.6905	42.4735	40.4455	95.6115	100.507	85.9889	21.0622	26.5075	28.5748	19.6528	17.9688	13.6721
FtPinG0001162300.01	5.82462	4.38959	3.79569	12.2702	4.89786	3.04926	7.09612	8.64233	6.98379	3.92377	5.07641	3.12751
FtPinG0001164200.01	0.271134	0.259818	0.167674	0	0	0	0.304567	0.06718	0	55.6483	52.5076	43.5001
FtPinG0001165500.01	2.19247	8.53583	4.41779	3.31196	4.96508	0.973509	1.71498	1.6624	1.80095	0	0.436358	0.354196
FtPinG0001165700.01	6.91476	9.08402	4.00359	5.66355	5.7128	4.21646	4.82371	4.78923	3.46815	1.5707	1.13753	2.19357
FtPinG0001169400.01	1.64681	2.00031	2.27598	2.41772	1.5228	0.974261	3.30181	4.08942	2.89704	0.973405	0.687211	1.21657
FtPinG0001169500.01	2.40403	2.52878	2.71403	0.704133	1.76623	3.85997	0.617855	0.571891	0.222593	0.341791	0.237271	0.22524
FtPinG0001170400.01	1.90651	2.22719	1.23348	3.35705	1.91087	2.57511	5.45228	3.88968	5.25588	2.49805	3.87635	5.73052
FtPinG0001171400.01	30.1014	45.6246	45.8857	41.1004	45.8435	26.0657	21.1467	17.7874	13.969	14.358	14.1995	17.3794
FtPinG0001171600.01	2.29395	1.94109	2.45262	1.43285	2.49227	1.26575	0.727376	1.36844	0.64824	0.667241	0.554753	1.11422
FtPinG0001172200.01	6.59888	7.49493	9.80334	2.7253	2.05928	2.6807	3.64338	3.9474	2.34556	5.53649	3.71762	4.26035
FtPinG0001172400.01	2.63654	3.29714	4.62127	0.788549	1.01625	0.833245	1.17768	1.79518	1.08987	3.30836	1.59329	2.30065
FtPinG0001174400.01	39.7487	44.9423	31.6092	31.3523	41.6619	23.2195	15.1058	22.1578	15.8949	10.2575	8.27946	9.53591
FtPinG0001174500.01	26.8946	19.3609	29.4348	21.6523	8.43603	25.5296	34.9218	28.2237	28.3468	47.8129	57.5283	59.4729
FtPinG0001175700.01	0.30085	1.1915	0.445087	0.316432	0.179466	0.226932	0.508364	0.273559	0.549545	1.27626	1.05767	1.33698
FtPinG0001175900.01	49.9204	36.6082	39.5741	57.0557	41.8788	40.7811	88.5503	75.2299	64.4426	53.7754	73.5808	64.848
FtPinG0001176700.01	7.43411	7.78054	5.98168	11.5184	1.11409	6.37092	14.2321	10.7503	8.99897	13.6284	15.7619	17.8294
FtPinG0001177000.01	2.86828	17.8004	8.27052	2.16553	0.527208	1.47282	3.68153	2.37295	2.7737	5.15381	1.44814	6.71986
FtPinG0001178200.01	2.86559	5.86403	2.01258	1.16877	1.34009	0.539067	1.87054	1.29799	1.16565	0.854138	0.671787	0.969717
FtPinG0001178300.01	81.0283	176.106	134.247	201.197	195.641	162.474	235.386	183.849	214.202	125.568	73.0245	96.2039
FtPinG0001179100.01	59.3597	51.1299	65.9119	71.4795	66.3657	81.561	84.2196	86.2912	68.5174	112.813	127.182	125.714
FtPinG0001180900.01	95.7275	99.8168	108.588	138.543	195.93	132.871	105.576	139.274	113.022	34.14	26.7169	32.3179
FtPinG0001181300.01	4.7785	3.21344	10.6961	4.74506	4.92462	6.86003	6.73148	6.64745	4.92416	0.176352	0.221637	0.65358
FtPinG0001181800.01	0.337505	0.376077	0.483816	1.03357	0.792992	1.23481	1.84854	1.80584	1.17158	0.474481	0.838156	0.940044
FtPinG0001182400.01	1.11934	11.9222	6.80842	0.969082	0.946912	1.89725	1.99825	0.626224	3.6074	3.00914	0.644713	3.63076
FtPinG0001182600.01	8.8484	5.89522	5.42665	7.35133	5.74157	5.20011	4.64142	5.75207	5.01719	3.22652	2.36285	2.04445
FtPinG0001183500.01	0.784795	3.32242	2.55987	0.66413	0.427472	0.070303	0.85888	0.784742	0.806076	0.174619	0.570842	0.814839
FtPinG0001184200.01	2.3575	4.85924	3.29374	2.67261	1.57088	1.16895	2.11304	2.28145	2.10527	0.884704	0.793611	1.37875
FtPinG0001185000.01	5.97386	8.17071	20.0554	86.2154	86.8434	29.9952	22.0626	11.4478	7.65816	3.44261	4.95066	6.55349
FtPinG0001186900.01	14.0163	29.0104	17.8912	8.37996	4.43193	10.4351	9.76232	8.26488	9.56301	7.55083	5.65207	7.77296
FtPinG0001188600.01	34.1289	62.3126	47.351	31.3809	40.9796	33.424	25.9416	31.6978	24.6002	11.6425	7.65211	13.3409
FtPinG0001189100.01	0.087761	0.242387	0.399084	0.761553	0.589227	0.866105	0.522114	1.03653	1.07308	0.32189	0.23281	0.197978
FtPinG0001189900.01	2.11199	1.80312	0.225963	7.03859	0.702068	3.88342	8.35308	4.32411	5.08662	3.92448	4.93344	3.93128
FtPinG0001190100.01	1.67729	1.21949	0.636262	1.3638	2.54505	0.84689	7.03127	6.71681	3.51649	1.78968	2.26058	1.87305
FtPinG0001190500.01	4.41017	3.25607	4.41049	5.04152	4.32571	5.05285	0.920569	0.80462	0.48262	0.916954	1.1302	0.703975
FtPinG0001192800.01	5.01961	1.14441	2.46688	14.3759	1.83056	15.7479	13.6457	6.94054	5.63202	3.83998	4.79323	2.7382
FtPinG0001193200.01	83.2871	56.4393	75.7259	56.3424	56.7944	53.873	173.205	193.384	129.953	86.1617	111.556	147.128
FtPinG0001193700.01	0.236808	1.58018	1.67391	0.472774	0	0	0.571874	0	0.283729	2.09842	1.43339	2.7842
FtPinG0001194000.01	47.8786	42.8757	41.8907	11.5218	0.470656	32.0626	28.8808	23.4586	44.9475	81.2662	33.3576	132.434
FtPinG0001194800.01	6.69228	6.6107	5.4047	4.66271	6.1827	3.762	1.57523	1.97152	0.732166	3.89787	2.9041	3.28726
FtPinG0001195000.01	10.1876	10.1824	8.8282	1.47932	1.10148	4.27253	3.53189	2.99946	2.31746	0.848474	1.20736	1.32505
FtPinG0001196100.01	5.00129	1.69128	3.75504	0.117002	0.021496	0.213383	0	0	0.036479	21.9837	27.5269	13.7277
FtPinG0001197700.01	95.0359	62.4473	84.4569	227.915	154.638	324.355	119.163	80.6529	153.38	135.16	125.533	112.423
FtPinG0001198600.01	29.9329	22.2854	14.825	6.11177	5.7819	5.50608	7.04107	6.80757	6.48824	12.3952	15.0581	15.2737
FtPinG0001199300.01	153.598	102.218	132.562	172.885	140.378	153.666	216.881	206.766	165.177	245.465	254.588	319.661
FtPinG0001199800.01	1.29459	12.0371	4.05901	31.5989	19.2015	15.3823	59.9205	10.2901	3.9605	1.76603	1.80503	5.43238
FtPinG0001202200.01	0.739352	1.30474	1.13172	4.16162	5.50741	0.99928	2.46541	3.3689	1.78036	0.094301	1.07847	0.545585
FtPinG0001204000.01	12.3309	11.2919	14.1489	12.8088	10.6556	11.0956	6.75924	5.64575	8.30245	3.76688	4.63253	4.87222
FtPinG0001204400.01	17.5381	26.3751	22.7224	30.2069	8.64561	13.3163	84.4318	56.3637	78.394	90.7188	100.926	105.43
FtPinG0001204500.01	29.5599	44.3455	38.3102	50.8217	14.5597	22.4376	0	0	131.77	0	0	0
FtPinG0001205000.01	95.0074	109.201	127.197	49.7731	33.56	63.4262	47.3968	46.6539	45.1079	100.911	94.6226	121.948
FtPinG0001207600.01	4.73949	4.09431	4.825	5.68918	7.67845	2.9376	2.88777	5.86196	3.26504	1.34233	1.49236	1.57266
FtPinG0001209500.01	0.810909	0.381122	0.625556	0.421867	0.246678	0.432378	0.393548	0.386584	0.124413	1.57584	1.86889	1.53355
FtPinG0001209700.01	330.25	116.092	403.354	286.526	145.442	246.405	151.78	138.428	136.318	350.201	292.385	260.778
FtPinG0001212400.01	10.0105	5.96949	4.94844	11.3554	21.8971	11.5562	2.23064	5.01939	4.36344	2.6039	4.02012	3.45924
FtPinG0001213900.01	13.2413	10.4328	11.893	13.8462	14.5412	6.9455	5.65931	9.04446	6.56967	5.05552	3.60841	4.25751
FtPinG0001214600.01	24.2313	28.7607	27.8382	34.1536	37.8378	53.7565	18.628	26.1664	20.6204	18.4111	16.8064	18.8126
FtPinG0001215400.01	1.04529	0.991199	1.70671	1.59979	1.04186	1.36611	1.55741	3.69901	3.11682	1.94061	6.08026	5.81664
FtPinG0001215600.01	4.14628	5.1308	3.20117	6.76529	4.18168	7.36894	5.68471	14.6028	15.2986	17.8999	7.47162	5.72371
FtPinG0001217800.01	0.807846	1.15444	2.0148	0.351795	0.119658	0.31097	0	0.054312	0	1.42035	2.94284	3.26563
FtPinG0001218000.01	3.45874	5.32641	5.37694	4.63311	2.25368	2.61026	2.53906	2.16177	2.29018	1.64844	1.43787	1.73045
FtPinG0001219200.01	1.30551	0.586828	0.586356	0.043606	0	0	0.075799	0	0	0.562507	0.701133	0.431469
FtPinG0001220100.01	11.1798	14.0002	16.7798	5.66884	7.83142	9.08011	3.72641	2.4087	3.70074	6.66578	3.20652	6.63981
FtPinG0001220900.01	0.955601	0.691025	1.1593	2.65227	0.610017	1.87293	1.50673	0.899656	1.24368	2.56545	2.72235	3.43588
FtPinG0001221400.01	5.92218	9.88066	10.1526	6.8561	6.09983	11.0523	4.09678	5.14645	3.61765	1.42409	2.29276	2.88173
FtPinG0001221500.01	5.25597	6.73938	0.365567	0.817798	0.269556	2.68173	0.259793	1.76818	0.32864	6.52677	3.00849	1.12526
FtPinG0001222000.01	21.2835	25.5071	23.6297	32.3065	31.715	27.7087	42.1551	39.7596	28.6485	39.6594	53.6935	43.0773
FtPinG0001222400.01	13.5439	22.8001	14.1585	9.58574	8.80282	10.039	41.1106	32.9903	42.1926	23.4548	18.9601	38.0027
FtPinG0001222600.01	24.2776	18.7587	26.2206	25.2551	18.6279	33.1582	47.1449	42.161	41.2471	17.8836	22.6164	25.8444
FtPinG0001223100.01	12.4955	14.6315	11.6727	7.77288	8.1097	7.3383	7.34258	9.08995	3.56636	5.77776	2.92051	4.7446
FtPinG0001225000.01	4.49029	6.1788	7.68706	8.74019	6.93094	8.4971	13.8806	10.1196	8.91822	8.4879	10.9219	9.73635
FtPinG0001225700.01	35.6629	36.7383	63.5242	50.7543	31.2425	47.2284	17.7726	14.1132	23.1204	19.8336	16.0964	18.2453
FtPinG0001227300.01	10.5556	17.8945	10.8991	21.6047	17.5311	22.4974	14.2648	13.7895	16.7161	2.54984	2.33746	3.34605
FtPinG0001227500.01	77.592	28.6389	100.773	132.84	61.924	129.531	146.943	123.835	123.959	113.95	129.305	107.769
FtPinG0001227800.01	4.36491	3.58528	7.76682	3.20566	3.21283	3.13552	2.27422	3.36934	2.80825	1.26194	1.21691	1.21758
FtPinG0001228200.01	0.347922	0.378873	1.81505	2.26863	1.00862	1.80944	4.55783	4.3312	3.38162	0.302553	0.760145	1.32087
FtPinG0001229200.01	19.0783	18.0757	15.5903	15.8468	14.4162	16.0067	27.512	28.4269	22.9816	26.2592	36.8589	31.4578
FtPinG0001231100.01	0	0	0.060682	0	0	0	0	0	0	0.276189	0.298747	0.24645
FtPinG0001232200.01	571.712	255.944	473.33	415.903	378.942	527.008	202.379	155.544	283.518	163.266	105.079	84.5377
FtPinG0001232700.01	26.0745	29.2626	66.0961	39.5851	37.1619	62.0985	23.1435	24.149	22.7661	20.1511	18.4359	17.5841
FtPinG0001233600.01	24.7921	11.9447	9.08103	3.03032	1.77329	8.71994	1.93441	2.26777	2.96099	7.79463	4.89387	6.81094
FtPinG0001233800.01	1.21291	1.56191	0.282665	0	0.145694	0.076445	0.011467	0.044699	0.088298	16.8506	7.87826	7.19858
FtPinG0001234000.01	8.03078	3.97409	10.6755	10.356	8.68974	10.4336	2.19696	5.90911	2.43963	11.491	8.28686	7.98071
FtPinG0001234900.01	2.50622	0.942958	12.1246	3.81153	1.28282	5.341	3.36076	1.45684	2.30648	11.1916	7.62932	6.51111
FtPinG0001236100.01	57.5774	43.7149	50.6635	47.6991	61.784	37.9829	18.2576	26.8768	21.0344	13.9608	14.0692	15.7482
FtPinG0001237000.01	4.85181	7.12613	5.21594	6.20051	4.68539	3.10174	2.80125	2.30279	2.7165	1.38916	1.23262	1.46082
FtPinG0001237800.01	0.826817	0.87215	0.403513	1.30839	2.43746	0.892805	2.72428	2.4588	1.92332	0.221295	0.46521	0.311192
FtPinG0001238400.01	17.7365	28.2556	22.1094	21.231	12.1297	19.1743	16.1332	16.58	21.0758	9.34611	5.2286	10.4119
FtPinG0001238500.01	3.22064	3.66159	2.70112	3.53134	2.76379	3.15142	2.50041	2.92057	2.32583	7.4266	7.25386	11.1581
FtPinG0001239200.01	2.08443	3.57604	2.48042	0.089978	0.061464	0.579866	0.929607	0.126096	0.626316	0.705895	0.141304	0.732593
FtPinG0001240000.01	9.59979	9.56041	7.79063	3.30104	3.78092	2.97078	7.27172	6.11188	6.08536	9.60528	9.94378	15.4485
FtPinG0001240200.01	5.64822	4.68697	1.9266	2.00435	1.5942	0.613855	4.56064	3.75054	3.28666	5.28729	3.71608	7.02586
FtPinG0001240400.01	6.60976	8.62679	2.03816	1.54398	2.14477	1.15952	6.85852	3.6403	3.01133	6.59807	5.35731	8.64763
FtPinG0001240600.01	0.090022	0.250885	0.152858	0.206038	0.30708	0.242138	0.308741	0.458402	0.334042	0.337483	0.191765	0.27388
FtPinG0001241100.01	30.01	23.9985	38.5026	21.8774	16.6291	24.662	22.5821	19.9713	19.2444	45.5699	41.3719	45.9754
FtPinG0001243200.01	6.65711	3.55974	8.59008	9.35596	5.69602	10.6217	17.2277	16.2862	14.3279	12.1522	15.7017	15.1701
FtPinG0001243300.01	5.25793	2.71161	6.3411	12.3929	6.00915	13.2262	7.76009	5.98701	8.14115	4.2611	5.27482	4.34417
FtPinG0001243600.01	4.7881	5.15126	8.58053	7.74707	5.29491	8.2726	4.63562	6.14903	4.65928	3.09382	2.88256	3.09719
FtPinG0001244200.01	24.737	9.51753	13.136	8.40316	10.5421	18.4988	2.17932	3.08625	3.91093	9.72133	8.32564	7.38471
FtPinG0001244600.01	2.01712	2.40705	1.82436	3.53098	2.60411	1.37922	3.01385	3.379	2.74283	0.948115	0.996073	0.600716
FtPinG0001246000.01	9.82381	12.2285	12.6704	14.3385	10.3903	15.8416	4.74892	5.84665	6.90769	11.3035	9.29893	7.92137
FtPinG0001246400.01	2.30952	8.61649	26.1424	1.11782	0.977086	0.601585	1.11696	2.09698	6.4873	33.8553	30.3909	30.8782
FtPinG0001246600.01	13.7517	10.9941	5.26714	12.5018	3.76588	4.97572	3.0921	5.27256	2.14503	15.2378	13.879	9.61243
FtPinG0001248200.01	0.737502	1.33504	1.3871	1.49503	1.49006	0.597191	8.97319	9.92044	6.44263	1.32119	3.12174	3.00033
FtPinG0001249000.01	3.26097	3.37754	3.85419	4.0338	4.34867	4.21815	6.36535	8.00912	6.09231	5.51256	5.60469	7.58073
FtPinG0001249200.01	22.1794	15.4976	20.3743	32.9167	21.0065	18.6773	48.285	51.5292	40.4526	40.8081	45.7336	48.8889
FtPinG0001249800.01	6.68392	6.12146	6.36245	11.5794	15.8974	6.5519	3.44053	4.83447	3.92554	3.68265	3.08132	3.55846
FtPinG0001250200.01	8.66057	9.84821	22.7577	13.1352	18.996	14.63	3.4323	6.10661	5.8064	5.12388	5.67545	3.63542
FtPinG0001250900.01	2.42328	1.03489	1.06975	26.1203	30.1937	6.30462	0.660511	1.07717	2.31261	0.092645	0	0
FtPinG0001253200.01	95.1615	269.892	202.837	61.6248	54.7352	57.6655	54.7474	63.438	73.6227	61.1031	38.2033	67.6487
FtPinG0001254100.01	58.322	35.3508	91.0464	85.0425	90.1525	42.8385	509.355	573.217	386.073	255.531	340.045	588.579
FtPinG0001254300.01	1.96683	1.59003	1.67301	1.317	1.15305	1.18384	1.32163	0.523153	1.41075	0.324492	0.201082	0.182095
FtPinG0001254900.01	397.102	476.416	1116.44	238.601	227.109	429.739	199.045	218.723	206.463	641.618	498.611	628.364
FtPinG0001255300.01	0.142742	1.05607	2.4996	3.65548	2.31467	2.59563	0.672729	1.00421	0.595957	0.244377	0.215756	0.461065
FtPinG0001255500.01	6.93089	8.12836	16.665	6.72953	7.0046	9.97982	5.65109	5.27352	5.39307	3.95945	5.13372	4.20596
FtPinG0001256300.01	6.42541	3.3362	11.09	2.24307	0	4.20508	0.006755	1.51928	0.703957	0.156245	0.009879	18.9
FtPinG0001258700.01	9.76238	12.0847	12.775	7.86095	8.65864	7.33743	4.92723	4.30921	4.58535	5.80016	5.23601	7.57014
FtPinG0001259200.01	8.01878	5.91693	4.55095	9.51243	13.9853	7.74317	2.32576	4.03645	2.90138	3.79453	3.55595	2.97999
FtPinG0001259400.01	60.8519	6.02002	42.3348	80.9318	11.2013	120.854	173.811	89.5326	83.1642	32.1114	33.8389	23.2551
FtPinG0001261300.01	0.507621	0	0.691495	0	0	0.109163	0.440033	0.844431	0.410614	2.86402	2.95496	2.74954
FtPinG0001262800.01	985.141	383.622	949.334	646.454	691.368	693.213	373.379	326.999	395.865	799.566	984.817	590.257
FtPinG0001263100.01	4.59188	2.77015	8.72018	11.8907	6.13328	10.4587	5.78841	6.24855	6.71376	1.38314	1.40145	1.03148
FtPinG0001264300.01	12.5205	14.7677	14.1633	13.9431	9.75376	5.63426	22.0627	20.5788	22.0893	14.2578	15.6053	18.219
FtPinG0001265100.01	16.3023	9.86074	17.7455	14.0777	15.4887	12.6026	4.20387	7.0272	3.53154	17.0246	24.0278	15.6782
FtPinG0001265800.01	12.8366	27.2354	14.8724	11.1912	9.0016	11.6105	8.77183	6.54505	9.61162	6.21404	4.12318	9.55223
FtPinG0001266500.01	8.94579	11.4906	7.11484	7.54211	3.23718	4.12464	20.7522	16.9278	12.5718	17.9929	23.7521	29.0163
FtPinG0001268000.01	15.2409	12.6902	10.2738	18.2779	11.5411	11.311	26.3753	25.8843	21.2249	17.0221	22.7561	18.7522
FtPinG0001269100.01	15.2515	10.2219	11.8195	5.03652	4.20388	4.99886	6.5507	7.17486	4.67734	3.52026	4.19395	4.69189
FtPinG0001269700.01	6.33232	3.07984	1.88092	1.73715	0.384599	1.80792	6.14696	3.77088	3.92886	0	0	0
FtPinG0001270000.01	2.44108	3.04508	2.55782	4.28301	0.377616	5.7846	30.2918	21.5923	16.0892	38.0828	37.7806	39.6273
FtPinG0001270700.01	1.30677	5.74842	3.61535	0.708332	0.178403	1.93439	1.63532	1.21257	1.57941	0	0	0
FtPinG0001272600.01	2.54358	2.42772	2.22121	1.93195	2.41032	1.69118	0.949796	1.24804	1.10098	0.887167	0.832351	0.793734
FtPinG0001273300.01	18.3309	18.2417	15.1062	15.1766	16.3911	7.61877	5.24296	8.93783	6.69953	3.27964	3.32738	2.545
FtPinG0001273600.01	28.261	76.6635	49.1455	65.0867	45.9871	82.1509	31.0772	28.2211	28.0776	39.3642	34.2308	64.357
FtPinG0001273900.01	130.132	53.7237	101.086	106.65	43.4074	82.9912	113.784	86.617	78.5258	174.429	180.357	219.641
FtPinG0001274800.01	17.4178	11.4008	10.2791	9.75755	8.48398	6.52493	8.23849	9.97773	7.03759	5.45439	5.32792	4.85863
FtPinG0001275200.01	73.3561	88.0234	69.5379	47.0682	37.2532	59.7903	27.3159	34.989	34.2632	18.0366	18.8558	23.3509
FtPinG0001275300.01	3.60847	3.63592	3.35459	2.76935	2.74683	1.71306	1.24142	1.795	0.998187	5.42341	3.94202	3.79751
FtPinG0001275700.01	0	0	0	0	0	0	0	0	0	1.47308	2.03762	1.66735
FtPinG0001276900.01	3.22264	2.83299	5.52468	4.68672	1.68321	2.54851	2.81079	4.21248	4.05608	1.32822	1.06743	1.69568
FtPinG0001277600.01	21.28	21.0587	17.3342	22.2237	23.0019	11.732	5.79369	6.72522	5.31176	7.6977	5.9994	5.9354
FtPinG0001279500.01	48.9188	46.3717	112.765	91.0985	55.6785	63.6252	75.1809	163.385	145.617	213.273	132.49	185.669
FtPinG0001279800.01	3.7487	6.54333	13.0702	17.3202	2.14687	8.39423	7.13879	0.959577	4.38349	0.005725	0	0
FtPinG0001280500.01	2.8799	6.44108	8.29306	9.89797	4.11621	6.2016	14.6311	13.3959	11.1978	3.52563	0.894441	2.26997
FtPinG0001280800.01	6.6372	5.56659	7.32143	7.70625	4.43705	8.2574	5.6658	4.80399	3.32819	1.94931	2.52007	1.31366
FtPinG0001281500.01	0.916364	0.860835	2.24494	1.80541	2.08108	2.74183	0.976289	0.859895	0.776626	3.96733	4.04539	3.83504
FtPinG0001281800.01	7.19931	12.9673	6.96195	4.50327	4.77344	3.07837	4.14925	4.03449	4.256	4.08066	2.9118	3.09536
FtPinG0001281900.01	12.0039	7.56358	10.9605	13.2368	9.21524	12.0263	6.40709	9.46259	6.51754	3.2097	3.0986	2.89382
FtPinG0001282300.01	3.99857	2.88458	5.58786	5.05505	3.31348	5.58984	3.47956	4.94805	2.87464	0.129341	0.112066	0.04689
FtPinG0001282500.01	0.19667	0.087938	0.117463	0.061214	0.023466	0.064905	0.191004	0.062242	0.075661	19.2586	24.7259	21.3948
FtPinG0001282800.01	3.9495	3.0027	5.72345	5.54353	2.72661	3.6136	4.66344	3.97728	4.27465	1.66231	1.94274	1.81485
FtPinG0001283200.01	0	0	0	1.28109	0	0.00644	0	0	0	1.33964	2.14657	1.80459
FtPinG0001283400.01	4.23757	1.83749	4.69735	4.13364	2.77424	3.98558	3.10814	4.42571	4.21806	2.77528	1.93466	1.80005
FtPinG0001284300.01	7.03203	6.47356	5.80626	5.91898	5.45876	4.95196	3.09652	3.74168	3.2945	1.86637	1.37708	2.20774
FtPinG0001286600.01	29.1204	22.9368	19.4903	20.6231	24.3377	17.3682	8.05274	9.93588	9.99181	6.15679	4.17048	4.68274
FtPinG0001288200.01	11.5536	12.3104	10.7321	12.724	17.4963	14.9625	16.3504	20.5876	16.3855	6.33907	6.25448	11.3586
FtPinG0001288500.01	5.77941	7.38161	8.21643	8.41942	7.90165	7.03789	3.63864	6.41364	3.50418	2.2072	2.90089	3.5332
FtPinG0001288900.01	1.27381	3.62582	2.36631	1.33326	0.842203	0.963984	0.922912	0.393759	0.578345	0.675603	0.33536	0.549943
FtPinG0001290100.01	2.16167	3.09045	3.93082	3.29855	3.81685	2.69496	1.53489	2.58785	1.40899	0.462985	0.691382	0.355418
FtPinG0001292700.01	214.639	236.444	328.717	324.68	118.296	173.601	886.396	1062.71	531.985	370.831	454.688	428.974
FtPinG0001296000.01	5.24825	7.80358	10.0219	7.83228	6.99106	11.6243	5.45968	8.17543	5.85511	4.04924	3.1934	3.74627
FtPinG0001296200.01	10.2173	11.3356	7.87681	15.9906	8.93474	9.06342	19.9233	16.8166	15.7453	18.8182	21.5904	20.2267
FtPinG0001297200.01	3.54783	5.17866	3.97814	8.79287	7.13978	6.38529	8.65874	6.56417	6.22773	1.59471	2.88292	3.1212
FtPinG0001299600.01	7.30173	7.18013	11.3102	4.03266	4.61602	6.53641	3.51838	3.36065	3.94316	0.863685	1.17752	2.48979
FtPinG0001302000.01	0.798651	0.412343	0.103821	0.97775	1.14611	5.26499	4.80907	0.493932	0.213879	0.13421	0.155613	0.109236
FtPinG0001302400.01	6.73539	2.64642	7.60294	7.76454	1.74802	7.21125	6.58005	4.14915	4.24714	0.328346	0	0.158096
FtPinG0001302500.01	4.84197	2.76028	3.86419	2.70379	2.54392	3.44682	1.9476	2.62146	1.82018	5.07593	4.9694	5.34328
FtPinG0001305000.01	5.20268	7.26585	6.66543	4.11512	2.02211	4.12412	9.8564	9.44099	7.68405	1.34705	1.26953	0.750499
FtPinG0001307200.01	0.910832	6.74497	3.22873	0.668799	0.366461	0.627204	0.671983	0.484908	0.191226	0.42375	0.304104	0.23397
FtPinG0001309200.01	7.69403	5.59385	4.4486	2.46633	1.03824	2.25949	1.80394	2.64874	2.49232	3.10307	3.43112	1.81398
FtPinG0001309400.01	23.0817	15.9026	51.3837	23.2005	19.812	40.5552	5.74887	5.11851	9.69942	9.17563	7.16228	6.05447
FtPinG0001310200.01	25.1112	17.7299	44.286	17.6407	7.13262	51.3363	82.2571	72.5581	90.48	66.6832	63.8414	85.5689
FtPinG0001310600.01	26.3644	41.528	24.5836	12.559	10.2514	15.1792	8.50665	10.3558	10.1818	10.195	7.36608	11.9095
FtPinG0001311300.01	0.931623	2.20893	1.35824	0.120374	0	0.31194	0.270606	0.067251	0.264728	0.377066	0.242501	0.403546
FtPinG0001311500.01	2.88635	4.26641	1.29328	0.936366	1.66801	0.47552	2.60348	2.56354	1.51746	2.63992	2.26902	2.04869
FtPinG0001312500.01	0.209147	0.137534	0.120393	0.632208	1.02412	0.736648	8.78352	6.42209	4.31434	4.61286	9.25122	7.86658
FtPinG0001313400.01	9.07348	6.8956	3.62811	2.81196	2.57113	2.72897	0.58024	0.139336	0.432671	2.49408	1.67802	1.51448
FtPinG0001316700.01	6.71532	6.57752	19.6799	1.58522	0	1.41023	1.23881	0.738866	2.53222	0.867266	0.787804	0.893289
FtPinG0001317000.01	65.0586	67.7025	96.1163	83.3573	83.1394	71.211	28.7028	28.9601	33.2941	62.8219	72.6123	47.6953
FtPinG0001317400.01	13.2286	10.84	10.4301	7.74199	11.6393	7.19783	1.96622	3.09701	2.73084	3.67558	1.81949	2.29875
FtPinG0001317600.01	0.569366	0.717313	1.12428	2.54855	2.41557	1.7937	0.678646	1.20765	0.827961	0.657527	0.311265	0.594517
FtPinG0001318800.01	2.29986	6.29331	2.55262	2.95543	3.73335	4.3134	1.15048	2.57999	0.877185	4.69746	1.86495	4.15574
FtPinG0001319000.01	0.787477	0.668774	0.83931	3.90966	7.79432	1.15203	1.25506	1.24789	0.61517	0.813665	0.634572	1.59923
FtPinG0001319700.01	0.48296	1.34235	18.7184	19.253	10.4734	6.28278	3.71444	4.09698	7.80026	1.10674	0.715981	1.0527
FtPinG0001320300.01	2.69109	0.892139	1.06228	10.4772	14.5759	0.250631	1.48195	2.10548	1.01375	4.42181	3.24675	2.43238
FtPinG0001320600.01	10.9247	18.9996	26.2792	48.8916	19.5875	42.2621	25.1177	10.1922	14.3129	15.693	19.4119	7.00828
FtPinG0001321400.01	12.4577	11.4438	27.9657	17.8036	11.6901	10.7327	11.8401	11.0053	10.9262	3.39924	4.29079	3.15055
FtPinG0001322200.01	30.5756	36.2022	28.8003	35.3186	43.2269	22.526	14.6889	18.9787	17.8549	15.589	13.9318	15.541
FtPinG0001323400.01	16.7687	24.6065	16.0068	11.2574	12.8088	9.94329	7.58293	7.88722	6.87175	8.72178	6.9608	8.33478
FtPinG0001324000.01	12.9904	12.3332	11.4878	6.93017	6.06543	4.15438	3.80607	6.03438	3.55677	4.01835	2.82903	3.24424
FtPinG0001324200.01	3.96664	22.882	18.5411	19.6657	5.7681	8.43246	21.2728	13.4047	17.065	32.6896	29.9256	27.6275
FtPinG0001325500.01	0.60373	0.605141	0.396761	0.798635	0.695595	0.480628	4.84334	4.68067	3.94787	4.99212	5.68797	4.03284
FtPinG0001325900.01	40.4283	41.1425	32.8739	23.1347	23.2452	24.9429	17.0268	17.1171	12.2799	13.7389	22.4034	17.1607
FtPinG0001326500.01	17.2777	6.51498	13.8513	7.15762	4.25254	9.73945	5.42831	3.77394	5.4415	14.0255	14.9853	12.4508
FtPinG0001331200.01	18.7215	16.6261	12.6701	31.9001	39.3623	21.6404	14.5846	21.2903	19.0011	8.81946	8.60371	8.56059
FtPinG0001331600.01	6.29658	11.5823	5.63279	14.1851	2.44849	9.94469	18.8389	9.73308	8.41548	18.7192	17.9198	20.7241
FtPinG0001332900.01	0.978714	1.15247	0.651988	0.608278	0.492741	0.481474	2.22404	3.26703	1.78003	2.60194	5.82115	3.96997
FtPinG0001333400.01	15.0699	24.1355	18.9806	30.9282	39.3029	21.7154	7.03683	7.44722	5.88201	3.36882	3.53752	4.03515
FtPinG0001334300.01	77.6834	77.9356	126.539	78.6228	88.1685	91	18.8264	18.24	19.6304	61.7635	71.9147	51.0226
FtPinG0001334500.01	2.01294	2.52642	1.35712	0.930001	0.54867	0.540609	1.16277	1.88592	0.966067	2.9227	2.52605	3.31608
FtPinG0001335100.01	15.3853	9.81678	8.22727	7.50724	9.19305	7.02467	2.3157	2.52147	2.7381	4.28244	2.69251	3.61256
FtPinG0001335300.01	3.57972	9.69214	4.22655	1.5058	1.32289	1.30541	5.57302	4.46612	3.90966	4.7115	3.13312	6.55186
FtPinG0001335900.01	0.319247	0	0.293747	0.704503	0.158396	0.933141	1.11824	1.32343	0.995194	2.54591	1.93567	4.3379
FtPinG0001336800.01	482.018	161.294	177.949	165.871	77.063	149.405	137.394	59.6004	191.855	60.7437	42.8674	48.2905
FtPinG0001337300.01	123.734	49.336	53.9271	80.8908	93.6941	140.574	59.3439	76.5168	47.8024	245.88	249.444	235.2
FtPinG0001337700.01	0	0	0	0	0	0	0	0	0	2.64845	3.75003	1.15822
FtPinG0001338600.01	2.26494	1.96294	5.28328	9.12995	4.02268	13.2212	10.2502	6.81466	5.11857	10.864	12.4992	13.1253
FtPinG0001338800.01	4.54665	3.85937	9.58523	7.33236	6.23395	8.78678	10.0346	10.5426	9.73438	10.0998	13.3518	11.6088
FtPinG0001340100.01	6.19884	7.15036	7.91229	5.64858	3.0181	16.2356	4.6486	5.28866	6.44824	1.51363	0.07982	0.290417
FtPinG0001340300.01	8.08145	5.79374	8.06886	0.154246	0.030461	0.02728	0.001594	0.00559	0.004734	1.82704	1.5743	1.84429
FtPinG0001340500.01	3.70339	9.81137	11.3353	0.330078	0	5.7996	1.02101	0.642855	1.78606	5.35705	1.35778	9.89959
FtPinG0001340800.01	18.1777	23.9239	18.4676	23.8987	22.0418	19.4086	39.5486	34.2044	27.0003	31.6322	35.3255	43.5341
FtPinG0001343000.01	1.08592	1.38844	0.547401	0.845277	0.516632	2.05056	2.63864	1.24795	1.22897	2.17411	1.97383	4.43114
FtPinG0001343400.01	58.9963	115.281	110.518	125.329	156.268	109.768	68.583	96.6397	92.5973	37.9679	15.5273	54.0218
FtPinG0001344100.01	0.913826	0.819519	0.925104	0.935137	1.10641	1.4869	2.80146	3.81487	1.5776	1.54371	2.22768	2.66514
FtPinG0001344600.01	3.20447	6.00161	6.40759	6.86086	7.0821	5.71781	10.5876	17.5091	8.68634	3.90374	3.58505	3.27051
FtPinG0001347300.01	1.15755	7.99223	11.8632	4.54302	7.52933	6.86725	1.0478	1.43113	1.79115	3.81128	5.06002	3.48693
FtPinG0001347500.01	4.51585	7.63342	6.84234	5.19341	4.73624	5.04233	5.94944	4.5133	2.4593	0.781713	0.626519	1.47128
FtPinG0001349200.01	0.281198	0	0.849401	1.21367	1.44892	1.28261	0	0	0	0.642799	0.603778	0.887913
FtPinG0001349900.01	1.31616	0.647635	1.17756	2.18986	1.8665	2.32239	0.344309	0.950566	0.183048	0.214128	0.191334	0
FtPinG0001350100.01	1.27965	1.26537	1.91038	1.32869	1.11442	0.684764	0.411183	1.22	0.42264	0.171819	0.289948	0.078785
FtPinG0001350500.01	0.536066	0.310867	1.14637	0.981736	0.410466	1.10176	1.45749	1.44448	0.94412	2.54092	2.99885	3.00224
FtPinG0001350900.01	193.241	287.387	308.988	106.192	86.3587	210.876	205.756	146.549	151.802	47.2562	30.5548	33.2445
FtPinG0001351200.01	36.6511	16.8715	40.0732	29.4386	23.4408	27.4027	9.95555	11.5602	22.3674	8.46434	6.14715	5.56778
FtPinG0001351600.01	0.120553	0.19225	0.125803	0	0	0.202482	1.27473	0.794126	0.285517	0.994909	1.13803	1.83477
FtPinG0001351700.01	7.0138	5.11077	12.1935	9.60751	9.63279	10.3792	9.14279	10.2636	6.92115	3.30902	4.72983	5.03305
FtPinG0001352000.01	27.2756	13.4334	28.3116	0.104208	0.239966	0	10.5449	9.95614	8.04389	32.4667	42.1106	28.0436
FtPinG0001352400.01	5.37596	4.55803	6.6029	5.88312	6.00473	5.72525	7.5408	8.09918	7.54195	2.68173	3.3104	3.84399
FtPinG0001353100.01	6.97271	8.91597	7.67513	7.69991	1.7624	9.05861	20.1323	13.3596	14.3412	11.64	19.708	14.583
FtPinG0001353600.01	2.16606	4.7979	2.25415	2.54037	2.69303	0.643606	5.17691	8.35312	4.25252	2.0874	2.665	2.65933
FtPinG0001355200.01	2.32034	2.18549	0.986555	5.23795	2.39556	3.50093	0.127799	0.320322	0.570086	0.565386	1.00004	0.722843
FtPinG0001357400.01	3.83473	9.6932	10.6149	7.18101	3.33212	7.43842	24.0685	23.3624	15.6143	17.0574	17.8559	20.0613
FtPinG0001357600.01	8.44063	8.12984	5.33109	10.4799	5.45059	4.5751	10.6905	8.27197	5.90799	13.9263	17.1048	13.1821
FtPinG0001357700.01	111.276	100.773	172.716	131.032	156.688	153.9	24.7921	54.066	29.9429	32.0179	23.4991	28.9242
FtPinG0001358200.01	10.0742	9.55496	12.7444	25.8398	22.2899	15.858	11.3389	10.7988	11.561	1.93146	2.19343	2.13488
FtPinG0001359300.01	5.48552	3.73478	5.07275	5.06852	5.76859	4.47957	1.7369	2.23988	2.41091	3.92292	2.56839	4.14336
FtPinG0001359900.01	18.3071	15.4557	19.0095	13.5183	14.7051	15.4129	6.60109	7.22545	5.72236	6.43707	6.97466	5.90056
FtPinG0001360900.01	2.55055	1.4079	2.59003	0.973195	0.903253	0.321467	1.28124	0.765839	0.404634	0.416615	0.435883	0.293705
FtPinG0001363400.01	741.731	641.162	742.243	211.665	245.559	241.896	121.927	152.714	133.866	477.524	443.967	601.298
FtPinG0001363600.01	0.908894	0.068913	0.145032	3.81306	0.777716	1.92763	4.16832	1.56882	1.35276	3.32851	1.65617	4.45875
FtPinG0001365300.01	2.87279	2.53355	3.15131	3.83674	1.92279	1.61538	3.31226	2.10691	1.88973	10.778	9.93323	9.93197
FtPinG0001366300.01	9.22377	5.68117	11.8809	19.3031	7.86036	15.5155	13.4899	11.1448	10.5014	3.85399	4.10771	5.66569
FtPinG0001366700.01	11.4658	10.9417	14.5733	13.9718	4.59221	6.35364	12.0404	9.81638	5.65683	20.0328	19.7936	16.3717
FtPinG0001367300.01	2.75197	5.54199	5.83825	8.36513	9.71268	5.84072	1.97867	4.58695	1.84694	0.710284	0.512166	0.954576
FtPinG0001368400.01	46.5605	16.1757	28.5581	14.1974	6.28273	38.906	18.9863	20.9868	18.6873	42.6714	41.2842	46.0571
FtPinG0001368600.01	8.39818	9.66638	11.8126	4.56585	4.15577	6.74618	2.3705	3.61018	3.91874	2.62016	2.2154	3.3771
FtPinG0001369000.01	1.25127	0.971834	1.50691	1.51813	1.30782	1.28352	2.20521	2.90979	2.06893	0.80747	0.286311	0.839761
FtPinG0001369800.01	8.30533	7.66106	7.77016	5.61872	7.75656	5.94551	2.82995	3.2474	3.04773	3.45452	3.33449	4.763
FtPinG0001370200.01	327.678	209.256	191.341	249.184	208.565	228.766	117.823	92.5194	104.568	114.943	101.921	88.8657
FtPinG0001370400.01	7.25262	4.86109	8.34155	12.2891	12.6515	11.8907	11.9227	15.4393	12.5386	3.10699	3.9678	4.28
FtPinG0001373400.01	0.857076	0.747542	1.87358	0.654692	0.730376	0.386686	2.19353	3.29304	1.86493	1.87704	3.39733	1.96781
FtPinG0001378300.01	4.33698	6.51112	4.25053	15.6887	12.0364	8.73246	5.31857	5.36671	6.67996	2.72395	2.54381	4.02801
FtPinG0001379500.01	3.34511	4.24551	6.58284	3.13082	2.10758	3.85164	0.890448	1.94307	1.11459	2.02462	1.12462	1.24574
FtPinG0001379800.01	0.247585	0.326839	0.217204	0.151445	0.157333	0.103083	0.151337	0.206137	0.154134	2.48385	2.01886	1.30147
FtPinG0001380200.01	0.923778	1.27444	0.701815	2.07931	2.30001	1.11519	3.14816	3.6376	2.41491	1.26315	1.91166	2.09784
FtPinG0001381700.01	12.5053	10.9539	13.8308	17.6516	17.5202	13.2368	24.0301	27.9751	18.8939	18.8777	21.193	23.0133
FtPinG0001383100.01	4.34882	5.01573	6.06833	4.1549	0.848623	4.07855	9.87575	8.11999	7.46847	5.78417	5.5551	7.09657
FtPinG0001385300.01	9.90494	4.18146	4.51801	4.60636	5.34609	2.42355	5.09267	5.79082	2.86827	4.55965	18.0451	8.19808
FtPinG0001386600.01	4.14185	3.71266	5.71788	3.98889	3.55095	3.61592	5.37798	6.40254	6.05289	15.9285	17.3764	15.9043
FtPinG0001386800.01	8.65043	16.5724	7.28988	4.70287	4.60048	2.77231	9.85459	8.72877	7.56919	7.70785	5.37045	6.79602
FtPinG0001387000.01	3.81631	5.40146	4.77259	14.8343	11.8559	20.1097	4.71407	5.29577	5.01522	4.27582	3.1344	5.54325
FtPinG0001389000.01	21.355	17.1112	18.7147	31.8984	29.1031	25.7683	32.9156	37.7323	28.8423	28.2904	38.535	30.9155
FtPinG0001389700.01	2.24245	2.70082	1.91163	4.52127	7.33727	3.30775	4.91843	4.37711	2.24548	1.28344	1.05654	0.648671
FtPinG0001390200.01	28.3719	30.3362	19.736	9.02358	9.32298	10.0659	7.64079	7.08957	10.6995	2.61957	2.06393	3.55285
FtPinG0001390600.01	3.65145	2.16859	3.83902	3.3056	3.00398	6.53649	1.37563	0.656118	0.656818	3.42723	3.03803	2.28789
FtPinG0001391100.01	5.16067	16.1347	9.39469	0	0	0	0	0	0	0	0	0
FtPinG0001391700.01	18.6545	19.3944	19.0822	1.12461	0.886804	1.61066	1.62792	1.73527	0.950233	13.5586	16.5142	14.8643
FtPinG0001392000.01	2.70775	1.75717	4.36218	2.55706	1.74418	1.8528	0.709844	1.48382	0.618188	1.03941	0.82813	0.904207
FtPinG0001392100.01	2.45033	2.04426	3.6895	6.15552	2.71295	5.34519	7.23378	3.90253	5.75607	9.37284	10.846	7.50417
FtPinG0001392300.01	11.1167	13.1325	9.31655	7.88883	9.05833	5.94325	4.82061	7.32446	4.64843	4.4348	4.15031	3.98269
FtPinG0001392700.01	11.2059	5.7024	12.3296	14.0511	10.7715	19.9595	9.6977	4.19621	7.61719	3.01153	4.94195	3.00063
FtPinG0001393300.01	0.998617	1.06316	1.08718	1.41639	0.807189	1.73464	2.41909	1.63613	1.36174	1.39768	1.91806	1.34246
FtPinG0001393500.01	16.0672	9.51067	9.5555	16.5759	11.2322	16.3943	23.3663	22.1525	13.1507	24.4693	35.3699	35.4651
FtPinG0001393800.01	38.9613	12.2827	22.8501	10.587	7.74242	12.8162	11.5044	7.66651	8.83035	41.2687	31.5533	30.7739
FtPinG0001394000.01	5.10844	2.59547	5.15526	3.30372	3.0459	3.7212	7.07908	5.40184	3.95323	7.32714	9.34142	7.55322
FtPinG0001395000.01	11.1718	7.15901	3.66996	3.54443	4.00163	2.45443	1.28389	2.05113	1.65259	1.24975	0.786455	1.20678
FtPinG0001396300.01	215.051	135.283	159.893	146.462	110.509	178.024	55.7572	47.2249	66.4226	84.6071	75.6012	49.324
FtPinG0001396600.01	3.13897	1.16773	2.01717	6.62462	1.12048	8.09493	9.28418	6.87394	7.07491	3.09702	4.96521	3.16037
FtPinG0001397400.01	15.9603	17.1592	17.0591	20.51	21.2909	18.7828	38.6256	43.4785	28.9287	24.5114	27.4053	38.3942
FtPinG0001399900.01	0.978569	2.53624	1.419	0.300829	0.182965	0.122417	1.11377	0.896645	0.466302	0.782671	0.208032	1.02727
FtPinG0001401100.01	37.0675	23.5522	28.5757	44.5135	22.7154	26.5636	53.2084	77.1166	26.2782	39.3123	57.4339	81.7317
FtPinG0001401400.01	13.5743	8.7423	4.90092	6.01579	7.39868	6.38807	2.75691	2.27025	3.12091	6.74886	4.11208	4.15078
FtPinG0001401800.01	11.8986	10.5569	20.261	7.27772	6.67286	10.3168	9.33466	11.3296	17.5826	22.2195	21.4725	18.5828
FtPinG0001402000.01	7.39513	7.64644	9.82057	9.27698	8.82559	10.6105	3.61064	4.46489	3.75656	4.86882	3.66993	3.47655
FtPinG0001402400.01	377.81	418.558	895.121	250.233	221.332	504.173	187.409	233.289	183.603	336.053	308.992	352.513
FtPinG0001402800.01	14.6894	7.739	7.68785	12.6796	14.0559	19.2317	6.85875	9.31311	8.83538	5.03911	2.79142	4.04917
FtPinG0001404100.01	4.96039	4.95427	7.46068	5.10795	5.84405	4.99997	1.85047	3.37054	2.98931	2.8717	2.23367	1.9606
FtPinG0001404500.01	23.4101	26.1787	22.2495	3.64148	4.97199	7.13492	5.58097	3.93289	3.28887	4.84114	1.79959	4.85
FtPinG0001404800.01	36.8338	39.1297	27.4908	64.4093	5.38507	28.6003	109.343	82.0081	99.0743	124.677	105.859	181.975
FtPinG0001405500.01	1.43278	1.5253	3.51058	3.51906	3.66678	2.02442	4.31796	2.31429	3.49314	1.07582	0.96949	1.5138
FtPinG0001405800.01	3703.66	1887.6	3857.5	4461.8	3418.54	6488.44	6628.81	5858.22	5472.47	5392.89	6734.94	6323.37
FtPinG0001406000.01	0.081547	0.138037	0.433991	1.86581	1.45836	0.842705	0.216663	0.119189	0.406406	0.082751	0.037475	0.259177
FtPinG0001408000.01	1.46653	10.6324	13.8491	4.03709	2.73466	2.94385	1.61575	1.75589	2.10357	3.09991	3.02034	6.16835
FtPinG0001408200.01	21.3282	11.8663	15.9011	40.2567	9.82625	27.268	108.402	59.6879	78.6857	29.4577	34.5924	37.9394
FtPinG0001409800.01	8.30063	6.01183	9.60617	22.9755	16.5235	20.3592	15.1217	16.1967	16.8829	7.90146	8.96255	7.45673
FtPinG0001410100.01	20.632	14.5925	25.3747	22.0035	15.441	23.6963	32.5563	28.9156	33.7444	13.0388	10.5202	12.2513
FtPinG0001411000.01	0.472208	0.879299	0.395183	0.034061	0.113994	0.028082	0	0.100274	0.060041	1.70474	1.31902	0.852356
FtPinG0001411900.01	6.11791	6.81874	4.3703	5.50399	1.83412	2.64162	11.1653	7.56937	7.27407	7.75665	11.2424	10.0368
FtPinG0001412100.01	7.894	8.13847	9.4743	6.78058	7.82017	8.3042	5.7596	5.68088	3.88692	11.6279	13.0855	11.9717
FtPinG0001413200.01	25.2654	21.2098	22.4877	54.1951	51.2035	34.4645	44.3336	53.3167	46.5702	12.701	24.6689	16.9787
FtPinG0001414100.01	4.84518	14.5792	8.01534	3.16539	1.55486	1.97067	9.2969	6.70545	10.9292	14.847	7.09403	12.0014
FtPinG0001414500.01	3.01317	6.16831	5.3429	1.72489	0.612492	1.32501	2.24465	2.46325	2.23874	3.87222	1.15757	2.59355
FtPinG0001415000.01	8.38402	24.5353	23.6144	2.32707	1.67597	6.66776	3.34011	3.95675	3.67944	4.29239	1.24235	5.01499
FtPinG0001415700.01	33.4641	28.5512	48.9381	13.4609	13.5182	17.7598	3.52113	3.93681	4.44982	4.22881	6.33945	6.3029
FtPinG0001416400.01	10.684	10.3104	18.3515	14.7441	14.0583	18.0213	14.3297	16.3505	7.35614	25.6696	30.0044	25.3779
FtPinG0001416900.01	23.9215	45.3833	47.1678	12.0343	7.36063	17.509	13.2695	20.154	13.0098	70.1591	50.8592	110.457
FtPinG0001417200.01	2.87671	7.77377	14.5987	2.73232	4.873	5.07625	1.47137	3.88299	3.37947	2.63924	2.67191	2.70056
FtPinG0001417500.01	14.0308	4.55914	9.27636	14.5445	2.53552	18.6717	16.9107	13.0487	10.2638	18.3674	22.9247	13.0431
FtPinG0001417800.01	71.2492	26.4697	66.134	74.089	25.1062	93.2137	96.1597	70.5147	68.5313	104.902	144.53	97.6771
FtPinG0001417900.01	0	0	0	0	0	0	0	0	0	72.4539	112.495	6.24113
FtPinG0001418200.01	1.04607	0.410618	2.17594	2.75873	2.07417	2.74281	3.14333	2.68308	2.65355	0.777817	0.956883	0.963696
FtPinG0001418300.01	14.4058	12.3652	13.9925	17.0975	12.3412	15.3014	5.72535	6.82009	7.49826	10.8328	9.34632	9.15574
FtPinG0001419000.01	27.0034	15.3791	17.4644	27.0612	36.1668	36.6785	7.52002	6.45597	5.59282	7.76579	9.38437	8.3762
FtPinG0001421800.01	4.49499	3.23925	5.62514	6.13963	2.75797	2.96001	21.6743	14.2662	13.3769	13.8862	21.5452	16.9479
FtPinG0001421900.01	5.68564	2.40533	3.8316	16.8662	1.97978	30.3213	72.5803	41.6014	48.8878	25.2013	25.1901	16.9485
FtPinG0001423200.01	0.430659	1.44138	1.76201	2.18918	3.31504	0.849857	0.939949	1.9629	1.20508	0.254191	0.175663	0.424648
FtPinG0001423900.01	5.59633	5.94882	6.03806	7.48574	4.25192	6.48926	14.6556	12.3682	11.8119	20.1847	24.8431	22.6831
FtPinG0001424100.01	0.184241	0.182643	0.312714	0.316536	0.199365	0.209378	0.471748	0.388257	0.399731	1.77825	1.89493	1.70314
FtPinG0001425000.01	24.4666	12.3109	20.4198	45.3558	8.76785	38.1893	97.3596	64.7602	70.5674	132.686	156.862	125.337
FtPinG0001425400.01	1.95608	1.45411	2.81192	0.436869	0.198224	0.866149	1.46582	0.888204	0.951121	0.461669	0.203342	0.171134
FtPinG0001425500.01	21.8908	30.4409	41.3461	19.0713	20.8579	27.8829	11.7328	12.639	13.2295	11.0504	10.001	13.1975
FtPinG0001427400.01	367.671	300.932	232.309	215.198	284.615	217.002	111.982	126.088	80.7045	60.0793	57.136	58.8217
FtPinG0001428200.01	0.257345	0.184428	0.291559	1.97369	1.75784	1.31789	0.530132	0.858605	0.429434	0.552666	0.751316	0.2953
FtPinG0001428800.01	9.62043	9.34811	9.51075	16.4703	5.32828	11.3354	24.9655	23.5236	18.6979	40.7632	45.7356	45.9256
FtPinG0001429000.01	29.2145	23.5312	15.5007	16.1841	7.44836	12.3264	18.0864	18.5693	17.0129	23.6669	22.7435	23.2098
FtPinG0001431200.01	13.1545	11.4619	35.7567	25.3579	21.0092	40.9293	49.8834	47.208	37.0619	26.9185	25.1742	33.0806
FtPinG0001435500.01	3.79327	2.93869	2.41208	4.24212	4.43659	3.86452	1.76312	2.3122	1.72152	1.68623	2.06231	1.87392
FtPinG0001435800.01	3.14987	6.10735	5.99573	2.46816	3.1301	3.07521	1.16605	1.67864	1.78286	1.22973	0.623448	1.43531
FtPinG0001437900.01	0.073832	0	0.490991	2.37476	1.07858	3.09177	0	0	0	0	0	0
FtPinG0001438200.01	2.50876	1.13489	1.05275	0.243258	0.0955	0.962982	0.891412	0.696885	1.03392	4.1874	2.08514	1.35393
FtPinG0001438800.01	3.20926	4.10206	3.35636	5.19009	3.94536	4.65064	4.22231	4.30354	4.56858	5.641	6.2942	6.46517
FtPinG0001440000.01	9.78285	6.91326	8.46099	6.42683	4.18276	9.87871	2.52326	3.27562	3.01677	1.54115	1.70361	0.978558
FtPinG0001442200.01	3.10707	62.0358	64.8679	31.7561	22.2344	20.216	28.4594	0.913019	27.5135	77.8933	69.623	62.728
FtPinG0001442400.01	1.63597	1.13344	0.468274	6.26389	9.45449	3.11452	3.06494	4.73765	2.18776	2.9049	2.286	4.10258
FtPinG0001444000.01	8.60891	13.3095	12.5325	2.80662	4.30668	3.71962	3.08516	4.31831	2.93676	3.70753	1.64316	3.80432
FtPinG0001444400.01	26.2832	18.2558	24.7581	35.023	19.0553	23.8964	43.6537	39.8922	31.8702	40.5848	55.4953	44.9212
FtPinG0001445000.01	1.18964	2.70612	1.90891	1.06528	1.0746	1.21395	0.476934	0.622488	0.631826	0.77311	0.421454	0.274766
FtPinG0001445400.01	1.98877	2.27412	2.84222	1.65557	1.46	0.965279	12.9691	8.36915	11.077	12.7696	11.0444	10.8139
FtPinG0001445600.01	2.52221	1.51668	2.82205	3.22503	1.54209	3.75745	2.07175	1.08829	1.29294	0.751386	0.840853	0.914045
FtPinG0001447100.01	10.4186	11.9258	17.4494	6.11007	4.89379	6.40851	14.88	14.7561	13.4442	5.68018	4.76621	4.80208
FtPinG0001448300.01	2.10248	0.969281	4.79498	2.73111	4.27575	6.10497	0.573606	1.78654	1.57756	0.541004	1.0973	0.848673
FtPinG0001448500.01	2.94698	1.10975	4.18449	3.96991	4.38349	8.37797	6.76998	5.57184	5.19699	7.18529	5.92035	4.6963
FtPinG0001449100.01	1.05681	3.34786	2.63691	3.73511	4.37115	5.43213	7.08345	7.69144	6.39416	2.74754	2.31605	4.08276
FtPinG0001451900.01	1.52648	8.02366	7.0459	10.7702	14.4553	7.91084	3.7285	3.53342	4.09176	32.0208	23.3557	28.3459
FtPinG0001452200.01	57.9647	51.4556	45.727	32.9193	45.6774	36.513	9.16098	5.9359	11.0083	93.9547	77.9957	88.7992
FtPinG0001454000.01	1.13009	2.5381	1.37709	0.539656	0.115994	0	0.599294	1.06112	1.07513	0.699674	0.210822	0.316958
FtPinG0001455400.01	25.9394	21.2021	17.093	20.6132	32.071	19.428	3.00396	8.53712	5.26764	7.4412	4.98487	8.74241
FtPinG0001456000.01	10.3074	11.1815	16.7638	6.97679	11.5139	20.1871	1.96784	3.8907	4.49784	2.77854	0.838606	2.77275
FtPinG0001457100.01	4.87392	2.92211	3.46217	6.24081	4.23745	7.28193	3.81778	2.29561	4.35398	1.0299	1.41849	1.60248
FtPinG0001457400.01	5.75225	2.63559	2.24338	0.949089	0.790397	0.802488	0.48653	1.41535	0.701506	0.891056	0	0.331327
FtPinG0001458800.01	201.221	163.099	124.189	149.819	123.444	152.236	92.1838	66.4233	66.1378	36.8739	31.4325	39.3423
FtPinG0001459300.01	8.41952	7.96962	8.83481	9.51437	10.2236	6.37084	17.0975	22.3787	17.8858	3.96217	4.33591	4.66002
FtPinG0001459500.01	3.42367	3.85775	4.19027	7.46052	7.86388	7.5774	4.92335	4.77191	4.6818	5.76045	10.1785	5.95334
FtPinG0001460000.01	3.73035	4.9104	2.60129	1.77323	0.514431	0.865758	2.58991	1.49344	2.21961	2.73204	1.4477	2.88661
FtPinG0001460500.01	50.3259	133.794	233.601	45.2178	59.0517	151.517	13.3108	19.9471	18.3313	54.1178	44.1213	51.559
FtPinG0001461100.01	0.66313	1.4698	1.37406	0.52636	0.193338	0.1909	3.76268	1.69347	1.83873	0.437967	0.570368	0.880912
FtPinG0001462700.01	1.7009	2.57541	2.28921	1.82491	1.64862	1.19161	1.76486	2.31337	1.25531	0.904563	0.575753	0.633242
FtPinG0001463800.01	19.9294	33.0208	26.0331	33.5593	24.0889	25.2313	22.4084	31.4774	18.7588	44.215	61.2139	53.2868
FtPinG0001465000.01	3.92916	1.77502	1.63821	4.47994	4.19764	2.09976	1.17016	2.2021	1.88916	0.411858	1.33205	0.571784
FtPinG0001465200.01	55.5491	34.4902	44.0192	85.1309	40.182	68.6994	76.0572	66.4523	73.6314	83.87	101.443	77.8554
FtPinG0001466800.01	4.61797	2.10622	2.95522	2.29334	0.565079	1.58697	3.90634	3.11038	1.83624	4.62926	3.22853	2.39085
FtPinG0001468300.01	4.76202	5.05029	2.5299	2.72434	3.54946	1.30162	1.62968	1.75136	1.31901	0.705651	0.732429	1.05968
FtPinG0001468500.01	6.85561	8.42875	8.26361	24.2611	27.7024	10.3944	6.53867	9.53052	6.75917	6.17421	5.18732	6.33606
FtPinG0001468800.01	3.10395	7.04252	4.87245	5.14459	6.20532	5.48032	5.09847	5.15154	3.79888	1.52711	2.6562	2.57872
FtPinG0001469500.01	16.684	15.6905	43.4966	38.3807	25.9391	49.4695	128.602	117.664	93.4569	89.027	114.638	104.947
FtPinG0001470300.01	2.47417	6.8641	9.52174	6.23357	3.37196	4.57718	1.90526	2.29249	2.54908	1.98248	0.590578	2.55933
FtPinG0001470600.01	17.0002	6.99114	11.3458	116.303	82.5497	29.213	19.7872	13.3804	20.0391	6.93105	10.4694	9.48418
FtPinG0001471400.01	9.15109	5.22577	28.5756	9.3299	10.3836	17.7598	10.6475	10.5562	9.0138	24.2856	29.8864	22.5235
FtPinG0001472200.01	21.0754	9.53161	20.7718	10.0514	11.4944	25.7738	2.08155	4.33021	2.49341	0.747566	1.59513	0.602466
FtPinG0001472300.01	11.4191	9.63124	8.84104	13.0408	11.3615	9.85664	7.65388	9.22619	7.06748	3.94491	3.21823	3.28519
FtPinG0001472500.01	28.5861	21.087	40.1858	16.3419	13.2177	13.4859	15.6706	16.6654	17.2206	49.2166	51.8627	53.7221
FtPinG0001472700.01	10.3566	7.82014	6.24338	11.2928	12.101	7.93963	3.49692	5.79224	4.16232	3.09129	2.56976	2.53774
FtPinG0001474900.01	1.18139	1.39433	0.581336	0.71646	0.300646	0.224687	1.36675	1.21138	0.962408	1.16254	0.949561	1.00508
FtPinG0001475300.01	0.269061	0	0.239784	2.89091	1.28267	1.31827	2.57824	3.29033	2.55683	0	0	0.374603
FtPinG0001475700.01	10.6819	13.8608	16.8983	25.5635	25.3362	24.6644	7.00098	11.6696	4.15164	5.08172	4.21404	6.15542
FtPinG0001476500.01	54.0678	188.984	103.601	34.2367	17.0093	34.9648	27.4538	23.4856	48.4477	5.031	1.46413	2.26703
FtPinG0001476800.01	6.67847	16.7143	10.5659	6.89579	6.61956	4.70534	5.0547	6.61641	5.28125	3.21828	1.46827	3.26693
FtPinG0001477300.01	1.65437	2.96258	1.13059	1.5891	1.07364	1.03335	1.34755	0.790206	1.25707	2.29715	1.59647	4.54984
FtPinG0001477500.01	0.917655	1.54741	1.23677	0.59565	0.839481	0.536432	0.820853	0.431624	0.689852	1.4606	0.774153	1.82444
FtPinG0001477900.01	8.15398	10.4488	6.2726	5.67144	8.70791	4.53259	4.67072	5.58372	3.16458	3.33747	2.70123	2.93608
FtPinG0001478700.01	42.2665	36.5576	33.1847	27.3479	20.893	14.8334	45.1687	40.1186	32.9987	57.7547	52.3922	66.7809
FtPinG0001478900.01	0.341117	0.62662	0.326272	0.623501	0.089142	0.325599	1.16141	1.07166	1.10206	0.126977	0.587681	0.464978
FtPinG0001479500.01	16.5349	7.53486	9.03925	11.084	1.54157	10.1773	14.0073	10.6006	8.67948	28.9704	36.8616	58.6321
FtPinG0001479900.01	33.4578	31.8726	38.3467	16.4473	30.0336	20.6653	7.08885	8.72192	9.69903	19.8514	13.9162	23.8139
FtPinG0001480200.01	2.9844	0	5.01581	6.98422	8.67159	6.75115	2.2683	2.59691	1.56244	0.868068	0.610213	1.08478
FtPinG0001481700.01	4.00813	7.64724	4.81872	6.1477	5.82298	3.56976	3.6897	3.86144	3.16761	1.2953	0.765931	2.30303
FtPinG0001482700.01	3.22027	3.70611	5.72809	10.4527	9.80111	9.23103	10.9128	7.65124	6.82434	10.2061	12.1766	10.4719
FtPinG0001484100.01	1.26317	6.90847	4.59126	5.91579	4.13276	2.40223	2.26664	3.38465	2.72212	1.36659	1.35991	2.34615
FtPinG0001484400.01	61.2464	22.8755	33.6018	36.6658	42.5847	50.5967	8.13934	8.0273	7.53596	5.7933	8.80076	7.52924
FtPinG0001485200.01	0.412736	0.331663	0.348585	1.29674	2.6166	1.54395	0.708138	0.268146	0.147801	0.531258	0.569805	0.54549
FtPinG0001486500.01	27.7627	76.6079	82.1974	66.0202	37.0394	46.0839	15.6269	26.8859	27.4776	23.2886	15.5891	36.5138
FtPinG0001486900.01	1.41679	6.60629	7.88232	6.49492	3.46615	6.03215	0.624848	1.3641	1.54426	4.4217	2.34276	6.74869
FtPinG0001488400.01	27.8804	28.4654	39.8742	31.1449	35.5504	45.1752	15.9657	18.4056	17.591	13.5858	10.8314	13.7128
FtPinG0001489000.01	0.122511	0.297372	0.902395	0.907308	1.29247	0.416975	0.273805	1.18325	0.177059	4.90501	7.17762	4.35805
FtPinG0001490000.01	17.2983	24.3184	26.1791	17.0542	14.4094	15.9575	18.7481	12.8214	15.8814	30.8127	28.0465	35.7859
FtPinG0001490400.01	2.78593	2.9317	3.54387	3.40829	2.4759	1.92269	7.16269	5.94646	4.76929	3.50218	3.78644	4.90129
FtPinG0001491000.01	1.51823	3.1804	1.83573	3.25808	3.68815	4.03888	5.9254	7.13898	5.02911	3.38985	4.20066	4.21053
FtPinG0001491600.01	2.40558	0.905923	4.85806	3.09265	2.95665	5.18655	1.82123	2.09161	0.722381	2.26934	1.49794	1.68339
FtPinG0001492400.01	0.151449	0.122828	5.75889	5.89757	0.269381	4.7732	4.27909	4.74034	3.26909	1.3128	1.88249	1.96071
FtPinG0001493200.01	0.697469	0.462397	0.765185	0.212582	0.414175	0.334611	0.480206	0.741869	0.48873	0	0.10899	0.042801
FtPinG0001494000.01	7.36034	9.23914	5.06446	6.89161	10.959	3.45731	1.03888	7.37042	0.888453	3.45069	2.13	0.623207
FtPinG0001494100.01	0.143575	0.864444	1.35466	1.05261	0.079258	1.13051	0.362016	0.74944	0.782305	3.15678	10.7737	6.1747
FtPinG0001494600.01	0.541368	0.547697	0.677633	1.82855	2.88666	3.40893	3.67949	3.90103	2.80016	1.83231	1.91729	1.46849
FtPinG0001495600.01	1.85531	0.357177	0.996035	5.02163	3.20408	2.75655	1.15532	1.40839	1.78097	0	0.503116	0.234455
FtPinG0001496800.01	2.06794	4.0636	1.76684	1.51798	1.40879	1.02066	0.773591	0.84613	1.02012	1.44314	0.695831	1.40487
FtPinG0001497300.01	4.37379	5.26276	6.87427	5.49883	5.23521	5.09501	7.36065	6.46728	5.56444	11.9492	11.8452	11.4871
FtPinG0001497600.01	27.9579	26.3974	30.8143	23.8159	29.9539	4.57974	14.8711	26.2215	15.6256	1.50519	12.2102	12.1082
FtPinG0001499600.01	7.51896	6.91933	11.0671	9.51145	6.34668	8.81676	10.2699	8.51442	8.24149	14.0158	15.6984	15.2092
FtPinG0001500500.01	27.0209	18.9544	13.2005	22.6945	27.8106	11.4729	9.13953	14.2761	10.1875	6.24471	6.19498	8.54147
FtPinG0001500800.01	2.14714	4.01933	2.41567	1.23631	1.57637	1.53526	0.140118	0.591867	0.279906	0	0	0
FtPinG0001501100.01	6.6219	2.06935	7.93175	15.0629	3.02205	19.4034	6.35881	4.47762	6.28918	3.14867	3.74712	3.30082
FtPinG0001503300.01	2.02843	4.49282	2.91022	1.28057	0.928628	1.00475	1.99164	2.55775	1.77073	1.30986	1.21856	1.71378
FtPinG0001505600.01	2.4198	0.542797	0.791191	5.01063	2.28843	5.85823	3.60634	4.02729	2.98015	2.63225	2.09382	2.50008
FtPinG0001508400.01	87.1301	48.7238	56.2123	42.3963	27.7653	29.6164	15.5815	11.4838	17.7597	27.757	12.1176	39.5974
FtPinG0001508800.01	1.75926	1.48993	1.17388	3.00853	3.37656	2.51603	3.389	3.69162	2.63335	1.32866	1.47519	1.28703
FtPinG0001509500.01	2.64901	14.2283	7.99094	1.03949	0.178206	1.39697	1.65789	1.05323	2.47748	1.15919	0.814622	0.684791
FtPinG0001510000.01	4.31695	10.0318	4.8435	1.83684	1.97313	0.944204	3.07143	3.46139	2.80437	3.1995	2.0148	2.10364
FtPinG0001511500.01	4.02785	3.82182	5.57198	3.41746	1.77104	3.06103	4.40233	5.20818	3.26454	0	0	0
FtPinG0001512100.01	1.02262	1.58392	1.56265	0.870532	0.545182	0.843752	2.08174	2.29852	1.36872	0.434046	0.111564	0.466355
FtPinG0001513200.01	0.813817	0.771062	1.80614	0.032319	0.17813	0.249096	1.06146	1.01022	0.754281	0.467455	1.1014	0.546679
FtPinG0001514700.01	2.83452	1.31778	2.2409	1.29126	0.725721	2.40563	0.2925	0.570447	1.03622	0.967248	0.273427	0.186575
FtPinG0001515500.01	0.36759	0.656898	0.927801	0.118666	0.072383	0.629365	1.27189	1.8416	1.22022	0.830993	0.760305	0.711488
FtPinG0001517400.01	11.4643	11.1442	10.1647	14.6836	20.5422	15.0771	15.022	20.2643	10.8434	6.80572	7.50874	5.7774
FtPinG0001517800.01	12.4842	5.40558	6.24026	3.09379	4.64891	3.31898	3.60271	2.79699	3.09645	3.39065	3.01272	2.89956
FtPinG0001518100.01	4.10529	5.24465	2.37256	1.8956	1.13921	1.17215	5.41501	2.04997	4.12351	6.39345	2.81074	6.67908
FtPinG0001518800.01	26.1664	55.7072	57.9995	29.6561	16.0071	43.987	52.4977	39.661	44.0151	15.7021	13.8887	22.8156
FtPinG0001521300.01	72.3338	57.7366	58.0286	27.1785	19.6475	26.4478	25.9383	17.324	21.4526	30.0758	23.1706	26.8426
FtPinG0001522200.01	3.48621	2.16536	3.87602	5.61877	2.42389	4.02874	4.94882	5.41583	2.11575	1.68034	2.25366	1.84146
FtPinG0001522600.01	5.4539	1.80414	5.36118	8.86267	2.50063	12.4739	0.350373	1.24388	0.880117	0.089719	0.109721	0.386309
FtPinG0001523900.01	1.05289	2.18088	2.21671	0.593766	0.312403	0.649268	0.341337	0.428273	0.661435	0.406752	0.256997	0.928167
FtPinG0001524100.01	0.15744	0.144099	0.463107	0.163668	0.787875	0.93101	1.67735	0.934648	0.871125	0	0	0
FtPinG0001526500.01	0.187524	0.996729	0.246048	0.420034	0.283536	0.459573	0.34759	0.276117	0.321104	2.27089	1.11914	2.39998
FtPinG0001527100.01	8.62346	7.21582	25.4071	10.8471	8.63849	19.504	4.06172	4.63019	4.21339	7.19853	4.74228	4.51708
FtPinG0001528900.01	194.672	203.647	125.077	130.265	144.121	102.796	91.1118	88.1905	108.148	70.5959	56.7929	66.9527
FtPinG0001529600.01	0.030458	0.083869	0.041436	0	0	0.161821	0.419235	0.461331	0.519595	0.478275	0.452517	0.242459
FtPinG0001530000.01	36.1224	53.3716	43.181	25.3176	18.674	23.0132	21.5285	17.7541	24.9046	64.095	39.198	78.6968
FtPinG0001533300.01	0	0	0	0	0	0	0	0	0	2.9573	1.7914	1.99588
FtPinG0001534600.01	12.766	3.92205	3.32169	4.08667	5.61433	2.15673	7.61145	5.32783	4.9863	2.15534	1.92223	1.76693
FtPinG0001535600.01	1.3491	1.76816	1.55568	1.41176	1.23763	1.07984	7.14796	5.65144	6.7352	1.942	1.40936	1.45187
FtPinG0001536000.01	3.83548	2.22766	3.7034	2.42452	2.20569	2.82815	5.48428	7.47709	5.72837	4.90373	4.09841	7.46623
FtPinG0001537100.01	3.81061	5.94741	3.59228	1.62964	0.919044	1.55471	5.23269	3.48002	2.59477	1.76105	0.852104	1.13971
FtPinG0001537500.01	0.170802	1.42687	0.631563	0.648571	0.685752	1.80854	3.25975	2.53253	1.94397	0.80371	0.346401	1.04561
FtPinG0001539200.01	0.315221	0.356139	0.638566	0.298355	0.351336	0.103024	0.820225	1.01559	1.06223	0.65113	0.954772	0.160642
FtPinG0001539300.01	6.76938	5.46595	7.40547	7.96882	7.90185	6.27555	7.61107	9.17896	6.24948	4.0346	2.7505	3.49685
FtPinG0001539500.01	0.054552	0.144719	0.119414	0.485038	0.515161	0	1.1052	0.939079	0.684503	0.130574	0	0.079517
FtPinG0001544100.01	7.05633	4.86499	8.89945	7.15512	8.6912	4.87541	3.36117	13.3145	7.74423	10.4118	13.6084	10.9429
FtPinG0001544600.01	0.286861	0.995728	0.900604	0.021718	0	0.034138	0.314563	0.272122	0.523915	0.185107	0.134796	0.196352
FtPinG0001544800.01	1.49476	0.995971	1.20866	6.61345	2.44266	4.86478	11.0676	11.9059	6.19203	2.12053	2.55819	3.78567
FtPinG0001546000.01	163.812	365.126	157.521	169.163	44.0377	111.391	207.191	174.481	177.088	336.528	208.766	293.846
FtPinG0001546500.01	5.0062	3.08101	8.59206	10.7422	7.19976	9.45232	25.6126	23.757	19.2753	16.1714	25.3724	24.0694
FtPinG0001548700.01	4.33003	6.67707	7.7592	4.23727	0.470062	4.53394	8.86156	4.38783	6.42232	11.8131	14.6245	14.9147
FtPinG0001549100.01	10.5811	28.6979	13.8588	9.40645	3.59277	10.962	14.4451	13.7473	15.2989	2.14686	1.13715	2.73948
FtPinG0001551200.01	15.2019	7.30331	16.9705	23.849	13.0864	22.8732	27.6973	24.0129	23.2516	23.6646	28.3714	23.3062
FtPinG0001552100.01	5.99271	8.25304	5.70229	8.27153	7.90361	5.61163	11.2616	12.2807	8.09746	9.97112	14.7359	11.668
FtPinG0001553700.01	7.57274	13.3821	7.37117	4.15619	1.64958	1.28978	6.81868	3.94227	5.96433	6.72638	5.3898	6.64921
FtPinG0001554000.01	2.6967	5.41941	2.93325	7.18371	2.73249	4.9571	2.31325	1.44146	1.14595	2.14254	1.27124	1.39201
FtPinG0001555900.01	34.8089	27.5374	40.1388	27.9139	35.7778	33.9634	18.7584	22.0725	16.3032	13.935	15.8788	12.0559
FtPinG0001556800.01	66.0907	44.1233	57.726	72.9672	82.7961	61.163	22.4279	28.8277	30.1199	26.3971	21.1464	18.7742
FtPinG0001557800.01	8.05159	9.41289	5.53676	5.96652	5.43791	3.67253	4.30134	4.85456	4.20798	1.74358	1.95551	2.55367
FtPinG0001559000.01	33.6842	16.4548	34.4741	22.3695	1.59688	37.7817	22.1716	16.5783	24.5566	52.9934	34.1362	58.4596
FtPinG0001559200.01	0	0	0	0	0	0	0	0	0	10.5646	9.41071	12.2361
FtPinG0001562000.01	1.00024	0.786725	1.26709	2.1288	0.256346	2.01395	3.08752	2.75627	3.2279	1.7558	1.40341	1.3609
FtPinG0001562300.01	16.3693	22.1469	14.4105	14.8557	16.4387	20.6542	14.2345	25.5327	18.6356	9.19066	8.28482	8.38731
FtPinG0001562600.01	8.07465	11.1939	13.2193	8.29051	9.53673	6.34224	6.53266	4.06867	5.7016	4.51309	2.83669	3.57806
FtPinG0001562800.01	21.2412	15.824	26.5266	14.9308	9.99004	15.9391	7.67257	11.9391	9.49608	2.64234	1.66027	3.26628
FtPinG0001563000.01	0.659682	0.710871	0.908364	0.043045	0.059747	0.474253	0.15162	0.859566	0.348645	4.35562	4.29274	3.37536
FtPinG0001563600.01	10.9783	39.4352	27.2043	5.73404	1.1008	4.41979	23.317	35.8941	17.6201	10.6835	8.48733	18.1172
FtPinG0001565600.01	0.92524	0.111835	0.350993	1.07822	0.029173	0.143242	1.02994	1.43648	0.622851	1.63429	2.49743	2.72764
FtPinG0001566200.01	0.54401	0.345365	0.368557	0.439232	0.465629	0.532563	0.310217	0.172936	0.214686	0.656846	0.690748	0.735645
FtPinG0001566300.01	1.93942	1.93409	1.42469	2.34816	1.30029	2.1124	1.83817	1.53451	0.439375	3.49082	4.63207	3.0324
FtPinG0001567800.01	2.90043	3.61692	3.98064	2.23507	3.28752	1.53962	3.35094	2.9712	2.9092	1.3111	0.745662	1.66668
FtPinG0001568000.01	2.33402	3.26715	2.51339	0.759799	0.801084	0.313898	5.86387	6.41396	3.57732	1.2739	2.63269	2.37114
FtPinG0001569300.01	0.13574	0.046802	0.136802	0.125242	0.068847	0.260419	0.165062	0.125415	0.147045	1.38733	0.719749	0.914882
FtPinG0001570000.01	2.86129	4.79625	1.27343	5.13766	4.68558	4.88448	7.0774	8.6323	9.25572	0.682839	0.757567	0.364962
FtPinG0001571200.01	22.6509	13.6061	29.0182	29.1599	16.1964	31.2137	33.9967	30.9612	35.2826	11.4272	12.5021	11.3328
FtPinG0001572300.01	12.217	9.28857	7.3486	8.07515	5.87564	5.77452	3.54041	8.06952	4.9233	2.23318	2.39744	2.20487
FtPinG0001572800.01	6.21957	5.19441	6.86492	6.64553	5.05314	7.47276	5.66163	7.921	5.76981	1.84989	2.63944	1.87132
FtPinG0001574200.01	1.11772	1.74157	6.31022	8.53462	4.18739	5.25595	1.66562	1.29928	0.778141	2.49832	1.12554	4.01165
FtPinG0001574300.01	6.49638	14.7108	7.68757	6.60238	7.08629	4.23372	4.8293	7.48022	4.12136	3.41792	2.23999	3.75737
FtPinG0001574600.01	1.40749	1.9728	1.34708	1.05292	0.632819	0.79139	2.19063	1.73492	2.21713	3.74302	2.9498	2.962
FtPinG0001575000.01	4.10231	7.03402	3.28963	1.80881	1.56111	1.27413	1.91037	1.53873	1.9449	2.71295	1.80259	2.36269
FtPinG0001575100.01	210.826	808.86	397.265	198.58	60.7874	148.646	426.033	380.515	376.277	633.416	383.113	602.7
FtPinG0001575500.01	13.4719	11.5348	15.331	16.6926	5.95997	14.0189	28.3413	21.7665	21.6324	37.9535	37.8253	50.5848
FtPinG0001577700.01	4.49197	6.98733	10.3132	9.70008	15.4682	10.7108	0.889119	1.33357	1.18904	3.8881	2.41125	3.68129
FtPinG0001578300.01	0.607337	0.827485	1.26572	0.185292	0.259905	0.407942	2.44098	1.43187	1.63929	1.60313	1.57308	1.63298
FtPinG0001578700.01	5.88201	15.6218	28.4217	10.3498	10.1179	14.0185	22.1652	29.7117	19.545	14.0305	9.08729	16.9076
FtPinG0001579000.01	1.04963	1.30884	5.05692	7.93701	9.65514	5.79043	7.68931	12.9099	4.13632	8.50953	6.87364	8.96385
FtPinG0001580100.01	12.4047	8.77041	9.63236	15.583	14.7078	13.1558	7.90756	8.9881	6.95008	3.18815	3.48806	3.46809
FtPinG0001580900.01	5.4991	6.11953	5.8092	4.10996	1.92784	2.27637	6.92497	5.99521	5.22429	15.4923	16.2508	13.0766
FtPinG0001581100.01	2.19635	1.18741	4.47633	2.90313	1.21881	3.95106	1.35347	1.91382	0.603634	4.77841	14.6568	11.4849
FtPinG0001582600.01	3.18053	6.17745	11.5277	0.942222	0.698089	2.15326	2.07188	2.13939	5.48757	6.45922	3.47957	3.80764
FtPinG0001584000.01	2.99866	6.21485	4.475	1.10698	1.28781	1.54258	1.9969	3.35816	3.8786	0.63881	0.260461	0.715429
FtPinG0001585900.01	56.4616	72.1368	60.9148	124.823	82.3359	73.1056	278.544	254.284	213.169	182.299	204.505	288.285
FtPinG0001587200.01	12.7931	13.3003	10.9666	12.3363	14.4531	14.0697	4.17833	5.35353	6.79565	10.5217	5.96738	8.93056
FtPinG0001587300.01	53.5787	81.6365	74.1374	92.9841	97.3401	71.7835	59.1134	79.7548	53.7555	30.2604	25.2224	32.6323
FtPinG0001587600.01	48.3183	22.7972	53.8136	53.1998	28.4063	61.8208	25.3295	21.1144	34.3246	18.9169	24.2202	12.336
FtPinG0001588600.01	4.13163	7.81393	7.10029	9.36381	7.71855	9.59533	10.8391	10.7894	7.91898	8.45215	14.1447	10.6758
FtPinG0001588800.01	4.86957	5.10037	5.4703	2.94881	1.34738	2.98314	1.83956	3.17205	2.37107	8.74729	5.3324	7.65487
FtPinG0001589600.01	69.265	46.3086	78.6817	82.0068	79.8975	105.84	40.0139	28.3438	31.687	62.4874	67.7771	39.4851
FtPinG0001590300.01	2.4587	1.15467	2.62106	0.876735	0.477581	0.770786	0.717114	1.09475	0.805208	0.634982	0.561602	0.558582
FtPinG0001592000.01	6.39959	9.56149	5.75741	6.6605	6.85404	5.28524	2.8026	2.92964	2.37039	3.99784	1.94549	3.8521
FtPinG0001593000.01	0	0	0	0	0	0	0.139949	0.222615	0.047169	15.2466	15.3219	16.8613
FtPinG0001593600.01	16.4502	9.30743	15.5791	9.10503	7.67722	14.5386	5.46019	9.34642	2.94875	4.66497	4.25882	4.41024
FtPinG0001593800.01	2.85231	6.90225	9.64903	1.72161	1.61962	1.41932	0.454962	0.491335	0.678126	1.1647	0.481876	0.771617
FtPinG0001594200.01	0	0	0	0	0.970531	0	0	45.1686	0	42.7147	43.3047	38.7846
FtPinG0001594600.01	9.37239	11.4246	9.73776	5.08927	4.90902	5.64175	3.41514	5.494	5.26173	2.86651	1.58294	2.64725
FtPinG0001594900.01	4.70765	5.198	4.41424	2.44037	1.87217	2.71676	8.13405	6.06447	6.21262	8.20006	5.52037	7.03835
FtPinG0001595500.01	70.5165	214.971	79.8601	70.8697	26.2138	63.501	36.1741	43.2213	62.0407	15.9681	6.72204	22.2172
FtPinG0001596400.01	11.8777	13.1308	8.86438	6.7169	10.5075	7.53916	4.40332	6.56649	5.93174	5.27724	3.2639	2.5164
FtPinG0001602100.01	1.40454	1.28644	1.07402	1.07404	0.460574	0.477585	0.73467	0.686333	0.692493	0.233749	0.059551	0.060341
FtPinG0001602400.01	54.2109	56.6031	59.9024	39.5136	26.219	32.0979	45.4469	44.0561	42.1877	66.7592	57.3321	72.1615
FtPinG0001602500.01	231.44	94.1778	185.849	336.79	96.2968	284.053	396.886	276.852	277.629	368.396	470.623	375.324
FtPinG0001602700.01	2.77491	2.41851	1.91539	7.38812	2.8948	5.63804	24.0717	18.7426	15.3647	15.1374	18.2624	14.6973
FtPinG0001603200.01	20.6623	29.8132	27.6573	29.8978	30.9416	25.6124	14.3729	18.8367	14.6719	14.244	10.5064	11.76
FtPinG0001607400.01	5.53352	6.10581	6.17861	4.30739	2.87961	5.23334	1.15629	1.45172	2.44393	1.98148	0.973225	1.91817
FtPinG0001607500.01	2.22854	6.04382	6.47749	2.14744	0.483568	2.11256	1.24735	0.897052	1.18582	5.24866	2.16791	4.54648
FtPinG0001607900.01	6.24415	6.87283	3.95201	0.85458	0.855915	2.4022	1.19051	0.404886	0.745212	6.82875	3.44941	4.77313
FtPinG0001609400.01	0.190068	0.170106	0	0.064003	0.036806	0.167588	2.80043	3.29871	1.50737	0.07076	0.079292	0.158537
FtPinG0001609800.01	8.2561	16.3272	13.2876	0.738573	0.437169	1.20318	4.73558	4.83017	6.96678	67.9502	46.6723	66.859
FtPinG0001609900.01	13.5605	11.05	10.8751	8.01545	2.54008	7.59308	23.2594	12.8126	24.2969	37.7663	27.1003	25.472
FtPinG0001610300.01	1.60977	7.66099	3.81626	2.22783	1.13292	1.32414	0.8097	1.49174	1.51978	5.83633	3.73349	3.39548
FtPinG0001612300.01	4.49809	4.96881	4.26712	5.83377	6.19685	3.23847	2.95378	2.95781	2.25529	2.52533	1.99065	2.02121
FtPinG0001612600.01	8.95641	4.91517	4.78856	6.16901	6.24713	3.67401	2.98511	3.79283	3.01379	2.03424	2.65387	2.7708
FtPinG0001613000.01	2.8295	3.11097	2.98205	4.89918	5.76552	3.26666	3.02207	3.08641	3.74565	2.61263	1.04159	1.63136
FtPinG0001614800.01	5.3291	13.3022	5.03473	3.48219	3.15009	1.20917	3.37414	4.33314	2.83509	1.85879	1.37183	1.42668
FtPinG0001618100.01	2.05921	1.38414	3.1459	4.49095	2.61694	5.50192	6.69896	6.24045	5.46286	4.94413	6.01169	5.57164
FtPinG0001618300.01	5.39883	7.75665	3.80977	3.61496	4.2825	1.31586	2.60932	2.02138	2.1457	1.78294	1.51673	1.68493
FtPinG0001618500.01	4.65001	6.63387	3.13333	4.15421	5.17496	4.2942	5.1565	5.98056	6.49498	1.63627	0.605337	2.55603
FtPinG0001619100.01	357.043	282.681	397.383	224.882	219.465	330.444	11.7717	11.1602	29.4533	37.2313	20.5387	8.28316
FtPinG0001622600.01	1.41982	3.66635	4.09872	0.98852	0.413234	1.95213	5.72005	6.62652	4.30609	3.64913	1.73397	3.60385
FtPinG0001622800.01	0.24602	0.322385	0.888913	0.488833	0.117674	0.339241	1.21813	1.44393	0.681008	0.394076	0	0
FtPinG0001623000.01	2.23108	1.5209	1.26967	0.098302	0.149223	1.47338	0.235089	0.45988	1.23733	5.7712	3.8075	5.53695
FtPinG0001623700.01	16.8988	22.3491	26.1057	14.6494	16.3206	19.3837	8.66336	7.07034	6.33494	16.2683	14.0044	18.8436
FtPinG0001624300.01	41.997	30.7411	33.8121	47.6464	35.4269	37.7209	56.7481	53.1448	56.1778	62.4877	77.6077	60.8654
FtPinG0001624900.01	15.3889	19.1412	12.3062	23.5675	13.107	11.1615	33.4103	28.4894	24.9673	31.8823	37.3082	40.2571
FtPinG0001625300.01	4.47779	7.97164	8.17334	7.07924	11.0815	7.25846	8.6966	10.0453	8.31052	3.91568	3.96017	2.97163
FtPinG0001630100.01	0.221693	1.87662	0.534622	0.923787	5.19442	1.15652	0.769484	0.767691	2.87908	0.351757	0.410607	0.265971
FtPinG0001630400.01	0.030177	2.81457	0.073857	3.264	10.0086	2.05693	1.74974	1.37803	7.18643	1.33957	1.15863	0.712856
FtPinG0001632900.01	26.7307	16.2423	16.9015	29.894	19.6835	19.423	41.4176	39.7246	32.361	48.903	67.7124	44.6798
FtPinG0001634400.01	229.718	161.062	194.243	156.569	164.044	152.586	52.0531	58.5201	62.5937	94.1233	112.561	86.348
FtPinG0001634700.01	0.456929	1.9983	0.592276	0.266834	0.214819	0.027036	0.731837	0.422504	0.677931	2.11533	2.2985	2.21552
FtPinG0001635300.01	1.10431	1.66651	3.54707	5.00034	3.22459	3.77701	1.45897	1.84282	1.53901	0.737313	0.5824	1.74623
FtPinG0001635600.01	10.4674	4.33692	19.1616	62.2867	57.5396	42.796	16.9711	10.1882	19.8681	11.1696	12.7901	8.37398
FtPinG0001636400.01	2.32309	1.5917	1.96626	1.77457	1.9392	2.02529	0.875839	1.99382	1.39095	0.340433	0.273186	0.655097
FtPinG0001636600.01	10.4585	6.20882	7.73197	1.30429	2.36897	1.6722	3.19707	5.58	2.65909	1.18636	2.64791	1.63586
FtPinG0001636700.01	4.60793	11.833	7.29188	2.6077	2.21064	3.66983	8.70833	5.97678	6.26435	10.5798	9.42675	14.7409
FtPinG0001637600.01	0.341615	0	0.108197	0.737868	0.429548	0.321058	4.14438	3.98435	1.92911	1.28068	2.10902	1.26779
FtPinG0001637800.01	2.84367	3.68252	4.20368	1.59027	2.55456	1.72791	1.53215	2.31652	1.9187	1.263	0.964014	1.01745
FtPinG0001638600.01	11.3358	11.1767	23.5165	35.1073	27.1908	30.957	14.8574	10.0653	7.02663	8.31562	7.99745	7.9766
FtPinG0001638700.01	6.49439	8.55942	10.9025	1.3353	2.38829	2.33803	2.20772	3.16397	2.78518	3.29561	1.50928	1.69747
FtPinG0001639200.01	25.4661	15.5957	16.6997	5.6771	1.48313	14.052	6.63641	8.63649	11.0482	4.41463	6.42684	6.65069
FtPinG0001639500.01	3.27313	5.93326	2.87446	2.06062	1.20317	0.91565	3.88615	3.38933	3.1622	1.2998	2.06448	2.29516
FtPinG0001641000.01	106.734	84.0734	88.6314	76.1591	38.5434	63.5711	160.904	149.398	117.467	194.146	209.949	257.366
FtPinG0001642100.01	87.1988	68.044	84.3176	56.9221	39.8708	71.5664	48.456	50.5229	59.1909	35.9643	28.683	33.182
FtPinG0001642600.01	1.25316	2.32977	2.65286	1.90526	1.76127	1.1599	1.50797	2.60696	1.6344	0.399079	0.57532	0.761001
FtPinG0001643100.01	14.3655	9.03592	27.7233	36.6809	40.9845	35.3807	25.9258	29.8663	26.471	30.2557	29.0766	31.4527
FtPinG0001643800.01	9.99718	17.6478	13.7686	8.20178	11.4692	8.24323	6.65405	6.27753	5.51255	4.83242	2.81722	6.15109
FtPinG0001644300.01	27.6658	16.7128	22.5587	22.3558	27.8636	39.7241	7.08683	4.6421	9.05994	50.6751	46.6039	43.9808
FtPinG0001644600.01	6.30366	2.69188	4.59649	0.61593	0.659932	3.36406	1.15929	2.26508	1.75667	1.28019	1.05694	1.91944
FtPinG0001644800.01	0.731873	1.27934	0.606577	0.026122	0	0.03735	0.793536	2.47435	1.45877	0.376521	0.227665	0.423976
FtPinG0001645100.01	34.0817	31.6381	57.0521	36.082	28.8056	62.2415	80.6442	72.3717	77.8996	35.2181	33.8654	34.4827
FtPinG0001645800.01	0.295936	0	0.06245	0	0	0	0	0	0	34.0386	89.4824	102.997
FtPinG0001646000.01	0	0	0	0	0	0	0	0	0	19.3825	40.4162	40.9071
FtPinG0001646900.01	122.327	213.544	134.187	130.363	88.3436	74.8974	208.156	176.478	210.768	137.114	136.203	172.625
FtPinG0001647900.01	91.5575	104.673	89.9054	49.0887	41.4233	45.2522	121.056	125.649	106.67	134.384	158.734	150.446
FtPinG0001648500.01	4.70745	12.5108	8.46387	6.35483	4.21011	5.16084	7.18764	6.34767	5.75976	2.44362	1.3985	3.30186
FtPinG0001651800.01	1.34771	2.6693	1.33289	0.665154	1.79493	0.639983	15.6125	8.63619	8.82551	10.3272	11.2617	16.8126
FtPinG0001652100.01	8.10756	13.2105	10.4026	3.60116	2.37294	4.2842	4.33407	6.0345	5.59927	4.7903	2.71212	3.4319
FtPinG0001654000.01	6.91529	6.57903	7.45744	4.76893	5.11162	3.18778	2.74453	2.40447	3.17411	3.16715	1.87399	2.50025
FtPinG0001654400.01	1.76137	2.07494	2.69411	4.6535	4.69169	3.98452	2.30411	1.13986	2.42782	0	0.280858	0.261887
FtPinG0001654500.01	7.37541	4.31342	6.30547	9.14637	5.80333	7.9885	2.25411	2.30675	2.42641	1.68756	2.51191	1.20009
FtPinG0001655000.01	19.1826	12.6501	14.2785	29.7286	26.1906	21.0888	40.5631	36.2195	28.6246	17.099	21.4539	18.014
FtPinG0001655900.01	4.7501	5.77115	5.5134	7.42625	7.55174	5.28236	6.26052	6.65314	4.67557	2.74113	2.91912	2.82231
FtPinG0001657500.01	17.9627	10.7834	17.9671	6.11179	4.65902	6.95737	3.46921	4.22798	2.22434	6.26028	5.3774	5.13971
FtPinG0001658200.01	1.32269	0.34438	0.793526	7.10728	12.106	2.74407	0.667416	1.37789	0.231176	0.051822	1.72035	1.23652
FtPinG0001658600.01	9.00042	8.15878	6.08194	10.2481	13.6159	3.01343	30.475	28.8235	17.3456	7.27617	8.7216	8.54227
FtPinG0001659100.01	3.15676	6.45899	8.88639	3.03102	1.73477	4.00292	1.26635	3.0632	1.26392	5.56813	5.70385	6.08331
FtPinG0001660800.01	1.3694	4.31727	3.20024	0.90274	0.793665	1.39724	0.533248	0.436869	0.721233	0.592382	0.189185	0.573075
FtPinG0001663400.01	13.7429	10.2039	14.7302	11.9869	7.95152	11.7156	13.5357	15.3625	13.9786	4.58411	3.9023	3.77504
FtPinG0001664700.01	0.72283	1.0888	1.22303	0.800302	0.778454	0.534251	0.47476	0	0.566206	0	0	0
FtPinG0001665000.01	15.6434	20.8539	14.1839	17.1111	18.1144	7.49144	10.7338	9.61331	6.86433	3.21941	3.79387	5.04832
FtPinG0001665700.01	0.530827	0.341982	1.11933	1.63206	0.74917	1.01111	1.49002	1.03968	0.556671	0.566681	0.199491	0.451964
FtPinG0001666400.01	1.49159	2.76414	2.61017	1.34376	0.669456	0.964985	1.7739	1.36522	1.33105	1.73091	2.00823	2.02866
FtPinG0001666500.01	0.243423	0.664441	0.747737	0.634928	0.180894	0.395817	2.14335	1.4368	2.29002	0.165071	0.314581	0.923135
FtPinG0001667100.01	0.474469	1.08222	0.639762	0.366535	1.42264	0.757522	1.93412	1.09136	2.21263	0.108727	0.079456	0.286864
FtPinG0001668200.01	1.02721	2.10559	6.06064	6.75481	3.26948	4.8182	1.2501	1.79975	0.723458	0.750262	1.54026	2.22153
FtPinG0001668400.01	1.13699	17.789	4.63617	2.18511	3.36518	2.16411	6.17265	5.36624	3.46309	1.33505	0.657654	1.0691
FtPinG0001673200.01	2.55149	4.55721	3.57514	1.48594	1.58215	1.77895	2.81277	2.86083	3.10148	3.82268	3.43223	3.26158
FtPinG0001675800.01	10.8674	7.69305	7.99909	30.0342	12.7863	23.9039	64.7023	70.6143	62.0149	5.43284	3.76456	2.81216
FtPinG0001676700.01	3.14109	2.74211	4.93766	4.52533	2.38756	4.77706	10.383	7.50813	6.30317	3.11444	3.55352	4.40718
FtPinG0001677400.01	0.86281	1.38551	1.09973	2.42243	1.98846	1.94842	2.00176	2.3572	2.46064	1.97404	2.99622	3.97706
FtPinG0001678800.01	1.08628	0.669444	2.77832	1.12408	0.651576	2.61902	2.04976	1.12758	1.38389	3.24536	5.46798	4.69422
FtPinG0001679100.01	16.0286	27.2804	8.42611	4.67051	5.09579	2.42538	21.9496	15.712	4.50716	10.0538	9.98118	8.85806
FtPinG0001680700.01	4.06799	2.13904	9.03697	10.3791	11.2494	9.39618	8.77854	9.38509	8.45488	13.4531	11.4578	9.7569
FtPinG0001681700.01	14.3995	7.52591	12.9441	19.285	5.09167	13.5837	133.567	147.448	60.8932	106.329	125.89	151.023
FtPinG0001682600.01	1.45709	2.8229	1.2944	1.50839	1.74695	0.309607	0.89943	1.41048	1.28191	0.361115	0.841746	0.235389
FtPinG0001683300.01	390.302	233.239	207.362	93.3269	76.5357	112.845	58.5072	41.6622	76.0939	237.563	181.36	169.256
FtPinG0001683700.01	0.838497	1.16691	1.15586	3.27893	1.13591	2.32277	20.399	14.5184	8.36398	4.18198	3.90693	3.98638
FtPinG0001684000.01	3.16825	2.87356	7.11805	2.4706	3.49629	6.71391	1.93954	2.19131	2.54976	4.21551	3.8377	5.93055
FtPinG0001684100.01	1.10437	0.889007	3.66246	5.32053	6.00608	4.32196	0.966513	0.990567	1.15302	1.25046	0.264311	1.04313
FtPinG0001685100.01	0.403794	0.782205	0.421779	0.172348	0.100097	0.177576	0.286702	0.130703	0.078048	0.095661	0.103829	0.105614
FtPinG0001685300.01	4.73439	3.22283	5.94199	2.10664	1.71685	1.37916	3.76369	3.85169	1.664	1.75101	2.07119	1.3601
FtPinG0001686000.01	21.2581	26.0515	23.2225	19.143	25.2914	18.2473	10.8711	12.1404	10.0619	7.72387	7.54686	6.2634
FtPinG0001688900.01	1.81405	4.25227	2.98583	1.16034	1.70187	2.25101	2.01298	1.74864	1.32702	0.935019	0.929338	1.1898
FtPinG0001689700.01	119.021	150.265	118.171	33.2652	31.3997	32.852	32.0793	30.3527	37.1445	37.8428	26.8923	40.2242
FtPinG0001690000.01	3.13869	2.20635	1.48583	1.25838	1.51874	1.83225	4.28401	4.24368	2.18184	1.72163	1.37248	1.2006
FtPinG0001690600.01	20.4257	14.9232	20.1081	26.7848	24.8808	24.4957	17.2881	16.2216	16.7886	10.4531	11.3945	8.91177
FtPinG0001691500.01	11.9307	12.5746	12.7755	3.05086	4.04398	5.57107	4.23849	4.6672	4.6488	11.0707	10.3053	8.91509
FtPinG0001691800.01	12.5382	12.459	5.32093	7.74763	3.57683	5.22298	3.26809	1.93069	2.92698	5.70133	3.1486	4.58566
FtPinG0001692200.01	7.01122	5.91868	6.8769	6.94369	4.36654	5.977	3.60958	3.4151	4.73262	10.9985	10.8342	13.5689
FtPinG0001693300.01	65.9099	73.6894	67.4656	34.436	51.0454	26.3832	12.5678	20.2818	17.4045	12.3221	10.6233	15.0728
FtPinG0001693600.01	1.60858	2.18107	1.61048	0.342276	0.395815	0.199206	0.945572	1.37639	1.7197	0.087243	0.184165	0.402693
FtPinG0001693900.01	2.26128	2.67689	2.8005	3.6314	4.12634	2.07004	1.72726	3.79478	1.30109	0.040373	0.274311	0.432364
FtPinG0001694200.01	2.17698	1.3939	2.95813	2.25877	0.878223	1.66565	5.40322	5.00009	3.24722	3.89248	5.35577	3.24631
FtPinG0001694600.01	0.0327	0.018586	0	0	0	0.015245	0	0.015032	0	0.824714	2.99703	1.79424
FtPinG0001695900.01	29.9621	18.2706	33.9768	27.1257	29.9153	34.5392	12.0754	14.7002	15.938	12.354	9.8831	10.426
FtPinG0001696900.01	2.1669	2.95072	2.22844	0.545295	1.05573	1.28016	0.778329	1.16436	1.56407	6.62977	5.71054	8.53675
FtPinG0001701300.01	2.57887	3.16977	7.2733	4.58439	2.27368	4.54829	3.83907	2.86485	3.00692	7.89573	16.044	13.0985
FtPinG0001701600.01	11.2321	6.53328	12.658	5.94231	6.03448	4.91635	4.32519	5.08795	5.17907	1.4597	1.20735	1.64846
FtPinG0001702200.01	30.8531	29.8869	31.8196	23.6497	34.7742	20.5523	7.95431	18.2805	11.6841	10.0381	7.59112	10.6329
FtPinG0001703200.01	2.55124	1.22225	0.875135	0.642926	0.242984	1.19064	1.61183	1.04672	3.30213	0.249247	0.509623	0.399587
FtPinG0001703600.01	1.2178	0.132995	0.540705	0.05402	0	0.546919	1.39502	0.866877	1.39487	2.34126	0.931378	1.24585
FtPinG0001703800.01	24.1591	20.4127	16.4388	25.8581	25.3734	14.5968	32.0817	34.1015	26.7721	29.9407	37.7989	37.0465
FtPinG0001704100.01	25.8533	46.239	62.4691	17.2497	22.8803	25.2833	22.2466	33.1424	27.0273	12.0725	11.9589	21.0683
FtPinG0001704800.01	9.31372	7.32776	8.58743	17.4276	16.2407	13.0218	15.4317	14.4875	11.5446	11.2246	13.5303	12.5709
FtPinG0001705300.01	1.35962	1.57326	1.24754	11.8628	7.37822	7.73344	3.98529	0.34399	1.35272	2.36426	3.16541	2.38012
FtPinG0001706100.01	40.7981	32.4169	43.8928	46.9463	21.211	39.2029	74.4522	60.5675	58.06	67.6164	75.7947	82.0782
FtPinG0001706400.01	7.63736	52.3591	25.0691	8.55958	1.28608	5.8259	7.4839	3.98723	7.7322	24.2902	11.3419	25.2181
FtPinG0001708700.01	4.20373	4.96211	5.41908	2.40975	1.33776	1.79628	8.67499	7.42074	7.1629	3.38129	2.567	5.43022
FtPinG0001709400.01	1.29806	2.27164	0.902788	1.7664	0.541274	0.594816	6.02835	2.46964	1.97238	3.03467	3.12429	3.27499
FtPinG0001709900.01	5.11103	5.21502	9.75033	8.12106	3.73242	9.72438	8.87168	8.57938	6.45861	0.599681	0.835664	0.478782
FtPinG0001711200.01	16.8909	22.8994	11.9079	6.12843	2.06733	4.11245	19.4258	15.7649	15.1521	6.29005	4.60072	10.9046
FtPinG0001711400.01	0.337182	0.248629	0.214041	0.597015	0.60278	0.404762	0.618345	0.597041	0.510861	0.624226	0.694822	0.412596
FtPinG0001711500.01	27.1958	30.8066	26.3376	34.3205	25.5862	27.7451	91.5052	90.523	66.8506	46.8093	57.6507	104.23
FtPinG0001712000.01	1.21797	2.06238	2.13554	0.200703	0	0.271198	1.07384	0.235018	1.07235	0.739213	0.243114	0.680121
FtPinG0001712500.01	3.4572	3.76438	3.31544	1.30357	1.09875	1.74014	1.68996	2.35581	3.05034	10.4205	8.10548	10.3106
FtPinG0001712900.01	181.662	128.744	130.885	165.771	116.036	182.379	83.2877	85.0396	71.6027	46.7366	42.0179	35.7889
FtPinG0001714000.01	17.566	20.3995	15.9983	13.246	15.1059	13.1828	10.8876	18.1077	10.4995	5.54553	6.1668	6.21171
FtPinG0001715000.01	61.3702	164.018	85.6742	28.7727	32.0721	31.7801	20.3767	18.412	21.6341	7.73814	2.34867	8.18461
FtPinG0001715100.01	2.7695	4.78617	2.98822	0.407041	1.27918	1.45689	3.86527	2.72596	1.64062	3.43324	3.14378	1.87981
FtPinG0001716100.01	0.690542	0.545586	0.570723	0	0	0	0	0	0	0	0	0
FtPinG0001716400.01	26.6992	30.0912	47.8857	54.4364	37.015	57.8054	79.1805	86.3846	52.7832	66.0626	95.6376	74.9289
FtPinG0001716500.01	0.919371	0.584676	0.70988	3.1583	3.83081	2.35308	1.16938	1.21213	1.40465	0.774302	0.210078	0.527586
FtPinG0001716700.01	10.7341	6.60355	9.26749	2.17965	1.22254	1.13982	2.82612	2.5692	4.42467	11.3541	8.09841	9.55953
FtPinG0001717300.01	1.64651	0.673459	1.05328	0.212516	0	0	0.41618	0.304433	0.23806	1.50814	0.307952	0.731222
FtPinG0001717900.01	1.6532	1.06501	3.92683	1.90807	0.847188	2.30121	2.77261	3.02907	2.29726	4.12479	3.88079	4.01077
FtPinG0001720300.01	0.536197	0.448365	0.199782	0.224767	0.242061	0.27741	0.764667	0.766918	0.685604	0.7777	0.469457	0.956328
FtPinG0001721700.01	14.5734	1.09314	15.6903	3.58528	0.761594	0.475367	3.65699	0.569376	2.77851	8.03257	6.24343	10.382
FtPinG0001722200.01	51.1067	95.7317	51.2625	58.8634	78.3235	43.0316	25.0068	56.4189	32.5542	10.2745	7.00319	11.0769
FtPinG0001722600.01	12.0597	9.63641	15.1096	14.272	8.69715	15.6447	20.4049	17.3437	16.7824	24.506	25.4473	23.5089
FtPinG0001723800.01	2.16442	6.37848	3.08404	2.79412	1.67166	2.54186	0.266199	1.17861	1.25769	1.13079	1.06596	1.60991
FtPinG0001724500.01	3.4737	1.34828	4.10917	2.93093	4.43885	2.7221	2.71108	7.7942	3.73758	1.91841	2.14612	2.06127
FtPinG0001724700.01	2.48461	1.74659	1.56967	0.551175	1.22	0.063237	0.270004	0.730946	0.754461	0.322525	0.336648	0.588645
FtPinG0001726900.01	0.675372	0.787859	0.368802	1.36467	0.272627	1.14997	3.30584	2.31615	1.31741	1.14379	1.70197	1.02404
FtPinG0001727100.01	69.6611	60.8181	159.174	70.2334	70.9113	140.391	66.5007	84.595	64.6319	31.8664	28.2653	31.9746
FtPinG0001727400.01	2.16913	1.36711	2.1727	2.99079	2.73302	3.5805	5.7816	6.94182	6.55556	6.23444	8.4467	11.7766
FtPinG0001729100.01	1.13107	2.02094	1.80058	0.246502	0.224536	0	0.993646	0.068171	0.051404	0	0	0
FtPinG0001729300.01	17.0031	23.3705	20.4586	17.918	13.7567	19.0731	41.0985	44.3927	39.6217	51.5802	51.5398	90.9957
FtPinG0001729800.01	1.40213	2.1716	2.08468	1.25283	0.416962	1.39883	0.87542	1.04637	0.995396	0.422855	0.508853	0.807968
FtPinG0001730500.01	0.515579	1.30625	0.65322	0.516804	0.52311	0.283883	1.39894	1.44264	1.31817	2.78892	2.66886	4.29413
FtPinG0001731400.01	2.66363	10.1715	10.3778	0.668021	0.066324	1.24853	0.651881	0.888856	2.1614	2.60452	1.50977	0.766553
FtPinG0001731600.01	1.98271	9.60268	8.26557	1.00544	0.544923	2.51784	3.05728	0.199403	3.6213	0.992314	0.757888	1.17487
FtPinG0001731700.01	1.06438	0.8451	1.32406	1.15628	0.5121	0.154652	0.516623	0.797389	0.599164	0.476079	0.322734	0.207398
FtPinG0001732400.01	57.4306	31.9125	46.5383	44.5063	31.1651	50.3436	20.1443	16.307	21.9334	27.5459	31.5222	24.4587
FtPinG0001732500.01	7.86942	5.21054	10.1429	9.75267	5.91705	7.70575	2.95918	3.11634	3.63511	3.89351	2.74008	3.78912
FtPinG0001732900.01	11.8621	15.2482	12.2258	8.70204	11.8868	9.01607	9.06963	10.5621	8.7755	3.5442	4.5986	5.39873
FtPinG0001733900.01	22.8164	9.90547	24.9738	21.6468	8.6267	31.9944	39.5923	30.0636	48.5162	32.5162	40.7132	33.1366
FtPinG0001734200.01	1.81541	2.23435	1.12003	1.10713	0.684748	0.772277	2.94181	4.07544	3.06946	1.72327	1.19068	1.33341
FtPinG0001734400.01	10.3939	13.0643	10.56	19.5631	13.8433	14.9735	20.7875	23.1955	20.3774	14.693	18.4068	17.3616
FtPinG0001734500.01	3.31998	2.61483	5.46721	4.47334	2.71612	3.54793	3.3139	3.30104	2.65163	1.34059	1.21508	1.89443
FtPinG0001736600.01	1.31743	1.59601	1.45002	0.924861	1.03805	1.52592	1.51682	2.02381	1.29778	0.605334	0.645553	0.859805
FtPinG0001736800.01	115.28	76.0315	46.1335	77.5384	85.4392	59.6871	27.5839	36.327	24.595	43.5012	46.6599	38.3255
FtPinG0001737100.01	5.13478	3.5156	3.07519	0.912549	0.285298	0.978381	0.861747	0.885543	0.633141	1.69563	0.252432	1.14546
FtPinG0001739600.01	3.74373	1.35047	5.22734	6.11891	6.82579	10.0328	2.09654	2.05648	3.07008	0	0	0
FtPinG0001743100.01	32.9735	44.8794	49.2649	32.8862	34.2345	39.4017	34.5515	33.5731	33.6297	69.0975	79.1263	83.549
FtPinG0001744000.01	0.017874	0.259619	0.146274	0	0.063123	0.06618	0.051848	0.041723	0.072709	0.294745	0.564383	1.20788
FtPinG0001744100.01	8.05164	7.8468	7.50287	11.3653	10.1009	7.43561	16.517	16.9653	11.8204	6.93699	10.5499	8.58647
FtPinG0001744900.01	6.7695	0.188883	35.423	0	0.106429	0	0	0	0	36.0489	13.6087	38.7454
FtPinG0001745400.01	0	0.732727	1.41909	0.287322	0	0.825257	2.21623	2.06803	0.87539	23.9791	27.9357	23.1292
FtPinG0001746300.01	4.24064	1.74187	3.70635	3.71934	6.98759	2.11967	15.6348	16.472	13.0927	10.0474	6.82332	7.38947
FtPinG0001747200.01	0.722083	0.648634	0.60708	1.20043	0.9496	0.942711	0.888213	1.01047	0.578243	0.055166	0	0.099362
FtPinG0001747900.01	18.0461	10.433	15.5913	9.70382	2.17566	10.0179	29.5415	18.3206	19.1202	23.031	24.3387	21.7983
FtPinG0001750400.01	2.03962	3.13399	2.86706	2.66814	0.73361	1.48367	4.97711	4.95279	4.25017	2.67565	3.29729	4.72413
FtPinG0001752200.01	10.4283	17.3571	17.8309	5.65438	7.56856	10.5109	5.21986	4.78235	6.18022	8.32366	4.80969	7.64906
FtPinG0001752500.01	2.4409	1.18886	2.03187	1.17807	1.79061	3.75497	14.0449	13.0487	9.03328	9.21809	7.21582	7.28489
FtPinG0001754800.01	10.0495	6.36049	11.1474	18.4834	8.43223	12.2542	10.1884	8.01108	7.60323	17.5608	12.9967	18.7178
FtPinG0001756900.01	10.3419	17.6794	12.5474	9.18374	6.00952	5.99354	4.68672	4.15962	3.53546	7.99976	7.93802	9.8606
FtPinG0001757700.01	49.9263	40.3855	45.0226	86.7898	77.0566	59.9005	217.332	179.258	138.546	86.7312	101.571	71.2489
FtPinG0001763400.01	0.61673	0.274465	0.153579	0.648857	0.804813	1.11265	0.941838	0.888508	0.393966	8.58057	8.21161	8.48575
FtPinG0001763500.01	8.99273	8.82642	14.3285	13.7027	10.329	6.50614	3.44896	2.89119	4.32386	6.54791	6.93189	6.57969
FtPinG0001765100.01	10.2494	14.8581	10.7821	8.06684	3.69376	5.56911	14.7862	11.878	13.6304	18.3963	15.9885	20.7982
FtPinG0001765300.01	18.3453	23.9464	27.3886	26.8422	21.1562	24.3159	35.1388	30.2003	29.3936	35.1989	38.1711	43.8529
FtPinG0001766300.01	30.9054	24.2722	33.321	16.5932	5.15505	26.4745	40.6823	27.5152	27.9957	32.7737	35.4592	32.7263
FtPinG0001768200.01	2.65551	1.65414	1.42315	1.55503	1.56109	1.47411	2.70618	4.17375	2.47774	3.8663	4.52478	7.46663
FtPinG0001768400.01	0.197259	0.324012	0.155848	0.782488	0.732796	0.641824	0.58152	0.424014	0.075885	0.321202	0.365789	0.214295
FtPinG0001770100.01	21.3687	8.43815	13.0349	74.4228	6.5118	68.4751	81.6075	55.7535	98.1533	0.123341	0	0.038628
FtPinG0001770700.01	31.1751	23.9453	30.7897	1.08124	1.34029	1.54814	2.69021	1.63844	1.03441	11.0741	12.9482	11.8954
FtPinG0001770900.01	47.9183	14.6608	24.5845	137.494	8.60278	189.663	259.541	168.69	177.526	113.184	149.943	135.243
FtPinG0001772000.01	21.1565	23.3957	11.0873	15.7342	15.7327	16.2791	14.2448	17.6594	7.34201	4.1318	3.15828	3.91201
FtPinG0001775100.01	2.38394	1.34013	5.48052	4.91549	5.7601	5.66934	1.26899	1.07888	0.709158	2.40375	3.38632	1.71878
FtPinG0001775600.01	0	0	0	0	0	0.241814	0	0	0.131977	4.39445	7.1812	5.32848
FtPinG0001776200.01	19.4696	15.6173	19.411	27.3629	16.88	19.6416	30.3786	22.1706	21.2227	34.1006	28.231	37.9049
FtPinG0001777500.01	28.5884	19.4789	31.9569	26.1336	18.5926	22.4823	7.53023	9.7442	12.7308	1.17816	2.03131	1.67716
FtPinG0001778700.01	4.24859	2.1724	3.27024	2.87539	1.40993	20.9422	3.79984	2.92245	2.48663	1.74767	1.86205	1.59465
FtPinG0001779900.01	1.63512	3.18977	2.18738	0.744427	0.759754	1.13923	0.879113	1.62548	0.720091	0.619209	0.46232	0.980124
FtPinG0001781200.01	0.620484	1.26338	0.911477	0.491394	0.478028	0.696544	0.346248	0.408107	0.215806	1.99437	1.0228	0.627557
FtPinG0001781800.01	3.6975	2.83582	3.60166	13.7566	0.407492	8.83132	15.1052	9.97895	11.1222	34.3778	42.0009	42.7063
FtPinG0001782200.01	15.5587	17.6959	8.01551	6.26804	3.54896	7.05362	5.47732	4.53039	4.16946	9.81206	6.20797	8.53693
FtPinG0001783400.01	135.153	21.2111	100.012	339.092	25.095	340.046	448.451	229.475	310.431	970.04	1018.45	830.999
FtPinG0001785400.01	113.111	125.863	215.589	83.6645	75.3561	113.813	60.4236	97.1855	69.7021	51.3638	39.0404	43.6853
FtPinG0001786900.01	13.7893	4.02681	8.09677	2.69949	1.90589	4.44937	1.06981	0.76318	2.60514	0.348855	0.873618	0.480083
FtPinG0001787700.01	2.10638	7.3247	18.5444	29.0225	36.212	21.9964	50.1521	58.0582	38.7236	27.6981	30.8912	34.897
FtPinG0001789000.01	2.52944	4.14034	4.94518	4.82526	3.5066	4.88308	4.55198	14.5791	7.05573	1.81777	2.33299	1.92009
FtPinG0001791100.01	12.9311	5.64632	13.8685	10.8381	2.44484	9.17131	15.2616	9.9415	11.1094	82.2009	95.0777	99.4178
FtPinG0001791800.01	19.7953	26.291	8.34779	11.4576	8.05149	4.11641	6.87951	10.9296	6.05503	61.2672	18.8731	40.9387
FtPinG0001794800.01	0.717494	2.75499	1.59831	0.68255	0.490735	0.115035	1.66485	1.2022	1.71281	0.658055	0.515767	0.809729
FtPinG0001797700.01	1.32976	1.43376	0.632797	0.287098	0.393263	0.250842	0.249875	0.209977	0.716929	0.315484	0.364282	1.21948
FtPinG0001799400.01	1.92979	3.03373	3.16258	5.38841	7.77395	5.63965	4.8607	4.00497	2.63484	0.850546	0.359299	1.82722
FtPinG0001801100.01	19.8024	14.2035	22.386	51.4537	41.9675	40.0919	24.1343	23.1201	19.7973	37.1576	44.2212	43.2773
FtPinG0001802000.01	0.816888	1.49072	0.793849	0.24445	0.186785	0.372762	0.337288	0.235268	0.2977	0.226603	0.243619	0.27943
FtPinG0001804000.01	1.70415	0.799208	2.64152	1.63928	0.365084	2.82889	0.919029	1.3258	0.646962	0	0	0.352287
FtPinG0001804700.01	7.72309	11.768	7.69724	5.46196	8.12835	3.56052	3.91852	4.93354	4.45759	3.24518	2.16521	3.27023
FtPinG0001806200.01	0.235279	0.936231	0.917988	0.995756	0.8074	1.12264	3.15843	3.92095	3.53306	0.232352	0.25412	0.321046
FtPinG0001808900.01	3.31777	4.69883	3.889	3.83386	5.44119	3.01439	2.32371	2.48556	2.59877	1.72131	0.789216	0.686812
FtPinG0001809400.01	18.6788	24.2335	16.9379	21.3397	12.6417	11.4744	27.9032	26.1678	21.2474	33.7088	33.4112	42.1437
FtPinG0001809600.01	0.375686	0.191171	0.426513	1.1774	0.301721	0.570629	2.39386	4.81036	2.66954	0.293781	0	0.182646
FtPinG0001815800.01	11.0157	13.6338	8.80963	16.4389	11.5749	16.0285	16.844	13.2445	15.153	30.4496	26.3224	28.9298
FtPinG0001818600.01	24.2644	23.5426	17.5523	23.7869	32.9352	14.3936	3.22466	4.75169	5.51637	7.08053	3.0593	5.63539
FtPinG0001818900.01	7.34947	4.84873	8.95531	11.4387	14.8095	10.0774	51.4253	69.3189	38.753	9.18571	11.4286	25.2492
FtPinG0001819900.01	1.807	2.15313	1.59079	5.31022	1.64335	0.744616	1.74527	0.957357	4.6097	7.97111	2.80146	9.13738
FtPinG0001820600.01	9.67223	7.49683	12.6444	15.4388	7.10721	14.286	13.1077	12.6974	10.9925	3.81712	3.49728	3.98617
FtPinG0001821600.01	2.35923	1.50562	0.966436	2.51649	1.80318	0.572878	1.887	0.531928	2.12695	0.862878	0.358797	0.485014
FtPinG0001823200.01	17.9748	13.2643	13.6504	18.5531	10.456	14.5439	28.5754	29.2984	24.916	22.0107	26.0938	26.9556
FtPinG0001823700.01	121.873	70.9024	199.64	57.9775	78.5699	31.5985	33.2183	45.7467	36.5056	25.6507	21.5441	26.9654
FtPinG0001825500.01	2.28932	2.4645	3.28789	3.41577	5.11155	3.69414	0	0.482812	0.357728	0.165354	0.093944	0
FtPinG0001826700.01	15.377	13.4531	19.0252	21.6895	15.9913	18.3077	11.9292	15.6774	11.9124	5.81373	5.43241	5.93099
FtPinG0001828100.01	8.21577	10.4938	9.16851	19.6417	17.4771	13.1831	0.770543	17.7475	11.2891	15.9967	20.0262	15.6876
FtPinG0001830600.01	12.2527	24.1645	27.369	47.0614	34.817	35.7578	61.111	68.6281	40.8225	55.9433	66.1022	73.8573
FtPinG0001831000.01	3.67467	3.70107	2.43406	5.8882	4.41609	3.74083	2.02378	2.34801	2.34746	5.48303	4.53088	5.51182
FtPinG0001831200.01	3.18143	4.03855	2.17122	0.989191	1.22367	0.75937	1.03744	1.3811	1.28233	2.33113	1.35411	2.45513
FtPinG0001831400.01	2.87725	5.16703	4.71711	2.39042	3.79979	2.33123	2.00307	3.11472	1.86087	1.19568	1.35431	1.33204
FtPinG0001831700.01	0.180729	0.179343	0.100661	0.249808	0.412976	0.071804	0.345364	0.051432	0	3.72066	3.81647	3.79204
FtPinG0001836700.01	0	0	0	0	0	0.114401	0	0	0	2.49434	3.54955	3.40252
FtPinG0001837400.01	1.64582	2.49419	1.8865	1.30464	0.679163	0.99576	1.35098	0.770635	1.50137	2.0656	1.78233	2.11664
FtPinG0001837800.01	18.2795	12.5275	15.1721	16.2551	12.3496	13.1655	13.0097	12.5328	11.1963	28.7486	29.0899	37.2683
FtPinG0001838600.01	83.4651	59.6944	29.2594	112.881	122.676	56.7151	91.1135	130.837	77.1375	136.596	173.865	206.982
FtPinG0001839000.01	44.3258	38.904	32.9728	14.9032	18.3424	11.3223	17.9967	25.8988	14.7379	39.9328	38.3964	39.5658
FtPinG0001841300.01	7.37976	7.4453	12.7342	3.93328	4.86947	5.42988	2.18433	3.23921	3.41522	3.99739	1.83194	2.51367
FtPinG0001841900.01	6.73982	6.67296	8.57144	15.3955	12.2401	9.85246	4.25664	5.23505	5.06097	4.64909	5.90974	6.59821
FtPinG0001842800.01	9.85367	17.5903	11.0721	19.1167	17.3899	18.0604	5.58775	7.87101	8.27587	15.6835	14.346	13.3037
FtPinG0001843100.01	18.1777	34.9085	25.2983	17.6119	15.395	10.3042	31.0042	35.0035	32.9828	20.143	13.2179	18.7638
FtPinG0001844900.01	0.897663	3.23101	2.47528	1.51192	0.657567	0.801054	3.3858	4.35631	2.14907	2.86348	1.48321	2.1896
FtPinG0001845400.01	16.3909	12.0045	20.3574	20.0247	17.6821	24.443	11.6612	12.0506	12.6397	9.1231	8.03364	6.36833
FtPinG0001847300.01	0.639027	1.48527	0.930219	3.40052	2.18954	2.18606	3.59977	4.58306	2.91402	1.82073	2.70947	1.58423
FtPinG0001847800.01	4.18299	6.29034	2.69173	3.08394	5.50407	1.48441	1.3363	4.06634	1.34016	1.40817	0.988572	1.44988
FtPinG0001848500.01	3.50309	2.53226	7.136	9.6649	5.38682	16.7095	4.62223	3.79651	2.51204	5.44041	2.68475	3.6962
FtPinG0001849000.01	9.6134	9.14729	10.1443	15.7786	14.0651	6.06273	9.94278	11.0696	10.1907	4.66966	3.71743	3.12964
FtPinG0001849600.01	51.0031	51.1863	30.8489	23.1176	14.5894	19.4506	18.4682	22.2835	28.1957	37.5218	32.6409	25.772
FtPinG0001851300.01	29.2428	11.0952	18.1832	6.69923	3.08762	5.19499	10.1123	15.3528	14.3396	3.92319	4.3156	3.99735
FtPinG0001851500.01	8.20747	6.3474	17.9506	4.11545	3.19674	5.70085	5.30183	11.7103	10.3136	0.203699	0.182383	0
FtPinG0001851900.01	0.280051	2.50055	0.800644	0.299441	0.074991	0.215339	0.432076	0.068599	0.764629	0.162855	0	0.158879
FtPinG0001852600.01	7.09639	7.31139	11.3787	12.1083	9.4793	12.1317	14.5111	19.109	15.7926	20.3779	26.5264	23.2597
FtPinG0001852700.01	1.31225	1.16181	1.41752	2.56023	2.06189	2.05601	0.932106	0.890218	1.71891	1.7187	2.67058	1.28547
FtPinG0001855000.01	6.66738	6.88511	6.50651	9.23743	6.1931	7.32302	14.8704	12.9606	10.5053	13.0266	16.4931	12.5702
FtPinG0001857200.01	13.0156	18.6961	19.3279	8.49139	3.16342	16.7925	4.72859	3.78703	4.25552	7.78062	3.40862	11.2308
FtPinG0001857400.01	12.0453	5.38827	23.6266	19.0489	15.9252	31.6533	11.5577	8.87627	9.20185	13.7319	11.3126	9.45004
FtPinG0001857500.01	8.64348	11.2052	7.40229	7.02347	9.4868	4.96787	3.75851	6.071	4.07878	2.90341	1.57745	2.51543
FtPinG0001858300.01	1.05378	0.631393	0.233292	0.551131	0.267246	0.234634	0.547483	0.840679	0.653049	2.68573	2.10816	1.45071
FtPinG0001858600.01	14.3756	8.23792	17.0055	20.9802	12.2436	26.7873	23.9107	21.7253	18.8436	27.1819	31.1374	20.6935
FtPinG0001859100.01	0.385349	0.54236	0.197678	0.189994	0.062482	0.268107	0.337319	0.278605	0.499534	0.890062	0.729501	0.874283
FtPinG0001859600.01	0.793356	1.12917	1.1509	2.11441	2.06406	2.68601	2.11622	1.87084	1.96315	1.60948	2.69154	1.94329
FtPinG0001860300.01	7.76974	6.1128	6.40487	7.66753	8.9266	9.37955	5.58333	8.94587	6.42965	10.9615	13.0306	11.6829
FtPinG0001860600.01	3.41484	6.05012	3.88463	1.10963	0.611526	1.32432	0.84196	0.598543	1.0281	0.493531	0.573741	0.648463
FtPinG0001861600.01	6.81184	7.00897	4.18156	14.3329	3.22527	12.3767	36.6546	30.8485	20.8566	12.1969	15.7652	16.0048
FtPinG0001862100.01	1.48525	1.56151	1.7752	1.65442	1.35734	2.25012	2.15188	0.920744	1.31389	0.351829	0.014109	0.175302
FtPinG0001862500.01	0	0	0	0	0	0	0	0	0	9.2516	10.2782	8.51904
FtPinG0001863300.01	1.38074	1.97388	0.602681	0.915871	1.07093	0.901461	3.89594	2.56136	1.61691	2.21295	2.11154	1.59993
FtPinG0001863800.01	15.7862	23.951	11.6742	16.3878	14.0807	8.65034	18.3519	15.0325	14.7236	3.06014	2.35117	3.18519
FtPinG0001864700.01	0.860055	1.50838	1.13837	0.517714	0.557119	1.0302	1.06354	1.02194	0.888874	0.117525	0.528661	0.411069
FtPinG0001865100.01	3.91654	3.72227	4.49351	4.10557	3.78407	3.38591	2.26442	3.22496	1.79402	1.29304	1.60893	1.1401
FtPinG0001865700.01	8.32485	16.2922	22.5872	37.9003	13.1899	26.3783	105.492	134.231	77.6214	8.42365	7.56488	5.12718
FtPinG0001865900.01	0.603759	2.70789	1.37792	4.04054	2.63029	1.22652	12.1655	9.04927	6.21423	2.86638	3.12913	3.1439
FtPinG0001866100.01	2.34438	6.55949	4.32718	8.2761	5.78912	5.99205	7.19884	14.3277	7.81749	1.39449	0.733303	0.284701
FtPinG0001866400.01	1.32101	1.38599	1.42322	3.37509	2.96456	1.39287	1.74777	2.65519	1.83821	1.11503	0.644228	0.488311
FtPinG0001867200.01	0.26502	0.466258	0.682389	3.0697	5.53912	3.03059	0.663782	0.147941	0.118561	0	0	0
FtPinG0001869600.01	2.90603	3.64701	1.88397	1.02243	0.809757	0.563852	1.10847	0.89015	0.656838	1.81062	0.94089	2.44856
FtPinG0001869900.01	11.6689	11.4958	34.2034	25.7412	40.665	49.6956	46.4355	73.1947	52.265	31.6214	45.9868	33.8302
FtPinG0001870200.01	12.8317	11.9353	13.2436	9.66719	4.70635	11.3968	19.3872	16.2968	12.9218	21.3891	20.7267	19.0984
FtPinG0001871000.01	36.0335	135.605	79.3859	17.0033	2.015	41.2299	22.8318	18.1744	36.1679	58.2169	14.3249	80.8655
FtPinG0001871700.01	2.69233	6.55762	3.62445	1.02879	1.12607	1.00853	1.85754	1.58461	1.31952	3.35841	1.66599	2.46847
FtPinG0001873100.01	27.5418	17.9325	30.6391	47.5376	19.1346	34.8203	57.3227	51.0028	41.4006	80.6333	105.622	103.456
FtPinG0001873500.01	8.3614	3.18087	1.19358	0.536756	0.14528	0.413947	8.48301	5.37865	6.04392	1.06662	1.27929	2.23191
FtPinG0001873800.01	7.13694	4.06243	10.0559	3.85377	2.26193	6.84257	2.07714	0.738571	2.08039	1.15295	1.00771	2.07081
FtPinG0001875100.01	0.628532	8.86243	2.46274	1.77915	0.853442	0.581811	3.42918	1.88261	2.54935	5.10495	4.19819	2.32631
FtPinG0001875400.01	2.14849	0	8.0478	0	0	0	0	0	0	2.16854	2.15431	2.63768
FtPinG0001876700.01	3.0638	3.23545	3.09578	1.66284	0.818916	1.36216	0.724235	1.25051	1.14834	11.1274	9.977	12.7443
FtPinG0001876900.01	21.5306	17.8618	13.0322	9.13742	5.85319	6.4363	12.1176	9.76872	11.0222	22.3409	16.3947	26.5826
FtPinG0001877200.01	38.8301	42.8427	60.994	24.908	21.3832	57.9842	156.709	142.098	119.254	103.981	104.231	204.006
FtPinG0001878000.01	1.75705	0.976293	0.701492	1.77529	0.492911	1.92357	16.6327	16.5483	11.2185	10.3873	12.2136	19.6976
FtPinG0001878200.01	406.494	277.999	229.559	253.988	185.672	289.487	165.109	132.971	132.123	126.8	111.678	90.987
FtPinG0001878400.01	0.50058	1.04329	1.52906	2.34029	1.32221	1.58543	2.23255	3.1686	1.50881	0.243179	0.160149	0.302249
FtPinG0001879700.01	10.4726	14.2531	13.3819	5.14153	5.04843	6.11687	10.3155	7.46408	8.10968	6.32345	4.25189	6.16672
FtPinG0001879900.01	4.14888	1.59215	2.36239	2.2519	2.29627	2.96768	4.02299	2.35235	2.84769	18.0795	14.8848	20.0236
FtPinG0001881900.01	5.24214	7.5531	5.86292	13.4496	18.6569	8.07074	6.6271	11.6857	7.58225	7.61009	8.76628	7.39195
FtPinG0001882600.01	20.7876	24.0884	17.3071	26.1193	22.9147	12.7388	43.8614	42.2883	31.0564	26.051	42.5407	36.5491
FtPinG0001883300.01	5.72454	13.0167	7.1791	4.08503	1.56512	3.33804	5.92951	6.09947	5.52649	3.76416	2.81336	5.25774
FtPinG0001883900.01	22.2151	16.5135	45.077	5.50439	1.98066	7.14026	15.3933	17.17	14.2329	70.3488	64.8779	74.6108
FtPinG0001884100.01	1.86021	3.95708	2.15387	0	0	0	0	0	0	1.35267	1.37923	2.0718
FtPinG0001884700.01	21.5336	29.0813	34.3763	3.39932	4.38396	21.4546	7.25427	9.2915	9.96047	17.4024	4.81664	24.9231
FtPinG0001890100.01	15.9121	15.864	9.26921	7.53145	8.86578	3.55712	5.21529	6.44134	5.59085	7.05237	2.56026	5.10796
FtPinG0001890500.01	3.93803	2.13492	10.124	28.1406	22.6064	20.7912	398.866	444.832	233.004	77.177	167.88	227.409
FtPinG0001890700.01	6.72323	6.10628	7.16448	7.38155	2.03454	6.43884	15.9447	10.2149	9.49719	9.01995	8.8886	11.2583
FtPinG0001891000.01	52.5303	12.079	24.7208	31.7302	68.6066	81.4628	13.5885	12.7141	15.5534	28.9168	32.2153	21.5704
FtPinG0001891300.01	2.53689	4.88673	3.68146	2.07088	0.840851	0.905093	2.13376	2.5794	1.85742	0.752623	0.468181	0.933647
FtPinG0001891600.01	10.9736	15.0819	14.471	14.165	12.432	7.49167	5.2275	10.9497	3.89004	2.9157	2.91099	3.36654
FtPinG0001892200.01	6.42933	7.45467	12.0762	16.2557	9.02592	14.1898	44.4094	36.0322	27.6719	41.2789	43.3476	61.359
FtPinG0001892400.01	7.94992	12.2072	8.57543	6.21786	5.85447	7.54888	3.70563	4.19287	4.62067	2.206	1.55437	3.29796
FtPinG0001893200.01	8.10466	12.9252	7.63028	8.45082	6.69099	3.94556	12.5482	11.2108	11.9853	21.973	21.2053	33.963
FtPinG0001893400.01	0	0	28.9669	0	0	0	1.25374	32.3113	1.2363	0	29.227	35.3943
FtPinG0001893800.01	21.1557	13.296	63.0274	12.0643	8.2785	5.97202	13.722	34.1535	14.9926	57.4242	47.3126	39.4285
FtPinG0001894000.01	3.5282	3.27834	11.3354	12.244	7.72559	5.39202	87.4439	95.0765	85.0517	2.91236	3.57333	2.53328
FtPinG0001894200.01	0	0	0	0.490197	0.241047	0.786681	1.05272	1.00672	1.61094	0.271891	0.304946	0.494853
FtPinG0001894400.01	230.834	262.085	547.576	439.237	424.16	324.981	319.845	321.01	274.977	164.565	163.025	183.44
FtPinG0001894900.01	18.708	25.504	31.9929	13.8728	10.718	13.8495	17.9868	16.7642	14.1437	9.07558	7.0806	11.8305
FtPinG0001895900.01	3.38397	4.14667	3.35511	3.73915	5.11565	1.80231	1.90892	2.91701	2.01178	0.993401	0.880145	0.910614
FtPinG0001896100.01	3.29309	8.37167	2.88753	1.6467	1.96	0.767358	2.77258	2.0267	1.8726	0.958239	0.656323	0.829957
FtPinG0001897300.01	2.80118	6.97579	3.22551	2.27154	1.55398	1.50858	1.76035	1.83088	2.09609	0.800491	0.825567	0.809486
FtPinG0001898300.01	5.18732	10.3161	20.4203	3.01629	1.58582	3.89449	2.37579	3.34652	4.16466	4.52653	1.53979	2.66188
FtPinG0001899300.01	0.186562	0.75243	1.22103	5.24586	4.34195	2.25496	0.547237	0.940828	0.393212	0.046814	0.232074	0.191366
FtPinG0001900200.01	16.2696	11.4827	12.2785	5.73018	5.14961	3.29639	7.28136	8.52507	4.69784	3.38113	2.17455	4.14845
FtPinG0001901200.01	18.2456	9.08734	18.1702	18.3065	13.1435	19.2004	2.54671	1.98216	4.69186	2.10248	1.93049	1.18393
FtPinG0001901800.01	138.016	67.4466	204.841	160.902	107.455	246.81	121.11	97.7502	115.534	48.3614	59.0429	48.7468
FtPinG0001902400.01	15.7774	37.2078	31.744	7.20895	4.76455	7.48894	13.7564	15.6938	12.5731	15.6659	13.5438	21.0741
FtPinG0001902900.01	0.395887	0.246656	1.08221	1.71669	1.55137	2.49171	1.71922	1.56221	2.00298	0.092422	0	0.142908
FtPinG0001903100.01	2.61607	4.05149	6.17318	2.307	2.0368	4.21762	0.583382	1.02957	0.994853	3.37621	1.64582	2.67162
FtPinG0001903400.01	4.15052	4.07151	7.40984	5.4977	4.16446	4.78766	4.28188	8.59973	4.38888	1.54129	2.24319	2.88134
FtPinG0001903500.01	2.27037	0.937353	0.782164	0.797761	0.922748	0.760066	2.20114	1.5726	1.10602	0.988844	0.36067	0.857646
FtPinG0001904000.01	2.86217	1.70944	2.80393	3.14941	2.1181	0.843392	5.21186	5.27417	3.8669	0.189321	0.270382	0.340691
FtPinG0001904400.01	0.177539	0.178128	0.217879	0.161935	0.100835	1.02789	0.149577	0.159016	0.146864	4.00827	6.00879	4.36252
FtPinG0001905600.01	1.30567	2.29262	3.79353	1.97441	1.59968	2.00236	8.07834	6.1691	3.49615	5.18142	4.7104	5.50114
FtPinG0001906000.01	18.4367	24.5789	23.5945	11.1488	9.46849	4.16884	2.60831	3.3954	2.00484	16.9512	12.5639	15.5519
FtPinG0001906300.01	55.1373	49.8557	25.2228	54.3184	73.976	68.1873	3.09568	9.29308	7.74547	1.56564	1.60956	1.09804
FtPinG0001906600.01	0.028767	0.335538	0.066258	0	0	0	0	0.027672	0	2.25556	2.36314	1.67503
FtPinG0001907400.01	1.48045	1.64732	1.73331	0	0	0	0.143991	0	0	0.070772	0.117735	0.067253
FtPinG0001907800.01	24.9955	24.9728	35.882	42.1086	27.5168	50.1899	71.8599	57.5144	48.8729	55.7165	70.9072	90.4438
FtPinG0001907900.01	1.21796	0.350776	1.0528	2.82016	0.478576	6.87503	1.34669	2.00682	1.18192	8.90155	12.2399	6.70905
FtPinG0001908400.01	2.42651	3.25801	5.15744	2.3951	1.40374	1.95726	1.26611	2.54332	1.41541	1.44745	0.696606	0.62394
FtPinG0001910200.01	0.670264	0.412794	0.346163	0.70895	1.03216	1.09986	0.449428	0.274353	0.137112	0.04326	0.097041	0.079122
FtPinG0001916600.01	0.655927	0.750403	0.716347	0.391065	0.295287	0.189575	0.476138	0.414744	0.485525	1.06492	0.611319	0.846124
FtPinG0001916900.01	1.40686	1.05357	1.52317	0.154038	0	1.91394	2.68957	1.01898	0.654582	103.756	103.185	45.2667
FtPinG0001917100.01	6.38017	11.372	13.1789	6.06209	0.451098	9.42686	15.4747	2.85192	4.8649	235.529	239.737	143.217
FtPinG0001917800.01	102.14	49.9189	89.9054	5.23011	1.18053	27.7899	34.5418	15.3022	20.3946	74.0124	48.2771	35.8976
FtPinG0001918200.01	85.2798	21.4313	35.6605	44.6696	9.41081	67.2437	92.3226	74.5438	100.568	170.684	198.033	147.289
FtPinG0001918300.01	12.7397	9.9926	11.1454	13.5709	12.3551	9.39219	12.0679	12.807	10.9146	20.8541	22.3601	19.5865
FtPinG0001920200.01	0	0	0	0	0	0	0	0	0	157.785	206.844	60.937
FtPinG0001920400.01	0	0	0.223105	0	0	0	0.081978	0	0	4.99248	10.5896	2.78878
FtPinG0001921200.01	20.1356	21.5557	19.9696	16.5043	27.3736	16.2201	7.80835	11.6685	7.52823	6.58358	5.64678	7.58312
FtPinG0001922700.01	2.12561	13.1618	7.44754	2.52284	0.650246	3.68771	2.72734	2.13093	3.37816	15.9637	13.9014	16.0776
FtPinG0001923000.01	29.3525	22.21	20.2115	25.8449	9.83979	10.1751	21.2638	16.4568	12.8268	5.90515	5.40814	6.43217
FtPinG0001923900.01	1.38892	1.83841	2.17954	7.30532	4.5849	1.93544	0.503349	0.564856	0.625242	1.21908	0.882798	1.10345
FtPinG0001924200.01	2.78219	0	10.4125	4.04828	1.66078	4.36365	12.8129	12.2766	14.0371	9.42418	12.5332	20.736
FtPinG0001924400.01	32.4524	6.45234	63.0391	45.986	28.3289	9.4168	224.881	203.337	181.107	111.661	132.476	225.793
FtPinG0001925900.01	13.7246	14.8346	15.548	20.3714	17.4514	16.6532	36.434	39.8648	34.2762	32.0509	34.808	41.2883
FtPinG0001926200.01	10.8236	10.3282	8.54433	8.70071	7.81527	7.1273	11.8396	10.7136	9.3026	4.1891	3.16076	2.85494
FtPinG0001926800.01	2.80723	3.10778	3.10931	2.09684	1.52841	0.397392	2.12392	1.33185	1.3413	10.1907	1.15343	12.0185
FtPinG0001928000.01	20.8518	17.4554	9.7271	5.66258	5.12011	5.21166	4.6734	4.60871	5.91182	3.61867	3.75929	2.56807
FtPinG0001928500.01	35.5896	64.2539	48.0159	29.7692	34.2589	35.0879	14.1982	25.0504	17.8161	14.1165	12.8626	13.1293
FtPinG0001931200.01	3.3022	6.60745	3.4538	0.147068	0.060319	0.241807	17.4072	18.2594	12.6775	5.77479	10.3163	16.4551
FtPinG0001931400.01	1.65296	1.09301	3.80655	0.3256	0	0.300526	3.24809	2.28925	3.23019	8.21939	3.18029	3.15837
FtPinG0001931600.01	1.67575	1.77434	2.21944	1.91148	1.36756	1.37968	0.879806	1.53053	1.09818	0.541782	0.20281	0.949978
FtPinG0001931800.01	78.4313	49.0909	48.145	47.2452	43.6499	32.2042	14.783	23.649	18.3868	28.8424	28.6519	24.9582
FtPinG0001932600.01	12.2599	9.07533	5.26666	3.49434	4.26613	3.6419	9.05414	11.4222	8.31919	11.7975	15.3027	23.8387
FtPinG0001940300.01	11.1267	19.5521	18.1662	8.69896	9.63638	12.5344	9.7269	13.1764	8.47871	3.95457	1.36169	4.13113
FtPinG0001941700.01	7.37834	6.75964	6.5291	6.97174	7.62824	4.1306	4.09723	5.8231	4.53016	3.21179	2.60901	2.21669
FtPinG0001941900.01	24.1598	22.0059	25.1228	31.6687	31.5997	42.084	22.985	26.4902	25.9543	0	0.175072	0
FtPinG0001942700.01	3.50625	3.98961	5.23913	6.1557	4.83681	3.63219	1.102	3.35981	2.88131	1.63258	1.78748	1.20925
FtPinG0001945500.01	71.4592	98.2088	68.0879	54.7588	56.4083	46.4038	29.2096	30.886	28.7225	38.4656	30.0044	37.4169
FtPinG0001946000.01	33.8421	44.4359	34.7152	64.5002	58.6013	30.2731	66.9149	65.1629	51.3286	70.4976	69.2865	85.0786
FtPinG0001946500.01	19.6109	27.6349	24.4895	15.2358	20.0042	8.05362	12.126	17.1947	10.0096	9.38636	7.31837	10.9096
FtPinG0001947000.01	1.72058	2.65156	3.46887	2.66404	3.22579	3.3375	3.1806	4.01162	2.2323	3.88492	5.90445	5.95216
FtPinG0001947100.01	22.5526	16.4379	15.4112	28.0376	19.2069	23.7871	145.508	118.153	88.2003	57.4071	80.2672	102.757
FtPinG0001949200.01	3.69126	2.71433	2.74408	2.54902	0.324748	0.3423	4.73891	6.82304	5.04296	0	0	0
FtPinG0001949400.01	5.57803	13.3436	7.57177	1.51755	0.271426	2.30086	3.14961	2.73299	6.07344	6.36976	1.42	6.97765
FtPinG0001949900.01	0.343414	0.124733	1.82963	2.2731	0.997312	2.8423	0.279333	0.224711	0.315714	0.151207	0.137719	0.227624
FtPinG0001952500.01	0.054819	0	0	0.063275	0	0.019283	1.39747	1.47032	1.04442	1.62208	1.76279	0.903416
FtPinG0001952700.01	0	0.035929	0	0.051229	0	0.028551	1.72257	0.958192	0.944801	1.30331	2.49591	1.6845
FtPinG0001956100.01	28.2015	27.6436	25.393	18.6479	18.9224	32.6393	4.65218	5.29547	10.637	15.3981	11.5534	10.4884
FtPinG0001956300.01	2.84987	2.80518	1.66396	4.99832	5.27852	4.13366	1.06634	0.456622	1.38804	0.509309	0.316038	0.371545
FtPinG0001958000.01	0.535781	0.085157	1.69661	0.060022	0.248672	0	2.18925	2.17967	2.50728	0.202821	0.100867	0.111596
FtPinG0001959900.01	4.45804	5.27654	3.47583	1.80852	1.50498	3.1172	1.94253	1.15519	1.71786	1.67915	2.63374	1.91447
FtPinG0001961600.01	10.3252	25.962	12.3538	11.2413	11.2242	7.97433	5.17887	5.18586	6.77979	4.88261	4.45499	4.72722
FtPinG0001964700.01	0.130668	0.476807	0.443618	0.397866	0.156935	0.27482	0.455665	0.170346	0.626949	0.165489	0.149068	0.172604
FtPinG0001965300.01	8.89722	6.04226	11.1542	16.1163	25.3108	11.7998	4.23235	2.64931	1.85269	5.41227	6.32202	9.21012
FtPinG0001966300.01	7.66197	5.94245	6.97848	4.59196	3.51547	4.38345	4.6164	3.96338	5.8676	6.55115	9.5232	9.8537
FtPinG0001967700.01	12.6506	13.5327	12.5151	14.1377	15.652	17.3754	4.12317	5.26862	3.57698	6.17027	6.4341	8.57247
FtPinG0001967900.01	4.07933	5.45352	6.97508	2.9937	1.64694	3.28082	1.48367	1.55527	1.60955	1.45065	0.816653	1.14648
FtPinG0001968600.01	3.55668	6.73402	3.7509	4.29283	2.66371	1.91575	3.48519	2.45935	2.40173	1.73768	0.686	2.57204
FtPinG0001969000.01	0	0	0	0	0	0	0	0	0	1.91799	4.98337	3.67788
FtPinG0001971300.01	56.4126	134.153	107.18	78.0136	44.7423	69.845	95.0795	101.427	126.134	47.0847	23.81	48.6857
FtPinG0001971600.01	1.80055	1.40491	1.7159	1.43119	1.92986	1.34086	1.64935	1.93424	1.54468	0.504752	0.406195	0.36729
FtPinG0001972500.01	1.59181	3.83961	6.13351	3.30549	0.960467	1.5742	0.874795	1.10601	1.01366	0	0	0.060539
FtPinG0001972800.01	671.159	202.229	337.45	124.852	59.559	270.98	166.568	145.253	235.978	450.049	412.518	378.358
FtPinG0001973100.01	20.4601	26.0458	11.8583	6.39537	5.84976	3.63776	10.4091	12.0877	9.18226	5.4799	3.32151	5.66363
FtPinG0001974600.01	9.09112	7.54417	8.90841	4.18215	4.76271	2.76133	1.85681	2.65019	2.28177	2.38491	2.25153	2.60022
FtPinG0001975400.01	9.61239	7.75875	18.7695	13.8208	8.93691	19.5306	55.8143	50.3982	43.6369	37.3589	47.9951	58.7965
FtPinG0001976200.01	0.245354	0.557656	0.184375	0.031832	0	0.024507	0.968396	0.415515	0.536459	0.666644	0.110437	0.14915
FtPinG0001977600.01	0.764471	0.112502	1.04669	0.399425	0.254542	0.384827	1.8134	1.84244	1.57574	0.699855	1.11508	1.26925
FtPinG0001978600.01	24.0977	14.2791	20.4208	29.3732	11.3902	33.1951	18.7636	12.6719	18.2438	36.672	32.8091	23.7648
FtPinG0001978800.01	155.089	482.321	199.117	657.492	5.25971	399.641	128.316	113.882	166.006	625.05	276.502	546.362
FtPinG0001979000.01	17.9157	56.2948	36.8938	71.6405	0.82961	86.0017	7.54561	8.06134	11.4444	328.984	44.0377	410.42
FtPinG0001979100.01	13.1779	6.64827	13.606	5.18701	2.1138	9.91236	3.45706	5.13563	2.87474	7.20781	6.89052	12.407
FtPinG0001980200.01	2.59502	3.48415	2.58287	11.6171	15.6285	5.06231	1.39633	4.81815	1.83053	0.910721	0.997635	0.828071
FtPinG0001981900.01	5.14173	3.50827	7.65472	3.60907	2.42102	4.5786	1.9946	1.89993	2.11339	4.01513	5.55918	4.01165
FtPinG0001982700.01	9.50965	9.38704	9.56091	7.01038	9.00988	5.52534	7.16158	8.60946	7.56274	0.48458	0.390879	0.502763
FtPinG0001983800.01	0.772554	0.883586	0.250622	0.287966	0.364568	0.325604	0.994361	0.774546	0.671358	0.129556	0.328016	0.421156
FtPinG0001983900.01	0	0	0	0	0	0	0	0	0	7.0896	2.89306	4.5991
FtPinG0001984800.01	60.4282	41.5002	62.7645	69.6163	33.6401	59.7148	93.9639	79.6011	78.6257	140.67	154.092	142.064
FtPinG0001985100.01	15.7475	22.883	11.5396	5.43574	8.85469	7.48761	16.1465	21.3806	11.183	9.42717	10.3764	14.9072
FtPinG0001985600.01	7.48619	4.70997	5.37181	7.41736	6.65626	4.69011	5.52174	6.9566	5.34754	10.5706	12.6395	13.835
FtPinG0001986300.01	34.1402	26.5939	37.889	67.2359	77.1367	119.816	19.0643	22.5712	14.089	12.147	12.1246	9.11245
FtPinG0001987500.01	17.9178	13.5157	29.434	9.01871	11.9579	3.75267	9.33977	11.9727	11.0493	28.7294	30.2197	25.1318
FtPinG0001988200.01	8.32064	1.62196	6.48171	3.31575	0.774041	0.917585	4.64371	3.95811	2.62864	6.72828	12.2365	8.17612
FtPinG0001989200.01	149.665	272.395	127.352	286.124	4.74773	229.461	452.429	166.343	766.609	415.097	125.633	318.25
FtPinG0001989600.01	1.95248	1.78715	2.63294	4.1292	1.02505	3.13395	16.0936	12.5956	11.1051	6.79402	13.2125	12.9138
FtPinG0001989800.01	4.78342	4.89069	3.66683	5.71064	2.55084	3.8186	9.38089	6.25071	5.36067	10.2428	12.2987	10.4456
FtPinG0001990100.01	12.2377	5.1109	2.0456	0.785906	0.892461	1.56313	0.462865	0.867373	1.13809	1.34413	0.78059	0.734746
FtPinG0001990600.01	0.559429	1.22441	2.42113	1.19314	0.439321	2.75618	4.34476	6.14921	3.67604	3.55957	5.99119	4.81928
FtPinG0001991000.01	10.6167	41.029	29.5058	5.82315	1.2637	16.9601	9.12918	6.20666	10.8929	21.5327	5.24203	39.7591
FtPinG0001991100.01	28.2086	15.9286	11.8372	14.4518	4.94513	9.94943	4.7842	3.65691	5.39767	6.14781	3.14891	3.45845
FtPinG0001992100.01	3.30477	1.36788	2.27369	7.73758	5.60924	5.78446	1.61451	2.04725	1.30886	5.52594	4.28658	1.42537
FtPinG0001992900.01	387.971	171.185	213.493	130.384	58.3623	181.415	289.314	285.316	345.429	510.829	544.318	552.485
FtPinG0001993900.01	2.72741	6.17941	4.42921	1.02718	0.664335	1.81357	2.46827	1.48002	1.9793	0.485879	0.148546	0.657446
FtPinG0001994300.01	94.7159	113.005	177.783	66.9521	82.0126	129.451	41.1419	63.4294	63.7495	48.1479	28.7171	48.1075
FtPinG0001994900.01	11.7774	9.46425	7.89277	3.07928	3.56174	4.07761	4.41588	7.43915	4.75887	1.92312	1.74396	1.23769
FtPinG0001995800.01	101.111	86.7712	116.71	165.952	74.591	195.875	231.89	210.001	153.674	340.501	399.639	327.533
FtPinG0001997000.01	11.9045	10.3888	7.05082	12.0837	10.8737	13.3633	5.25388	4.24662	4.45396	4.3671	4.00385	1.75497
FtPinG0001997200.01	31.2578	44.5577	15.4975	35.345	47.8315	9.55881	17.757	32.6945	22.3736	3.43137	2.51359	3.93361
FtPinG0001998300.01	5.55253	22.1071	6.38771	2.70189	2.29243	1.85112	7.81031	7.5761	9.14057	4.35374	3.05728	5.5538
FtPinG0001998500.01	185.637	142.865	247.946	255.236	357.907	268.016	50.3602	139.127	63.4738	62.0058	67.9962	49.2311
FtPinG0001998800.01	2.3295	2.00577	2.8595	3.29865	4.7947	4.63837	0.892169	0.745456	1.52395	2.42855	2.31166	2.9695
FtPinG0001999100.01	16.5503	17.6609	37.9931	22.111	13.7285	26.5952	55.2017	43.9626	34.9977	62.117	73.7346	70.102
FtPinG0001999300.01	0.263545	0.534464	2.14459	0.886098	0.113603	0.436463	4.25513	4.29812	2.29125	4.15529	4.97403	4.34405
FtPinG0001999500.01	31.8009	37.9551	49.3636	27.4782	26.5486	37.3835	26.2166	28.4226	26.6478	59.7449	52.6842	60.5953
FtPinG0002001800.01	14.9198	16.4086	14.526	19.1212	23.211	20.3914	7.44638	8.06859	5.92429	10.1244	8.12468	11.1111
FtPinG0002002800.01	7.44385	6.21614	6.72009	10.3313	13.2066	7.9276	5.47811	11.2527	6.41575	3.09483	2.66872	2.88175
FtPinG0002002900.01	2.83028	2.49226	3.05646	6.04998	5.23316	6.32538	16.7227	10.1604	10.5007	12.1855	24.6788	16.2954
FtPinG0002004800.01	8.76661	2.85325	14.0791	15.0531	6.0645	13.9118	67.2048	61.9039	47.3372	26.9683	32.0526	49.0072
FtPinG0002004900.01	2.46915	7.30049	5.43416	1.82789	0.310365	2.7337	2.60027	1.63665	2.34678	5.85606	1.9201	10.6714
FtPinG0002005900.01	5.91982	4.13531	7.62617	7.13929	4.98476	3.89971	8.34535	8.88951	5.35144	9.73215	12.4571	12.6214
FtPinG0002009300.01	59.0095	57.1883	88.5214	52.5638	56.711	74.7663	25.0738	29.1144	26.5462	28.2299	20.2941	27.3246
FtPinG0002011600.01	0	0.010655	0.008811	0	0	0	0	0	0	1.03518	0.727464	1.23484
FtPinG0002011900.01	0.097732	0.325507	0.208042	1.28369	0.240635	1.4003	1.08892	1.22822	1.72675	0.511885	0.580343	0.734002
FtPinG0002012500.01	41.4424	35.5211	33.3792	16.7815	11.3975	24.0331	25.2997	24.5039	33.1646	14.2844	14.8335	11.4085
FtPinG0002013400.01	4.90372	5.09462	6.39181	4.04944	3.17755	4.32536	1.74001	1.56429	0.96899	2.9776	2.60888	2.41524
FtPinG0002014400.01	150.471	261.093	105.406	60.8132	124.648	49.4503	36.5804	58.5497	43.8649	20.2388	15.5709	32.2305
FtPinG0002016700.01	1.36264	1.50949	1.14758	1.0833	2.06643	1.18981	0.506965	0.466648	0.490286	1.44423	1.63724	0.474294
FtPinG0002016900.01	3.7513	2.9029	3.85801	2.28382	2.02406	2.25095	1.49383	1.22686	1.56183	1.83353	1.60296	2.18189
FtPinG0002017400.01	2.82265	3.70591	1.59135	5.18069	5.50584	2.25979	5.79084	8.88829	4.14941	3.14511	5.04491	3.65604
FtPinG0002018100.01	6.39019	7.276	6.50891	4.18068	3.55305	2.72888	2.61203	3.21698	2.33848	0.677599	1.13809	1.46445
FtPinG0002019600.01	0.601913	0	0.519819	3.62337	0.170945	4.37254	33.7552	28.08	16.8564	42.6448	57.8097	75.7187
FtPinG0002020200.01	5.60262	5.12873	5.21219	14.3943	7.12523	8.48397	7.21675	10.2991	5.02887	10.9152	16.1339	14.6832
FtPinG0002020700.01	0.445509	0.348855	1.09769	0.810585	0.569299	0.722404	0	0.232929	0	4.65118	5.04234	5.26388
FtPinG0002021000.01	6.32011	2.98837	3.63795	6.10338	0.877919	6.40577	17.9448	12.6553	10.7735	9.10184	7.06408	9.34509
FtPinG0002024000.01	17.1591	17.1384	21.7538	25.5347	10.9777	28.4885	23.8159	19.8001	15.67	90.264	101.811	107.283
FtPinG0002024800.01	34.2004	20.2729	32.8585	33.5936	38.5418	24.8035	81.2624	61.9014	112.63	36.6765	60.6048	152.063
FtPinG0002025900.01	1.55223	3.25056	3.49576	2.06994	2.35361	2.74968	5.33676	6.15793	4.07009	8.60924	8.59315	11.5636
FtPinG0002027400.01	6.39248	10.0949	5.71501	9.04251	7.39954	5.96434	9.91435	14.7279	9.68994	3.50247	2.58137	1.86552
FtPinG0002027500.01	1.63031	1.98581	3.41743	0.285626	0	0.092721	4.95668	4.64623	4.47169	0	0.082392	0
FtPinG0002028400.01	184.768	192.466	108.749	116.776	133.981	84.4096	49.1568	55.0416	56.9068	90.4039	89.8744	83.4498
FtPinG0002029300.01	0.194014	0.123427	0.135717	0.608036	0.058504	0.100489	0.606353	0.733872	0.427885	1.89378	1.21427	1.97279
FtPinG0002029500.01	5.11098	3.67157	7.48725	4.79758	2.18715	4.06154	4.87662	4.85635	3.92354	0.024366	0	0
FtPinG0002033500.01	139.236	419.864	370.485	120.423	64.254	76.8242	122.366	38.1534	163.024	161.227	43.862	110.429
FtPinG0002035500.01	9.84516	7.73223	5.75401	15.8457	19.5765	13.5602	4.29087	6.28752	3.51092	2.38823	2.92429	1.9291
FtPinG0002036400.01	21.7295	19.4145	29.2699	20.3932	17.098	23.6328	10.459	10.9799	11.4778	23.6554	22.1636	20.2053
FtPinG0002036800.01	2.3742	1.76916	1.8487	1.07343	0.902005	0.814313	0.539617	1.01369	0.802835	0.049096	0.170282	0.651333
FtPinG0002037300.01	6.19932	5.24606	4.41058	2.00477	1.2857	2.71295	0.630656	0.627116	0.871795	2.44859	0.918764	1.31401
FtPinG0002037900.01	6.57928	9.61608	10.9789	4.7802	3.56407	6.23278	3.57631	3.48591	4.29187	4.13528	3.12725	3.47367
FtPinG0002043800.01	1.17587	0.830672	0.649992	0.491191	0.614999	0.482033	4.3773	5.50729	3.60018	0	0	0.170608
FtPinG0002045700.01	5.99854	19.6234	8.68642	3.54161	0.907215	1.62742	3.18795	1.58025	5.30878	3.0526	2.72134	4.3463
FtPinG0002049100.01	1.2267	1.49001	3.41882	0.043911	0	0	0	0	0	0.203923	0.452558	0.147774
FtPinG0002049500.01	3.8411	7.76678	1.29323	2.48298	0.810297	0.474573	8.38727	4.59454	3.66182	2.22215	1.40756	1.69597
FtPinG0002051100.01	20.5083	13.1754	19.1242	21.6223	16.3721	20.2297	18.7186	20.0448	20.2722	30.3653	32.0539	29.89
FtPinG0002052600.01	5.48628	4.72249	2.03955	8.28042	4.27547	2.00082	30.1012	17.8878	10.2577	21.2541	16.5511	12.8708
FtPinG0002053900.01	40.8836	22.824	41.9206	28.4936	33.4805	45.244	19.7377	22.3389	22.398	15.0256	16.628	11.2325
FtPinG0002056200.01	28.1667	91.0143	85.6663	59.4052	35.7737	29.4475	133.338	80.0353	64.6149	59.76	105.157	100.81
FtPinG0002056500.01	2105.64	1063.1	1229.17	1572.75	1573.98	1444.39	743.613	695.916	613.111	958.791	910.408	797.241
FtPinG0002056800.01	276.669	200.65	141.893	377.679	317.542	383.716	97.2771	79.7416	84.4955	50.3042	41.9594	47.5409
FtPinG0002056900.01	346.904	232.868	129.458	265.372	255.872	236.219	41.0715	33.2338	44.367	17.76	14.0866	20.5767
FtPinG0002057100.01	23.8052	15.834	32.6397	38.9808	28.8689	38.837	18.8946	24.971	22.8257	12.6113	10.2357	5.99226
FtPinG0002058800.01	2.14311	0.687648	1.07008	4.2763	0.871106	7.19346	6.41985	5.11404	5.09046	7.83027	9.80218	8.61244
FtPinG0002061500.01	5.8944	7.44637	6.85705	8.87552	7.27033	4.28359	3.87916	6.41174	3.26234	3.012	2.04205	3.38646
FtPinG0002062000.01	29.7379	33.9202	32.6193	26.1704	26.8351	24.1745	12.4834	8.34337	11.5307	11.8419	8.59495	12.0722
FtPinG0002063700.01	1.52548	3.24594	1.86811	0.534926	0.136489	0.657373	1.58609	0.56048	0.662722	1.25387	0.591258	1.5579
FtPinG0002064000.01	16.7884	12.1332	19.6444	21.0997	16.0873	20.8061	14.951	14.711	15.1428	7.19181	8.15227	6.15094
FtPinG0002065000.01	16.9623	23.0216	27.414	13.199	14.3135	14.7418	5.48202	8.12633	8.87781	9.35182	5.39269	8.73204
FtPinG0002065200.01	193.066	132.859	140.501	196.58	224.713	229.69	40.4847	54.3196	37.5947	57.8801	61.8725	46.1674
FtPinG0002065500.01	47.0208	47.0607	18.3888	47.6254	50.519	17.7203	31.5438	49.9551	33.5186	20.8515	17.745	15.4976
[truncated: 8,193 more rows]
