# Supplementary material for: Integrated Transcriptomics and Widely Targeted Metabolomics Analyses Provide Insights Into Flavonoid Biosynthesis in the Rhizomes of Golden Buckwheat (Fagopyrum cymosum)
Source: Front Plant Sci. 2022 Jun 17;13:803472. doi: 10.3389/fpls.2022.803472 (PMC9247553; doi:10.3389/fpls.2022.803472)
Supplement: Supplementary Table 4 — All metabolites identified in golden buckwheat rhizomes. [file Table_4.XLSX]

## Sheet: Table S4
Supplementary Table 4. All metabolites identified in golden buckwheat rhizomes.
Index	Q1 (Da)	Rt (min)	Molecular Weight (Da)	Formula	Ionization model	Compounds	Class I	Class II	CAS	Level	R1-1	R1-2	R1-3	R2-1	R2-2	R2-3	R3-1	R3-2	R3-3	R4-1	R4-2	R4-3	mix01	mix02	mix03	cpd_ID	kegg_map
GQ512002	623.1	4.4	624.14	C28H32O16	[M-H]-	Isorhamnetin-3-O-rutinoside	Flavonoids	Flavonols	604-80-8	A	346000	81100	184000	182000	127000	164000	199000	252000	278000	30900	51300	55900	155000	148000	162000	--	--
GQ512003	307.18	3	306.152	C15H22O3N4	[M+H]+	Fer-agmatine	Alkaloids	Phenolamine	-	B	27900	421000	140000	20900	19300	29100	57200	38300	18500	170000	28900	195000	65300	81400	75300	--	--
GQ512004	456.25	3.6	455.217	C25H33N3O5	[M+H]+	N1-Dihydrocaffeoyl-N10-coumaroyl spermidine	Alkaloids	Phenolamine	-	B	3420	4040	4500	3210	2760	2870	5240	5850	5580	6510	5540	4460	3630	3610	4860	--	--
GQ512006	611.16	4.1	610.126	C27H30O16	[M+H]+	Quercetin-3-O-glucoside-7-O-rhamnoside	Flavonoids	Flavonols	-	A	812000	585000	609000	3770000	498000	1970000	3090000	3580000	1950000	3900000	1640000	3680000	936000	1670000	1230000	--	--
Huasheng_mad2116	441.08	4.7	442.09	C22H18O10	[M-H]-	Di-p-Coumaroyltartaric acid	Phenolic acids	Phenolic acids	-	B	9710	18300	10800	14700	13500	9510	4580	3880	3280	12800	7480	9110	9420	10400	11600	--	--
Li512111	519.11	5	520.1	C24H24O13	[M-H]-	Isorhamnetin acetyl hexoside	Flavonoids	Flavonols	-	B	9	6710	10300	22100	124000	32000	15200	44900	35100	9	14500	9	26000	28800	30600	--	--
Li512115	515.12	4.7	516.105	C25H24O12	[M-H]-	3,4-Dicaffeoylquinic acid	Phenolic acids	Phenolic acids	14534-61-3	B	53300	47600	25300	38700	51100	29900	31300	47800	24200	49000	40100	36400	16900	21400	19700	--	--
Li512117	611.16	4.4	610.126	C27H30O16	[M+H]+	Quercetin 3-O-rhanosylgalactoside	Flavonoids	Flavonols	-	A	949000	548000	588000	3690000	514000	1950000	2840000	3860000	2190000	3970000	1620000	3980000	1040000	1540000	1170000	--	--
Qingke_Rfmb262-der01-3	579.21	4.7	580.186	C28H36O13	[M-H]-	Syringaresinol-Hex	Lignans and Coumarins	Lignans	-	B	22900	23300	61600	66200	83100	57600	211000	266000	181000	95500	101000	111000	86900	86200	92000	--	--
Qingke_Rfmb319-1-2	130.09	1.4	129.07	C6H11NO2	[M+H]+	Pipecolic acid	Amino acids and derivatives	Amino acids and derivatives	4043-87-2	A	2300000	5260000	3390000	4010000	6700000	7630000	9770000	5220000	4110000	5320000	6170000	6970000	4060000	4630000	4370000	--	--
Qingke_Rfmb320-1-3	144.1	1.4	143.085	C7H13NO2	[M+H]+	1,2-N-Methylpipecolic acid	Amino acids and derivatives	Amino acids and derivatives	7730-87-2	B	1660000	1390000	1480000	1670000	1340000	1530000	1670000	1590000	1660000	1510000	1450000	1580000	1410000	1430000	1460000	--	--
YC512117	277.22	8.7	276.19	C18H28O2	[M+H]+	Octadecatetraenoic acid	Lipids	Free fatty acids	20290-75-9	B	1920	2370	1410	2420	1660	1770	1250	1250	1410	3860	4440	10700	2400	2430	2450	C16300	ko00592,ko01110
YC512118	282.28	10.2	281.249	C18H35NO	[M+H]+	Octadecenoic amide	Others	Others	-	A	313000	296000	312000	347000	275000	364000	421000	303000	411000	315000	378000	383000	247000	242000	246000	--	--
Zmjn004099	717.21	5.5	718.211	C34H38O17	[M-H]-	Tatariside E	Others	Others	-	A	1740000	2720000	948000	1340000	990000	1390000	363000	590000	507000	400000	643000	350000	998000	1070000	1050000	--	--
Zmjn004219	809.24	5.7	810.238	C40H42O18	[M-H]-	Tatariside G(iso)	Others	Others	-	A	6120000	1350000	5660000	2820000	2760000	3200000	697000	693000	1650000	690000	1040000	602000	2490000	2560000	2420000	--	--
Zmjn004310	809.24	5.7	810.238	C40H42O18	[M-H]-	Tatariside G	Others	Others	-	A	6160000	1370000	5640000	2730000	2800000	3150000	699000	691000	1710000	656000	1030000	618000	2510000	2490000	2450000	--	--
Zmjn004382	717.21	5.8	718.211	C34H38O17	[M-H]-	Tatariside E(iso)	Others	Others	-	A	611000	1020000	396000	670000	618000	906000	191000	270000	168000	1020000	844000	759000	711000	650000	645000	--	--
Zmjn004483	809.24	5.9	810.238	C40H42O18	[M-H]-	Tatariside G(iso2)	Others	Others	-	A	995000	1140000	1070000	687000	968000	868000	320000	330000	623000	477000	440000	421000	736000	729000	672000	--	--
Zmjn004534	851.25	6	852.248	C42H44O19	[M-H]-	Tatariside D	Others	Others	-	A	1890000	234000	1500000	1050000	1050000	957000	159000	157000	671000	82900	188000	105000	850000	795000	910000	--	--
Zmjn004682	851.25	6.1	852.248	C42H44O19	[M-H]-	Tatariside D(iso)	Others	Others	-	A	2030000	256000	1590000	1130000	1010000	989000	140000	169000	678000	79800	193000	95000	872000	831000	862000	--	--
Zmjn004755	759.22	6.2	760.222	C36H40O18	[M-H]-	Tatariside A	Others	Others	-	A	1070000	1980000	813000	1090000	991000	1390000	494000	583000	307000	1680000	1510000	1290000	1120000	1140000	1200000	--	--
Zmjn004992	893.26	6.5	894.259	C44H46O20	[M-H]-	Tatariside B(iso)	Others	Others	-	A	341000	360000	309000	543000	467000	563000	146000	195000	294000	206000	273000	201000	373000	373000	360000	--	--
Zmjn005051	955.27	6.5	956.274	C49H48O20	[M-H]-	1,3,6-tri-p-coumaroyl-6'-feruloyl sucrose	Others	Others	-	A	2120000	1460000	1600000	2480000	1990000	2850000	1210000	1190000	1580000	570000	561000	462000	1780000	1730000	1840000	--	--
Zmjn005108	985.29	6.6	986.285	C50H50O21	[M-H]-	Tatariside F	Others	Others	-	A	71300	71200	82300	42800	37800	41700	31600	34100	37400	32500	24000	27400	49100	50400	48900	--	--
Zmjn005129	985.29	6.6	986.284	C50H50O21	[M-H]-	3,6-di-p-coumaroyl-1,6'-di-feruloyl sucrose	Others	Others	-	A	796000	788000	902000	467000	399000	444000	344000	369000	411000	437000	304000	336000	555000	549000	539000	--	--
Zmjn005138	893.26	6.6	894.259	C44H46O20	[M-H]-	Tatariside B	Others	Others	-	A	360000	360000	305000	558000	499000	586000	157000	221000	291000	222000	322000	212000	400000	385000	385000	--	--
Zmjn005159	1015.3	6.7	1016.29	C51H52O22	[M-H]-	1,6,6'-tri-feruloyl-3-p-coumaroyl sucrose	Others	Others	-	A	152000	101000	221000	106000	156000	85800	169000	147000	141000	130000	69100	111000	135000	138000	135000	--	--
Zmjn005215	1045.31	6.7	1046.31	C52H54O23	[M-H]-	1,3,6,6'-tetra-feruloylsucrose	Others	Others	-	A	83400	29100	133000	73900	85200	53500	75300	65600	45700	91000	45700	72600	72900	74800	74500	--	--
Zmjn005522	935.27	7	936.269	C46H48O21	[M-H]-	Tatariside C	Others	Others	-	A	661000	806000	522000	776000	695000	773000	368000	446000	443000	483000	483000	420000	650000	597000	609000	--	--
Zmjp003072	611.16	4.3	610.132	C30H26O14	[M+H]+	Quercetin-p-coumaroyl hexose	Flavonoids	Flavonoids	-	A	647000	406000	459000	2300000	344000	1510000	1820000	2820000	1600000	3200000	1120000	2890000	715000	1340000	1110000	--	--
mws0001	133.05	1.2	132.046	C4H8N2O3	[M+H]+	L-Asparagine Anhydrous	Amino acids and derivatives	Amino acids and derivatives	70-47-3	A	117000	62800	139000	173000	115000	151000	70700	63500	85000	89400	79300	72700	106000	114000	125000	C00152	ko00250,ko00460,ko00970,ko01100,ko01110,ko01230
mws0005	161.1	3.2	160.091	C10H12N2	[M+H]+	Tryptamine	Alkaloids	Plumerane	61-54-1	A	27900000	26300000	29700000	15200000	12600000	15100000	33000000	28800000	20100000	61100000	37200000	69100000	26600000	29200000	27700000	C00398	ko00380,ko00901,ko01100,ko01110
mws0014	193.06	4.5	194.049	C10H10O4	[M-H]-	Ferulic acid	Phenolic acids	Phenolic acids	1135-24-6	B	260000	68200	196000	188000	277000	218000	225000	173000	579000	238000	232000	188000	279000	251000	258000	C01494	ko00940,ko01100,ko01110
mws0017	146.2	1.1	145.144	C7H19N3	[M+H]+	Spermidine	Alkaloids	Phenolamine	124-20-9	B	50500	46900	40800	49500	15600	25500	26000	21600	27900	25900	19800	13600	9540	11500	12100	C00315	ko00330,ko00410,ko00480,ko00940,ko01100,ko02010
mws0018	203	1.1	202.197	C10H26N4	[M+H]+	Spermine	Alkaloids	Phenolamine	71-44-3	B	43600000	40900000	41100000	42800000	38100000	44700000	47800000	42900000	44900000	40700000	43200000	42800000	42700000	45000000	43900000	C00750	ko00330,ko00410,ko00480,ko01100
mws0024	169.02	2.2	170.015	C7H6O5	[M-H]-	Gallic acid	Flavonoids	Flavanols	149-91-7	A	17300000	18100000	12500000	6580000	6720000	7950000	1270000	1270000	1370000	8030000	14800000	7130000	8980000	8410000	9400000	C01424	--
mws0032	319.04	4.9	318.027	C15H10O8	[M+H]+	Myricetin	Flavonoids	Flavonols	529-44-2	B	10800	9840	4280	5580	2170	6720	50300	28600	30000	27600	7330	20300	8790	11300	12200	C10107	ko00941,ko00944,ko01110
mws0034	457.2	3.8	458.068	C22H18O11	[M-H]-	Epigallocatechin gallate	Flavonoids	Flavanols	989-51-5	B	77000	2160000	962000	104000	40500	102000	21100	29500	11300	465000	54900	129000	386000	358000	312000	C09731	--
mws0036	609.19	4.5	610.16	C28H34O15	[M-H]-	Hesperidin	Flavonoids	Dihydroflavone	520-26-3	A	3860000	2830000	2500000	11500000	1850000	8000000	10500000	14200000	8420000	14900000	7030000	13000000	7300000	8370000	7160000	C09755	--
mws0042	305	3	306.061	C15H14O7	[M-H]-	(-)-Epigallocatechin	Flavonoids	Flavanols	970-74-1	B	107000	1810000	655000	84100	56000	94500	248000	161000	86700	731000	132000	804000	345000	375000	366000	C12136	ko00941,ko01110
mws0045	449.1	4.8	448.082	C21H20O11	[M+H]+	Quercitrin	Flavonoids	Flavonols	522-12-3	B	7750	9100	2110	15100	11400	9210	52900	91000	36700	20300	6320	11900	11000	12700	15100	--	--
mws0049	307	2.8	306.061	C15H14O7	[M+H]+	(+)-Gallocatechin	Flavonoids	Flavanols	970-73-0	B	24200	131000	49200	22000	24000	21400	51800	33600	21100	54400	35100	80800	32600	40000	42800	C12127	ko00941,ko01110
mws0054	289.08	3.5	290.067	C15H14O6	[M-H]-	Catechin	Flavonoids	Flavanols	154-23-4	A	38200000	43200000	38100000	41000000	31000000	39600000	17100000	17800000	24000000	21400000	17600000	25500000	31900000	32100000	31400000	C06562	ko00941,ko01110
mws0058	299.06	6.1	300.053	C16H12O6	[M-H]-	Diosmetin	Flavonoids	Flavonoid	520-34-3	B	40400	126000	32900	108000	75900	84000	121000	116000	139000	30900	21500	28400	80300	78100	82500	--	--
mws0059	609.1	4.2	610.126	C27H30O16	[M-H]-	Rutin	Flavonoids	Flavonols	153-18-4	A	315000	194000	213000	1000000	150000	577000	720000	1410000	676000	1270000	548000	1100000	605000	612000	641000	--	--
mws0061	463.1	4.2	464.076	C21H20O12	[M-H]-	Hyperin	Flavonoids	Flavonols	482-36-0	A	69700	25400	61100	178000	115000	174000	283000	289000	238000	73900	55000	117000	111000	131000	114000	--	--
mws0064	287.06	5.5	288.053	C15H12O6	[M-H]-	Eriodictyol	Flavonoids	Dihydroflavone	552-58-9	B	21000	153000	34800	40200	11400	16000	68200	85700	63300	37600	13600	57800	44700	46600	47800	C05631	ko00941,ko01100,ko01110
mws0066	315.06	6.3	316.047	C16H12O7	[M-H]-	Isorhamnetin	Flavonoids	Flavonols	480-19-3	B	6430	9360	4030	23800	10400	16200	8250	19800	23600	1950	5770	9580	15400	17600	16000	C10084	--
mws0089	447.09	4.7	448.082	C21H20O11	[M-H]-	Kaempferol 7-O-glucosdie	Flavonoids	Flavonols	16290-07-6	B	52700	349000	86200	52700	9	24000	42800	68800	37600	74400	44800	118000	80300	81400	79400	--	--
mws0091	463.09	4.5	464.076	C21H20O12	[M-H]-	Isoquercitrin	Flavonoids	Flavonols	482-35-9	A	39300	19600	44700	130000	107000	134000	217000	236000	145000	48800	35900	92000	83400	109000	100000	--	--
mws0119	227.2	9.8	228.19	C14H28O2	[M-H]-	Myristic Acid	Lipids	Free fatty acids	544-63-8	A	25900000	26100000	32400000	27600000	24000000	32300000	32300000	36000000	32000000	30800000	27400000	30600000	31500000	31800000	31100000	--	--
mws0120	258.11	1.3	257.103	C8H20NO6P	[M+H]+	Choline alfoscerate	Lipids	PC	28319-77-9	B	348000	214000	416000	653000	298000	238000	303000	168000	290000	201000	176000	173000	251000	300000	258000	--	--
mws0126	524.37	9	523.325	C26H54NO7P	[M+H]+	1-Stearoyl-sn-glycero-3-phosphocholine	Lipids	LPC	19420-57-6	A	27700	74400	42900	86700	28300	67300	49000	66000	73200	100000	37400	49200	54900	57100	56500	--	--
mws0154	173.05	1.4	174.044	C7H10O5	[M-H]-	Shikimic acid	Organic acids	Organic acids	138-59-0	B	70000	83700	67200	107000	58900	96200	186000	152000	147000	126000	109000	121000	88700	104000	91800	C00493	ko00400,ko01100,ko01110,ko01230
mws0164	577	4.4	576.105	C30H24O12	[M+H]+	Procyanidin A2	Tannins	Proanthocyanidins	41743-41-3	A	9	9	9	297000	197000	213000	194000	230000	321000	455000	295000	276000	134000	173000	143000	C10237	--
mws0177	111.02	2.7	112.012	C5H4O3	[M-H]-	2-Furanoic acid	Organic acids	Organic acids	88-14-2	B	14100	36100	17700	2020	30700	19900	18400	30900	14900	28900	35700	53100	27300	25700	30300	--	--
mws0178	353.1	3.2	354.079	C16H18O9	[M-H]-	Chlorogenic acid	Phenolic acids	Phenolic acids	327-97-9	A	3300000	2580000	2510000	3760000	865000	1970000	8170000	8760000	7290000	332000	346000	269000	2840000	2860000	2900000	C00852	ko00940,ko00941,ko00945,ko01110
mws0179	367	4.2	368.093	C17H20O9	[M-H]-	Chlorogenic acid methyl ester	Phenolic acids	Phenolic acids	29708-87-0	A	31000	21200	20500	24300	32900	42300	7750	9350	4470	13700	8280	10700	9350	13300	13600	--	--
mws0182	151	3.8	152.041	C8H8O3	[M-H]-	p-Hydroxyphenyl acetic acid	Phenolic acids	Phenolic acids	156-38-7	B	23300	17400	8060	98200	22500	32100	67700	99300	51400	82400	27900	60500	51800	48200	40700	C00642	ko00350,ko00360,ko01100
mws0183	153.1	3	154.021	C7H6O4	[M-H]-	Protocatechuic acid	Flavonoids	Flavanols	99-50-3	B	2960000	2700000	2180000	6460000	2140000	3670000	3200000	3530000	3970000	6220000	2960000	5690000	3140000	3160000	3350000	C00230	ko00400,ko01100,ko01110
mws0191	118.1	1.3	117.07	C5H11NO2	[M+H]+	Betaine	Alkaloids	Alkaloids	107-43-7	B	521000	459000	596000	717000	462000	555000	725000	603000	655000	649000	572000	594000	411000	481000	459000	C00719	ko00260,ko01100,ko02010
mws0193	190.1	1.3	189.099	C7H15N3O3	[M+H]+	L-Homocitrulline	Amino acids and derivatives	Amino acids and derivatives	1190-49-4	B	106000	90700	181000	134000	137000	113000	133000	169000	84300	73800	146000	88100	116000	148000	99200	C02427	--
mws0198	179	1.3	180.053	C6H12O6	[M-H]-	D-(+)-Glucose	Others	Saccharides and Alcohols	50-99-7	A	701000	589000	829000	1520000	2380000	2220000	2390000	2140000	1200000	373000	468000	237000	1100000	1020000	1030000	C00031	ko00010,ko00030,ko00052,ko00500,ko00520,ko00901,ko01100,ko01110,ko02010,ko04933
mws0200	132.07	1.3	131.061	C4H9N3O2	[M+H]+	Creatine	Organic acids	Organic acids	57-00-1	B	9390	8470	27800	18800	22800	15300	14000	12500	17900	14900	22100	23100	6530	11400	9770	C00300	ko00260,ko00330,ko01100
mws0206	103.05	2.1	104.041	C4H8O3	[M-H]-	(S)-2-Hydroxybutanoicacid	Organic acids	Organic acids	3347-90-8	B	28700	9420	4720	11100	7550	13000	6160	7240	6270	22600	9500	12300	11100	12800	12600	--	--
mws0208	145.06	3.1	146.049	C6H10O4	[M-H]-	Adipic Acid	Organic acids	Organic acids	124-04-9	B	45400	125000	165000	51200	111000	138000	134000	254000	47700	67500	187000	89500	118000	102000	116000	C06104	ko01100
mws0214	181	1.2	182.067	C6H14O6	[M-H]-	D-Sorbitol	Others	Saccharides and Alcohols	50-70-4	B	7300	10100	10900	29300	26300	27100	29800	30400	20900	6570	6510	6310	15800	17500	11000	C00794	ko00051,ko00052,ko01100,ko02010
mws0216	132.06	1.3	131.05	C5H9NO3	[M+H]+	Trans-4-Hydroxy-L-proline	Amino acids and derivatives	Amino acids and derivatives	51-35-4	A	62500000	50400000	61700000	47400000	60000000	66400000	31400000	18600000	16800000	104000000	113000000	105000000	58200000	57100000	64100000	C01157	ko00330,ko01100,ko02010
mws0219	132	1.2	133.03	C4H7NO4	[M-H]-	L-AsparticAcid	Amino acids and derivatives	Amino acids and derivatives	56-84-8	A	6540000	12400000	12000000	6760000	10300000	9440000	7810000	7990000	10100000	4290000	9090000	5090000	7180000	8070000	7470000	C00049	ko00220,ko00250,ko00260,ko00261,ko00270,ko00300,ko00340,ko00410,ko00460,ko00710,ko00760,ko00770,ko00970,ko01100,ko01110,ko01200,ko01210,ko01230,ko02010
mws0221	241	1.3	240.012	C6H12N2O4S2	[M+H]+	L-(-)-Cystine	Amino acids and derivatives	Amino acids and derivatives	56-89-3	B	5600	6120	7090	6460	9090	9430	10700	11300	10100	8940	7280	6540	8360	8110	8410	C00491	ko00270,ko01100,ko02010
mws0227	132.1	1.7	131.085	C6H13NO2	[M+H]+	L-Leucine	Amino acids and derivatives	Amino acids and derivatives	61-90-5	A	127000000	114000000	116000000	116000000	118000000	115000000	112000000	98800000	97600000	110000000	94400000	110000000	126000000	125000000	119000000	C00123	ko00280,ko00290,ko00966,ko00970,ko01100,ko01110,ko01210,ko01230,ko02010
mws0230	120	1.3	119.05	C4H9NO3	[M+H]+	L-(-)-Threonine	Amino acids and derivatives	Amino acids and derivatives	72-19-5	A	3800000	3270000	3170000	4140000	2420000	3700000	2460000	1910000	2660000	2190000	2000000	2040000	2180000	2470000	2140000	C00188	ko00260,ko00261,ko00290,ko00860,ko00970,ko01100,ko01110,ko01230,ko02010
mws0237	187.1	4.9	188.093	C9H16O4	[M-H]-	Anchoic Acid	Organic acids	Organic acids	123-99-9	A	595000	498000	427000	639000	437000	1020000	584000	1350000	486000	751000	918000	670000	668000	683000	684000	C08261	--
mws0250	182.1	1.6	181.065	C9H11NO3	[M+H]+	L-(-)-Tyrosine	Amino acids and derivatives	Amino acids and derivatives	60-18-4	A	7290000	4900000	5630000	9410000	7340000	9440000	7270000	9720000	10900000	5590000	7290000	4360000	5400000	7150000	6000000	C00082	ko00130,ko00261,ko00350,ko00360,ko00400,ko00460,ko00730,ko00940,ko00950,ko00965,ko00966,ko00970,ko01100,ko01110,ko01210,ko01230
mws0254	156.1	1.2	155.061	C6H9N3O2	[M+H]+	L-Histidine	Amino acids and derivatives	Amino acids and derivatives	71-00-1	A	29700000	15200000	29000000	13700000	16500000	34400000	22500000	25500000	23400000	23200000	32000000	24000000	24200000	24100000	25400000	C00135	ko00340,ko00410,ko00970,ko01100,ko01110,ko01230,ko02010
mws0255	112	1.2	111.038	C4H5N3O	[M+H]+	Cytosine	Nucleotides and derivatives	Nucleotides and derivatives	71-30-7	B	205000	195000	311000	202000	251000	254000	246000	242000	281000	199000	311000	238000	204000	199000	187000	C00380	ko00240,ko01100
mws0256	118.1	1.3	117.07	C5H11NO2	[M+H]+	L-Valine	Amino acids and derivatives	Amino acids and derivatives	72-18-4	A	18200000	9710000	14300000	9830000	14600000	16100000	6490000	3830000	3920000	17600000	32100000	16600000	10900000	12500000	11300000	C00183	ko00280,ko00290,ko00460,ko00770,ko00966,ko00970,ko01100,ko01110,ko01210,ko01230,ko02010
mws0258	132	1.7	131.085	C6H13NO2	[M+H]+	L-Isoleucine	Amino acids and derivatives	Amino acids and derivatives	73-32-5	A	2220000	1040000	1460000	1090000	1650000	1530000	658000	381000	444000	2230000	3070000	2070000	1120000	1380000	1240000	C00407	ko00280,ko00290,ko00460,ko00960,ko00966,ko00970,ko01100,ko01110,ko01210,ko01230,ko02010
mws0260	175	1.2	174.1	C6H14N4O2	[M+H]+	L-(+)-Arginine	Amino acids and derivatives	Amino acids and derivatives	74-79-3	A	9120000	11100000	10400000	5450000	12600000	7860000	6290000	7940000	6840000	7300000	8390000	8990000	6180000	7130000	7220000	C00062	ko00220,ko00261,ko00330,ko00472,ko00970,ko00998,ko01100,ko01110,ko01230,ko02010
mws0262	149	1.6	150.009	C4H6O6	[M-H]-	L-(+)-Tartaric acid	Organic acids	Organic acids	87-69-4	B	4290	9460	6210	12200	12400	12500	14600	16800	8550	8050	8990	7550	9050	8160	9600	--	--
mws0263	128.03	1.4	129.036	C5H7NO3	[M-H]-	L-PyroglutamicAcid	Amino acids and derivatives	Amino acids and derivatives	98-79-3	B	7850	10100	16000	13500	70900	17600	7850	7280	5360	14500	10800	17900	13400	16100	12900	--	--
mws0264	341	1.2	342.096	C12H22O11	[M-H]-	D-(+)-TrehaloseAnhydrous	Others	Saccharides and Alcohols	99-20-7	A	262000	438000	349000	270000	549000	469000	546000	810000	335000	287000	350000	278000	341000	316000	399000	--	--
mws0275	133	1.5	134.015	C4H6O5	[M-H]-	L-(-)-Malic acid	Organic acids	Organic acids	636-61-3	A	40200000	32000000	26600000	31200000	30900000	27500000	30900000	30800000	19200000	89800000	64400000	60500000	41200000	51300000	43600000	C00497	ko00650,ko01100
mws0277	191	1.6	192.053	C7H12O6	[M-H]-	Kinic acid	Organic acids	Organic acids	77-95-2	A	3210000	3560000	2630000	3020000	2680000	2780000	4750000	4790000	3040000	3150000	2110000	2480000	2980000	3250000	3110000	C00296	ko00400,ko01100
mws0281	191	1.3	192.018	C6H8O7	[M-H]-	Citric Acid	Organic acids	Organic acids	77-92-9	A	31100000	33000000	26300000	33700000	26700000	29200000	43100000	45900000	31900000	32000000	21300000	28500000	28900000	31000000	28200000	C00158	ko00020,ko00250,ko00630,ko01100,ko01110,ko01200,ko01210,ko01230
mws0282	203	3	204.08	C11H12N2O2	[M-H]-	L-Tryptophan	Amino acids and derivatives	Amino acids and derivatives	73-22-3	A	16200000	18400000	15100000	20500000	17800000	22200000	14000000	18200000	13700000	21800000	23100000	18000000	18700000	18700000	18300000	C00078	ko00260,ko00380,ko00400,ko00901,ko00966,ko00970,ko01100,ko01110,ko01210,ko01230
mws0289	478.1	8	479.268	C23H46NO7P	[M-H]-	LysoPE 18:1	Lipids	LPE	89576-29-4	A	421000	1550000	1780000	816000	138000	1070000	1860000	2820000	2430000	2000000	771000	1420000	1400000	1530000	1480000	--	--
mws0340	143	2.9	144.035	C6H8O4	[M-H]-	2,3-Dimethylsuccinic acid	Amino acids and derivatives	Amino acids and derivatives	13545-04-5	B	2090	1340	6140	4470	4690	4350	9900	10700	3580	9	5990	3960	7090	7130	6960	--	--
mws0344	165.05	1.4	166.038	C5H10O6	[M-H]-	D-Xylonic acid	Organic acids	Organic acids	526-91-0	B	1850000	3380000	2130000	3940000	6140000	7020000	3090000	3930000	2290000	2330000	2380000	2480000	2880000	3120000	2930000	--	--
mws0345	128.07	1.5	129.07	C6H11NO2	[M-H]-	Pipecolinic acid	Organic acids	Organic acids	535-75-1	B	6230	8410	16200	13600	63300	18100	5320	7460	4840	11000	7050	16900	10300	11900	9240	--	--
mws0351	457.08	3.8	458.068	C22H18O11	[M-H]-	Gallate catechin gallate	Flavonoids	Flavanols	4233-96-9	B	88100	2670000	1110000	118000	52700	108000	20800	28800	12900	501000	51200	150000	436000	420000	371000	--	--
mws0355	441.3	4.2	442.073	C22H18O10	[M-H]-	(-)-Catechin gallate	Flavonoids	Flavanols	130405-40-2	A	1470000	1950000	1250000	1430000	1300000	1400000	433000	447000	326000	1370000	957000	1180000	1290000	1120000	1360000	C09731	--
mws0359	241.22	10.4	242.205	C15H30O2	[M-H]-	Pentadecanoic Acid	Lipids	Free fatty acids	1002-84-2	A	219000	248000	342000	295000	276000	383000	328000	448000	296000	265000	235000	232000	232000	251000	243000	--	--
mws0361	253.22	9.8	254.205	C16H30O2	[M-H]-	Palmitoleic Acid	Lipids	Free fatty acids	373-49-9	B	23400	24100	58200	41000	21800	16300	40200	47400	22800	29900	38300	36900	20900	21200	21400	--	--
mws0366	277.22	9.8	278.205	C18H30O2	[M-H]-	γ-Linolenic Acid	Lipids	Free fatty acids	506-26-3	A	5160000	21900000	17000000	12600000	3560000	15400000	19700000	28400000	34500000	18300000	10200000	13600000	18400000	19400000	18500000	--	--
mws0367	277.1	9.6	278.205	C18H30O2	[M-H]-	α-Linolenic Acid	Lipids	Free fatty acids	463-40-1	B	330	2200	1920	1550	298	1580	2500	3240	3360	1880	1250	1960	1790	1890	1780	C06427	ko00592,ko01040,ko01100,ko01110
mws0376	115	1.6	116.006	C4H4O4	[M-H]-	Fumaric acid	Organic acids	Organic acids	110-17-8	B	179000	666000	282000	112000	175000	159000	200000	171000	93300	587000	488000	555000	272000	293000	295000	C00122	ko00020,ko00190,ko00220,ko00250,ko00350,ko00360,ko00620,ko00650,ko00760,ko01100,ko01110,ko01200
mws0396	281.25	11.1	282.234	C18H34O2	[M-H]-	Elaidic Acid	Lipids	Free fatty acids	112-79-8	A	11900000	14100000	23200000	11600000	7920000	14700000	20500000	17300000	22100000	10300000	10600000	9450000	11900000	12800000	11900000	--	--
mws0425	129	2.1	130.021	C5H6O4	[M-H]-	Citraconic acid	Organic acids	Organic acids	498-23-7	B	337000	75300	72000	141000	248000	145000	335000	217000	103000	384000	178000	688000	233000	287000	209000	C02226	ko00290,ko00660,ko01100,ko01210
mws0437	151.15	1.2	152.058	C5H12O5	[M-H]-	D-Arabitol	Others	Saccharides and Alcohols	488-82-4	B	10300	12400	8950	4540	1900	5870	4820	1490	3590	20100	3820	9780	5850	8870	5910	C01904	ko00040,ko01100
mws0491	122.1	2.9	121.082	C8H11N	[M+H]+	Phenethylamine	Others	Others	64-04-0	A	237000000	220000000	177000000	163000000	137000000	214000000	196000000	200000000	192000000	185000000	239000000	190000000	227000000	231000000	239000000	C05332	ko00360,ko01100
mws0567	146.09	1.3	145.076	C5H11N3O2	[M+H]+	4-Guanidinobutyric acid	Organic acids	Organic acids	463-00-3	B	2280000	1970000	4320000	14500000	11700000	6400000	4660000	4880000	4030000	2980000	4110000	3820000	3800000	4610000	4200000	C01035	ko00330,ko01100
mws0572	126.1	1.6	125.052	C5H7N3O	[M+H]+	5-Methylcytosine	Nucleotides and derivatives	Nucleotides and derivatives	554-01-8	B	119000	60400	139000	142000	98600	176000	110000	103000	147000	68900	113000	71200	82300	88600	104000	C02376	ko00240,ko01100
mws0574	103.05	2	104.041	C4H8O3	[M-H]-	α-Hydroxyisobutyric acid	Organic acids	Organic acids	594-61-6	B	49600	20300	10600	17500	13900	20000	7630	11600	9370	40000	10400	21300	21900	23800	17800	--	--
mws0576	103.05	1.9	104.041	C4H8O3	[M-H]-	3-Hydroxybutyrate	Organic acids	Organic acids	300-85-6	B	82300	191000	124000	196000	671000	345000	73200	84000	70900	122000	82200	106000	144000	168000	143000	--	--
mws0582	322.4	1.7	321.082	C11H19N3O6S	[M+H]+	S-(methyl)glutathione	Amino acids and derivatives	Amino acids and derivatives	2922-56-7	B	122000	257000	103000	171000	193000	170000	492000	253000	118000	239000	172000	267000	168000	230000	167000	C11347	--
mws0609	344.2	1.9	345.033	C10H12N5O7P	[M-H]-	Guanosine 3',5'-cyclic monophosphate	Nucleotides and derivatives	Nucleotides and derivatives	7665-99-8	B	22100	12800	17500	8710	3400	5920	1350	2930	4690	14800	48600	19200	20400	19700	16900	C00942	ko00230,ko01100
mws0628	121.04	4.2	122.032	C7H6O2	[M-H]-	4-Hydroxybenzaldehyde	Phenolic acids	Phenolic acids	123-08-0	B	380000	251000	192000	634000	663000	428000	163000	222000	212000	420000	405000	623000	376000	407000	395000	C00633	ko01100
mws0639	153.2	3.1	154.021	C7H6O4	[M-H]-	2,3-Dihydroxybenzoic Acid	Organic acids	Organic acids	303-38-8	B	2110000	2060000	1650000	4990000	1550000	2980000	2480000	2450000	2910000	4740000	2300000	4240000	2480000	2420000	2420000	C00196	ko01110
mws0663	181.1	2.9	180.056	C7H8N4O2	[M+H]+	1,7-Dimethylxanthine	Nucleotides and derivatives	Nucleotides and derivatives	611-59-6	B	1230	682	835	607	1880	883	861	813	857	1780	2840	1700	622	984	781	C13747	ko00232,ko01100,ko01110
mws0671	120.1	1.2	119.05	C4H9NO3	[M+H]+	L-Homoserine	Organic acids	Organic acids	672-15-1	A	3790000	3280000	3070000	3710000	2250000	3420000	2310000	1780000	2460000	2270000	1790000	1950000	2190000	2410000	2130000	C00263	ko00260,ko00270,ko00300,ko00920,ko01100,ko01110,ko01230
mws0675	335.1	1.3	334.041	C11H15N2O8P	[M+H]+	β-Nicotinamide mononucleotide	Nucleotides and derivatives	Nucleotides and derivatives	1094-61-7	B	7620	9640	11800	13100	5270	7650	12400	13200	13100	7400	10200	7350	7080	6970	8820	C00455	ko00760,ko01100
mws0712	130.1	1.8	131.05	C5H9NO3	[M-H]-	N-Propionylglycine	Amino acids and derivatives	Amino acids and derivatives	21709-90-0	A	122000	275000	161000	107000	208000	154000	128000	194000	123000	131000	114000	173000	161000	167000	159000	--	--
mws0724	298.1	2	299.072	C10H13N5O6	[M-H]-	8-Hydroxyguanosine	Nucleotides and derivatives	Nucleotides and derivatives	3868-31-3	B	30600	34200	20900	23700	15300	22700	37900	29500	27300	22900	12600	20000	41000	30700	25800	--	--
mws0736	189.1	2.4	188.103	C8H16N2O3	[M+H]+	N-Glycyl-L-leucine	Amino acids and derivatives	Amino acids and derivatives	869-19-2	B	69100	189000	98500	68000	61300	71700	66800	72700	65800	253000	144000	300000	99200	110000	105000	C02155	--
mws0748	353.1	2.7	354.079	C16H18O9	[M-H]-	1-Caffeoylquinic acid	Phenolic acids	Phenolic acids	1241-87-8	A	93800	146000	183000	141000	94900	176000	450000	512000	384000	9770	12700	6030	171000	173000	193000	--	--
mws0749	137.03	3.5	138.026	C7H6O3	[M-H]-	4-Hydroxybenzoic acid	Phenolic acids	Phenolic acids	99-96-7	A	248000	157000	147000	293000	360000	259000	116000	158000	156000	280000	184000	326000	202000	235000	235000	C00156	ko00130,ko00790,ko01100,ko01110
mws0752	185.16	8.1	186.147	C11H22O2	[M-H]-	Undecylic Acid	Lipids	Free fatty acids	112-37-8	A	1740000	1830000	1890000	1890000	1880000	2870000	2050000	2280000	2010000	2480000	2180000	3820000	2050000	2100000	1990000	--	--
mws0813	128	1.7	129.036	C5H7NO3	[M-H]-	5-Oxoproline	Amino acids and derivatives	Amino acids and derivatives	149-87-1	A	14300	17900	31000	37900	143000	45200	9220	9480	11200	24100	22700	37800	33000	37600	30700	C01879	ko00480,ko01100
mws0836	577.3	3.2	578.12	C30H26O12	[M-H]-	Procyanidin B1	Tannins	Proanthocyanidins	20315-25-7	A	35400000	18200000	33600000	39300000	33900000	35500000	27000000	22000000	33100000	15000000	22100000	17100000	28600000	29800000	29300000	--	--
mws0847	150	1.5	149.063	C6H7N5	[M+H]+	1-Methyladenine	Nucleotides and derivatives	Nucleotides and derivatives	5142-22-3	B	423000	752000	482000	134000	522000	366000	244000	238000	145000	319000	526000	322000	288000	375000	326000	C02216	--
mws0853	209	4.3	210.078	C11H14O4	[M-H]-	Sinapyl alcohol	Phenolic acids	Phenolic acids	537-33-7	A	210000	201000	122000	185000	265000	351000	158000	216000	171000	267000	210000	558000	246000	272000	271000	C02325	ko00940,ko01100,ko01110
mws0863	213	1.7	234.988	C5H9NaO7P	[M-Na]-	2-Deoxyribose 5-phosphate	Nucleotides and derivatives	Nucleotides and derivatives	102916-66-5	B	9160	14000	8740	3450	7610	5150	8490	4610	4470	8550	8410	8500	6680	8980	8200	--	--
mws0866	259	1.2	260.016	C6H13O9P	[M-H]-	D-Glucose 6-phosphate	Others	Saccharides and Alcohols	56-73-5	A	3930000	3950000	4270000	7930000	3620000	4940000	5470000	3110000	4170000	3690000	3540000	3720000	3950000	4240000	3980000	C00092	ko00500,ko00562,ko00998,ko01100
mws0875	179	1.3	178.032	C5H10N2O3S	[M+H]+	Cys-Gly	Amino acids and derivatives	Amino acids and derivatives	19246-18-5	B	6760	3840	9520	4760	6190	7660	11300	14700	9	9	9	9	5200	4860	5170	C01419	ko00480,ko01100
mws0885	153	3.4	154.021	C7H6O4	[M-H]-	2,4-Dihydroxy benzoic acid	Phenolic acids	Phenolic acids	89-86-1	B	2400000	2210000	1820000	5610000	1910000	2870000	2710000	2820000	2970000	4650000	2090000	4130000	2750000	2840000	2610000	--	--
mws0890	104.03	1.3	105.036	C3H7NO3	[M-H]-	D-Serine	Amino acids and derivatives	Amino acids and derivatives	312-84-5	A	27000	16900	32100	21800	39800	51900	24100	20800	20400	11300	21800	13100	18700	21200	18800	--	--
mws0912	271	4.9	270.044	C15H10O5	[M+H]+	2'-Hydroxydaidzein	Flavonoids	Isoflavones	7678-85-5	B	9330	9	12400	16600	5940	10600	9720	19500	8190	34300	16600	39000	10000	13500	11900	C02495	ko00943,ko01110
mws0917	329	6.8	330.061	C17H14O7	[M-H]-	3,7-Di-O-methylquercetin	Flavonoids	Flavonols	2068-02-2	A	43800	163000	32100	2210000	387000	981000	420000	2370000	1640000	13200	79100	231000	719000	739000	714000	C01265	ko00944
mws0923	200.05	3.1	199.032	C9H10ClNO2	[M+H]+	L-2-chlorophenylalanine	Amino acids and derivatives	Amino acids and derivatives	103616-89-3	B	23200000	22000000	21100000	21800000	20800000	20900000	21700000	22200000	22900000	19800000	20100000	20700000	16800000	19800000	18900000	--	--
mws0924	145.06	3.1	146.049	C6H10O4	[M-H]-	2-Methylglutaric acid	Organic acids	Organic acids	617-62-9	B	35000	128000	169000	39300	110000	132000	130000	246000	42500	63100	188000	81700	86300	108000	92900	--	--
mws0976	243	1.7	244.058	C9H12N2O6	[M-H]-	β-Pseudouridine	Nucleotides and derivatives	Nucleotides and derivatives	1445-07-4	B	2910	3650	3920	2560	2700	8640	2380	2980	8650	11000	16600	17200	5210	4890	3970	C02067	ko00240,ko01100
mws0983	326.31	9.8	325.272	C20H39NO2	[M+H]+	N-Oleoylethanolamine	Others	Others	111-58-0	B	13000	25600	29300	20500	12400	33100	28600	32000	45600	26900	28100	23300	25900	26600	26000	--	--
mws0987	161	6.2	160.046	C10H8O2	[M+H]+	6-MethylCoumarin	Lignans and Coumarins	Coumarins	92-48-8	A	92000	85900	74400	44600	53400	50200	54100	35900	38700	8500	8000	10600	35100	44000	40500	--	--
mws1014	209.2	4.1	208.029	C10H8O5	[M+H]+	Fraxetin	Lignans and Coumarins	Coumarins	574-84-5	B	30300	41000	49700	29800	20400	40600	84500	62100	83600	6220	9510	11200	30900	36900	20200	C09265	--
mws1050	148.05	1.3	147.045	C5H9NO4	[M+H]+	O-Acetylserine	Amino acids and derivatives	Amino acids and derivatives	5147-00-2	B	269000	283000	242000	413000	289000	287000	343000	271000	287000	395000	219000	401000	233000	255000	253000	C00979	ko00270,ko00908,ko00920,ko00998,ko01100,ko01110,ko01200,ko01230,ko04122
mws1066	579.2	4.5	580.152	C27H32O14	[M-H]-	Narirutin	Flavonoids	Dihydroflavone	14259-46-2	B	43200	110000	52800	37600	14300	36400	88800	89100	35200	113000	35700	124000	62000	60000	59700	C09793	--
mws1068	285.05	6.2	286.038	C15H10O6	[M-H]-	Kaempferol	Flavonoids	Flavonols	520-18-3	A	5050	5120	2600	3700	2940	4850	8940	6600	5010	4540	2180	4410	4680	5460	4120	C05903	ko00941,ko00944,ko01100,ko01110
mws1074	177.03	3.9	178.021	C9H6O4	[M-H]-	Daphnetin	Lignans and Coumarins	Coumarins	486-35-1	B	9530	5960	12500	18900	12900	13500	8800	17000	19200	33600	28300	34800	17800	17500	19700	C03093	--
mws1078	138.05	4.5	137.042	C7H7NO2	[M+H]+	Anthranilic Acid	Phenolic acids	Phenolic acids	118-92-3	B	3250	8600	6470	9240	8070	6920	15900	7090	5530	12300	3000	26800	8260	8420	11400	C00108	ko00380,ko00400,ko00998,ko01058,ko01100,ko01110,ko01230
mws1080	341.1	1.2	342.096	C12H22O11	[M-H]-	Galactinol	Others	Saccharides and Alcohols	3687-64-7	A	3140000	4320000	3440000	2460000	5600000	5060000	5980000	6760000	3960000	3040000	3410000	2530000	3520000	3760000	3810000	--	--
mws1090	259	1.3	260.016	C6H13O9P	[M-H]-	Glucose-1-phosphate	Others	Saccharides and Alcohols	59-56-3	A	3950000	3990000	3750000	7480000	3380000	4960000	5450000	3060000	4050000	3900000	3210000	3700000	4210000	4170000	4060000	--	--
mws1140	271.07	6.2	272.058	C15H12O5	[M-H]-	Naringenin chalcone(4,2',4',6'-Tetrahydroxychalcone)	Flavonoids	Chalcones	73692-50-9	A	68900	763000	205000	239000	82800	85300	370000	312000	214000	319000	43200	226000	239000	221000	232000	C06561	ko00941,ko01100,ko01110
mws1167	131	1.4	132.001	C4H4O5	[M-H]-	Oxaloacetic acid	Organic acids	Organic acids	328-42-7	B	74600	139000	22400	28800	19900	11800	22500	113000	9410	1040000	120000	840000	126000	133000	122000	--	--
mws1189	193.1	1.3	194.033	C6H10O7	[M-H]-	D-Galacturonic acid(Gal A)	Organic acids	Organic acids	91510-62-2	B	22500	44100	23200	69700	65900	65000	48000	50800	37200	58700	59000	65700	48400	50300	48900	C00333	ko00040,ko00053,ko00520,ko01100,ko02010
mws1195	179.1	6	178.055	C10H10O3	[M+H]+	Methyl p-coumarate	Phenolic acids	Phenolic acids	3943-97-3	B	199000	479000	324000	518000	386000	750000	65000	360000	1700000	112000	176000	115000	333000	355000	353000	--	--
mws1200	177	6	178.055	C10H10O3	[M-H]-	Trans-4-Hydroxycinnamic Acid Methyl Ester	Phenolic acids	Phenolic acids	19367-38-5	A	284000	808000	532000	1040000	742000	1560000	97600	745000	3640000	163000	408000	280000	859000	862000	868000	--	--
mws1329	463.09	4.5	464.076	C21H20O12	[M-H]-	Gossypitrin	Flavonoids	Flavonols	491-50-9	A	44000	22500	49100	116000	90100	113000	176000	199000	126000	53200	43200	81200	85700	81000	76800	--	--
mws1333	341.12	1.2	342.096	C12H22O11	[M-H]-	Melibiose	Others	Saccharides and Alcohols	585-99-9	A	328000	525000	457000	306000	671000	570000	690000	888000	442000	350000	442000	327000	423000	488000	454000	C05402	ko00052,ko01100,ko02010
mws1336	138.05	3.2	137.042	C7H7NO2	[M+H]+	4-Aminobenzoic acid	Phenolic acids	Phenolic acids	150-13-0	B	70400	32800	293000	103000	18700	40500	105000	98700	45900	137000	48200	141000	63800	75400	69000	--	--
mws1337	220.2	2.8	219.097	C9H17NO5	[M+H]+	D-Pantothenic Acid	Others	Vitamin	79-83-4	A	3380000	5050000	4420000	3100000	9440000	4690000	3110000	4860000	2850000	2750000	4200000	2630000	3550000	3790000	3630000	C00864	ko00410,ko00770,ko01100,ko01110
mws1354	193.06	4.6	194.049	C10H10O4	[M-H]-	Trans-ferulic acid	Phenolic acids	Phenolic acids	537-98-4	B	258000	77000	212000	216000	347000	246000	180000	166000	603000	212000	222000	190000	229000	226000	243000	--	--
mws1375	304.15	1.2	303.125	C12H21N3O6	[M+H]+	Nicotianamine	Amino acids and derivatives	Amino acids and derivatives	34441-14-0	B	60100	122000	43500	44200	74100	82700	166000	92900	81500	37700	58200	55000	79100	83300	71800	--	--
mws1397	441.3	4.3	442.073	C22H18O10	[M-H]-	(-)-Epicatechin gallate	Flavonoids	Flavanols	1257-08-5	A	1490000	2110000	1210000	1330000	1360000	1470000	423000	507000	348000	1380000	950000	1110000	1110000	1080000	1070000	--	--
mws1401	175	1.6	174.089	C7H14N2O3	[M+H]+	L-theanine	Amino acids and derivatives	Amino acids and derivatives	3081-61-6	B	18000000	3940000	28600000	5190000	7240000	5680000	1900000	2010000	1910000	6360000	12100000	8870000	7440000	8360000	8150000	C01047	--
mws1422	275.1	4.2	274.073	C15H14O5	[M+H]+	(-)-Epiafzelechin	Flavonoids	Flavanols	24808-04-6	B	132000	39500	65100	60700	43000	43400	39500	39500	46900	94200	74000	106000	34600	42100	50200	C12128	ko00941,ko01110
mws1433	314.1	5.4	313.117	C18H19NO4	[M+H]+	N-Feruloyltyramine	Alkaloids	Phenolamine	66648-43-9	A	8680000	38500000	12600000	51000000	49800000	52400000	5800000	20400000	24800000	6750000	11200000	29200000	20900000	25100000	23300000	--	--
mws1489	283.26	10.1	284.248	C18H36O2	[M-H]-	Stearic Acid	Lipids	Free fatty acids	57-11-4	A	967000	1450000	1470000	1170000	1090000	1340000	1190000	1410000	1150000	1070000	1120000	1000000	1080000	1120000	1110000	--	--
mws1500	177.09	6.9	176.075	C11H12O2	[M+H]+	Ethyl cinnamate	Phenolic acids	Phenolic acids	103-36-6	B	9	9	9	7870	16200	6910	3130	5960	3690	9	9	9	5020	5050	5130	C06359	--
mws1570	132.07	1.3	131.05	C5H9NO3	[M+H]+	Cis-4-Hydroxy-D-proline	Amino acids and derivatives	Amino acids and derivatives	2584-71-6	B	168000	135000	162000	193000	188000	200000	144000	123000	146000	323000	381000	321000	176000	161000	171000	C03440	ko00330,ko01100
mws1587	132.1	1.9	131.085	C6H13NO2	[M+H]+	α-Aminocaproic acid	Amino acids and derivatives	Amino acids and derivatives	327-57-1	A	2050000	1010000	1310000	1100000	1500000	1500000	651000	373000	418000	2170000	2800000	2010000	1130000	1380000	1220000	--	--
mws1589	503.2	1.3	504.14	C18H32O16	[M-H]-	Panose	Others	Saccharides and Alcohols	33401-87-5	B	2070	3170	2000	3700	4040	4080	6060	7220	3030	9780	3960	7840	4080	5320	4740	C00713	--
mws1622	219.17	8.4	218.153	C15H22O	[M+H]+	α-Cyperone	Others	Others	473-08-5	B	182000	40400	34600	296000	92600	98600	24600	52600	73800	58800	75300	124000	81800	84300	84600	C17090	--
mws1659	269.05	7	270.044	C15H10O5	[M-H]-	Emodin	Quinones	Anthraquinone	518-82-1	A	75700	25300	30700	109000	62700	178000	41500	58000	51600	338000	163000	478000	133000	148000	140000	C10343	--
mws1706	148.1	1.3	147.045	C5H9NO4	[M+H]+	Glutamic acid	Amino acids and derivatives	Amino acids and derivatives	617-65-2	A	26600000	16900000	22100000	27800000	11300000	17900000	32200000	26500000	44000000	10200000	8980000	9550000	16500000	17300000	14900000	--	--
mws1709	133	1.4	134.015	C4H6O5	[M-H]-	Malic acid	Organic acids	Organic acids	636-61-3	A	16700000	16900000	12800000	18300000	16400000	15000000	17500000	16600000	10200000	64400000	35200000	33600000	24000000	29700000	25900000	--	--
mws2104	193.07	1.2	194.067	C7H14O6	[M-H]-	D-Pinitol	Others	Others	10284-63-6	B	9170	12700	10900	6060	13200	6520	17000	15300	11900	11600	10200	12200	10300	12900	13600	--	--
mws2108	353.1	3.4	354.079	C16H18O9	[M-H]-	Cryptochlorogenic acid	Phenolic acids	Phenolic acids	905-99-7	A	60900	42800	78300	81300	60300	104000	199000	159000	157000	20800	22100	14000	66200	71900	69200	--	--
mws2118	435.13	5	436.116	C21H24O10	[M-H]-	Phloretin 2'-O-glucoside	Flavonoids	Isoflavones	60-81-1	B	28000	69800	55600	40900	39300	24300	61800	65300	42900	278000	302000	368000	90500	112000	91300	--	--
mws2125	166.97	1.6	205.931	C3H4KO6P	[M-K]-	Phosphoenolpyruvic acid	Organic acids	Organic acids	4265-07-0	B	606000	294000	1170000	1190000	806000	705000	531000	242000	707000	230000	160000	218000	455000	633000	455000	--	--
mws2210	463.12	3.4	498.072	C22H23ClO11	[M-Cl]+	Peonidin 3-O-glucoside chloride	Flavonoids	Anthocyanins	6906-39-4	B	9340	10700	11300	28800	32900	23800	24400	19700	18500	14300	20900	7820	15700	18500	16100	--	--
mws2213	147.05	5.7	148.046	C9H8O2	[M-H]-	Cinnamic acid	Phenolic acids	Phenolic acids	140-10-3	B	14800	198000	48100	20200	7640	5310	170000	24900	7100	60900	8040	78700	48800	48200	55300	C00423	ko00130,ko00360,ko00940,ko00999,ko01100,ko01110
mws2221	441.08	4.4	442.073	C22H18O10	[M-H]-	Catechin gallate	Flavonoids	Flavanols	130405-40-2	A	1130000	1700000	990000	1200000	1170000	1010000	305000	430000	296000	1050000	698000	819000	1030000	970000	1220000	--	--
mws2368	137.07	3.5	138.061	C8H10O2	[M-H]-	Tyrosol	Phenolic acids	Phenolic acids	501-94-0	B	62600	34200	44900	53100	63200	48900	39500	28300	27000	95600	71700	123000	62700	54000	52900	--	--
mws2523	421.1	1.2	422.06	C12H23O14P	[M-H]-	Trehalose 6-phosphate	Others	Saccharides and Alcohols	4484-88-2	B	38000	37900	28000	104000	124000	71300	86500	60800	53300	36900	51400	32300	46600	52300	51000	C00689	ko00500,ko01100
mws2608	222.1	1.3	221.077	C8H15NO6	[M+H]+	N-Acetyl-D-galactosamine	Others	Others	1811-31-0	B	1560000	1260000	1400000	1620000	1320000	1340000	1320000	1430000	1520000	1310000	1340000	1350000	1410000	1500000	1750000	--	--
mws2623	281.25	10.9	282.234	C18H34O2	[M-H]-	11-Octadecanoic acid(Vaccenic acid)	Lipids	Free fatty acids	506-17-2	A	2980000	3760000	5980000	3060000	2030000	3880000	5390000	4380000	5840000	2690000	2810000	2490000	3150000	3330000	3190000	--	--
mws2628	118.09	1.3	117.07	C5H11NO2	[M+H]+	N-Methyl-4-aminobutyric acid	Organic acids	Organic acids	1119-48-8	B	1770	2310	1970	2750	1230	5340	25800	16900	4960	17500	20100	13800	7560	9310	9200	--	--
mws4134	611.15	1.8	612.121	C20H32N6O12S2	[M-H]-	Oxidized Glutathione	Amino acids and derivatives	Amino acids and derivatives	121-24-4	B	106000	149000	269000	50700	172000	140000	112000	87700	178000	55600	207000	52400	112000	126000	97800	--	--
mws4174	222.09	1.3	221.077	C8H15NO6	[M+H]+	N-Acetyl-β-D-mannosamine	Others	Others	7772-94-3	B	37400	19700	35700	62200	30000	41500	52900	36000	47800	68300	52400	51300	40700	46600	39100	--	--
mws4175	175.03	1.4	176.024	C6H8O6	[M-H]-	D-Glucurono-6,3-lactone	Others	Others	32449-92-6	B	32200	83100	83700	14300	38700	29800	51800	45700	30000	21600	38700	23000	21100	32400	26300	--	--
mws4176	237.12	2.8	236.103	C12H16N2O3	[M+H]+	DL-Alanyl-DL-phenylalanine	Amino acids and derivatives	Amino acids and derivatives	1999-45-7	B	6000	6220	6560	7570	6960	8100	6100	6480	5720	21600	20600	21000	10700	8970	9700	--	--
mws4183	433.08	4.7	434.068	C20H18O11	[M-H]-	Quercetin-3-O-α-L-arabinopyranoside(guaijaverin)	Flavonoids	Flavonols	22255-13-6	B	6060	3640	3180	28400	5090	6270	18400	23500	14100	9820	7840	11900	10500	11300	8270	--	--
mws5035	279.17	4	278.147	C15H22N2O3	[M+H]+	Leucylphenylalanine	Amino acids and derivatives	Amino acids and derivatives	56217-82-4	B	23700	44400	23700	32500	31300	31200	22300	17900	17500	94900	73400	94200	32800	35800	35100	--	--
mws5040	365.11	1.4	364.078	C12H21O11Na	[M+H]+	Turanose	Others	Saccharides and Alcohols	547-25-1	A	408000	296000	390000	392000	489000	521000	546000	606000	678000	159000	307000	166000	298000	387000	353000	--	--
mws5041	189.12	2.4	188.103	C8H16N2O3	[M+H]+	Glycylisoleucine	Amino acids and derivatives	Amino acids and derivatives	19461-38-2	B	51000	145000	73400	46800	43200	61200	54400	53900	55100	190000	112000	222000	73100	89000	77900	--	--
mws5042	223.11	2.8	222.089	C11H14N2O3	[M+H]+	Glycylphenylalanine	Amino acids and derivatives	Amino acids and derivatives	721-66-4	B	40600	105000	37500	96800	89800	89100	43600	44100	32200	170000	171000	154000	77300	83600	89500	--	--
mws5045	215.17	7	216.156	C12H24O3	[M-H]-	12-Hydroxydodecanoic acid	Lipids	Free fatty acids	505-95-3	B	2140	5500	2170	3390	2860	5860	6470	5090	4390	4230	3370	6780	3600	3160	3750	--	--
pmb0149	351	7.1	350.222	C21H34O4	[M+H]+	MAG(18:4)isomer1	Lipids	Glycerol ester	-	B	295000	324000	284000	234000	227000	249000	120000	114000	118000	151000	101000	93500	125000	123000	134000	--	--
pmb0160	353.3	6.5	352.237	C21H36O4	[M+H]+	MAG(18:3)isomer5	Lipids	Glycerol ester	-	B	20000	89000	154000	38200	15400	68600	127000	187000	273000	81700	32500	73900	71100	73500	77100	--	--
pmb0168	700.1	8.3	699.435	C38H70NO8P	[M+H]+	PC 16:1/14:1	Lipids	PC	-	B	20800	22400	11000	29500	13900	14700	26000	24700	19100	43500	20000	41200	15700	20900	17200	--	--
pmb0296	357.2	7.8	356.265	C21H40O4	[M+H]+	MAG(18:1)isomer2	Lipids	Glycerol ester	-	A	61500	177000	893000	109000	49800	261000	192000	327000	644000	156000	259000	122000	213000	249000	240000	--	--
pmb0378	625.2	4.9	624.14	C28H32O16	[M+H]+	Luteolin O-feruloylhexoside	Flavonoids	Flavonoid	-	B	3670	4310	10900	19600	14100	17200	12600	6970	15000	6030	4260	3390	5120	5240	4880	--	--
pmb0382	339.1	4.3	338.067	C19H14O6	[M+H]+	O-Feruloyl 4-hydroxylcoumarin	Lignans and Coumarins	Coumarins	-	B	17900	11500	31300	52200	123000	90200	127000	118000	67000	16000	106000	31700	35200	38100	38900	--	--
pmb0484	104.1	1.2	103.091	C5H13NO	[M+H]+	Choline	Alkaloids	Alkaloids	62-49-7	A	12200000	18500000	22600000	13000000	20400000	23300000	20100000	19700000	22400000	11700000	20900000	10900000	13200000	15100000	14100000	C00114	ko00260,ko00564,ko01100,ko02010
pmb0490	235.1	2.8	234.123	C13H18N2O2	[M+H]+	N-p-Coumaroyl putrescine	Alkaloids	Phenolamine	34136-53-3	A	166000	197000	98800	136000	76700	128000	1450000	1610000	1280000	98400	101000	103000	343000	379000	381000	C18326	ko00330,ko01100
pmb0530	664.2	1.6	663.08	C21H27N7O14P2	[M+H]+	Nicotinic acid adenine dinucleotide	Nucleotides and derivatives	Nucleotides and derivatives	53-84-9	B	939000	1100000	799000	1080000	1270000	1160000	844000	646000	742000	65500	650000	116000	726000	816000	764000	C00003	ko00190,ko00730,ko00760,ko01100
pmb0565	509.1	3.9	508.1	C23H24O13	[M+H]+	Syringetin 3-O-hexoside	Flavonoids	Flavonols	-	A	956000	761000	1070000	15400000	8030000	12200000	3910000	4300000	3100000	2100000	1980000	2700000	3360000	4170000	3860000	--	--
pmb0566	581.2	4.2	580.117	C26H28O15	[M+H]+	Luteolin O-hexosyl-O-pentoside	Flavonoids	Flavonoid	-	B	9900	13400	5230	14900	8830	14100	15300	15500	16300	9	9	9	6150	5970	6580	--	--
pmb0578	655	5.1	654.132	C32H30O15	[M+H]+	Luteolin O-sinapoylhexoside	Flavonoids	Flavonoid	-	B	1920	3720	4900	1910	2540	4460	9810	10200	10800	3310	3460	5160	2090	2180	2360	--	--
pmb0623	625.2	3.5	624.14	C28H32O16	[M+H]+	6-C-Hexosyl chrysoeriol O-hexoside	Flavonoids	Flavonoid carbonoside	-	B	1950	2110	2410	15700	2420	10900	5960	12900	6350	7390	9	10800	5340	6790	4530	--	--
pmb0647	581.1	3.9	580.117	C26H28O15	[M+H]+	8-C-Hexosyl-luteolin O-pentoside	Flavonoids	Flavonoid carbonoside	-	B	19200	13200	26000	78100	9050	68700	61500	121000	85600	85100	53900	85000	28500	40800	45100	--	--
pmb0665	611.2	4.2	610.126	C27H30O16	[M+H]+	Luteolin 8-C-hexosyl-O-hexoside	Flavonoids	Flavonoid	-	B	960000	623000	526000	3190000	513000	1570000	2710000	3480000	2060000	3760000	1580000	3230000	898000	1660000	1280000	--	--
pmb0713	655.2	4	654.149	C29H34O17	[M+H]+	Tricin 7-O-hexosyl-O-hexoside	Flavonoids	Flavonoid	-	B	9	9	9	11000	8870	9540	9	9	9	31700	26500	55200	7180	9490	6170	--	--
pmb0725	669.1	5.5	668.146	C33H32O15	[M+H]+	Tricin 7-O-feruloylhexoside	Flavonoids	Flavonoid	-	B	2000	6780	2450	31700	34500	23000	7930	6240	15900	969	9	9	5480	8410	7680	--	--
pmb0736	493.1	4.7	492.105	C23H24O12	[M+H]+	Tricin 7-O-hexoside	Flavonoids	Flavonoid	-	A	1340000	6550000	1290000	4600000	3100000	3570000	3870000	2760000	2820000	47700	29500	36300	1550000	1770000	1740000	--	--
pmb0739	659.3	5.4	658.16	C32H34O15	[M+H]+	Tricin O-hexosyl-O-syringin alcohol	Flavonoids	Flavonoid	-	B	5500	18600	6420	52900	47100	30200	19700	13700	23400	138000	114000	145000	31900	45900	34400	--	--
pmb0745	497.1	6.1	496.116	C26H24O10	[M+H]+	Tricin 4'-O-syringyl alcohol	Flavonoids	Flavonoid	-	B	592	4180	523	2290	1160	2150	19200	12900	8530	9	9	9	3580	3100	2640	--	--
pmb0752	369.1	3.5	368.093	C17H20O9	[M+H]+	3-O-Feruloyl quinic acid	Phenolic acids	Phenolic acids	1899-29-2	B	4940000	2490000	4010000	4200000	3180000	5770000	2380000	2030000	2570000	916000	807000	609000	1570000	2080000	1980000	C02572	--
pmb0767	302.4	6.3	301.272	C18H39NO2	[M+H]+	D-erythro-Dihydrosphingosine	Lipids	Sphingolipids	764-22-7	A	89900	174000	207000	126000	64100	73200	233000	176000	127000	112000	74500	116000	97100	108000	101000	C00836	ko00600,ko01100
pmb0855	496.3	7.7	495.296	C24H50NO7P	[M+H]+	LysoPC 16:0	Lipids	LPC	17364-16-8	A	2650000	6840000	3520000	5910000	2510000	4350000	5040000	6150000	6560000	7140000	2730000	3860000	4180000	4410000	4420000	--	--
pmb0856	480.31	7.8	479.268	C23H46NO7P	[M+H]+	LysoPE 18:1(2n isomer)	Lipids	LPE	-	A	1260000	4950000	5770000	2540000	433000	3350000	5570000	8210000	7230000	5960000	2330000	3960000	4210000	4430000	4280000	--	--
pmb0863	492.3	6.3	491.268	C24H46NO7P	[M+H]+	LysoPC 16:2(2n isomer)	Lipids	LPC	-	B	19200	41400	42500	52300	14000	46900	62100	72500	64400	73100	24500	74100	40000	45000	41900	--	--
pmb0865	518.2	6.7	517.282	C26H48NO7P	[M+H]+	LysoPC 18:3(2n isomer)	Lipids	LPC	-	A	5020000	9990000	10200000	8400000	1670000	8180000	23300000	29100000	23800000	17900000	4260000	16800000	10800000	12200000	11300000	--	--
pmb0874	478.6	7.3	477.253	C23H44NO7P	[M+H]+	LysoPE 18:2(2n isomer)	Lipids	LPE	-	A	112000	407000	332000	265000	110000	253000	271000	343000	321000	398000	183000	229000	284000	276000	257000	--	--
pmb0876	454.2	7.7	453.253	C21H44NO7P	[M+H]+	LysoPE 16:0	Lipids	LPE	53862-35-4	A	393000	2040000	925000	1420000	394000	964000	1550000	1860000	1560000	1540000	460000	675000	1040000	1050000	1000000	--	--
pmb0889	279.3	7.9	278.205	C18H30O2	[M+H]+	Punicic acid	Lipids	Free fatty acids	544-72-9	B	136000	165000	159000	122000	67800	145000	116000	133000	126000	353000	149000	226000	131000	146000	133000	C08364	--
pmb0890	355.1	9.4	354.251	C21H38O4	[M+H]+	MAG(18:2)	Lipids	Glycerol ester	-	B	61300	377000	295000	211000	53500	373000	283000	487000	260000	311000	92300	280000	321000	354000	330000	--	--
pmb0896	265.1	2.9	264.132	C14H20N2O3	[M+H]+	N'-Feruloyl putrescine	Alkaloids	Phenolamine	-	B	64700	72200	62200	456000	267000	275000	60300	121000	104000	42000	115000	54800	99500	134000	125000	--	--
pmb0981	348.2	1.6	347.047	C10H14N5O7P	[M+H]+	Adenosine 5'-monophosphate	Nucleotides and derivatives	Nucleotides and derivatives	61-19-8	B	387000	1190000	363000	306000	301000	302000	558000	220000	179000	66600	440000	99000	258000	329000	295000	C00020	ko00230,ko00908,ko01100,ko01110
pmb0998	364.1	1.6	363.042	C10H14N5O8P	[M+H]+	Guanosine 5'-monophosphate	Nucleotides and derivatives	Nucleotides and derivatives	85-32-5	B	10100	22700	11700	8550	6750	10300	12900	9410	6730	17300	6720	21900	9780	12200	11700	C00144	ko00230,ko01100
pmb1096	118	3	117.053	C8H7N	[M+H]+	Indole	Alkaloids	Plumerane	120-72-9	A	154000	167000	122000	213000	204000	267000	129000	168000	119000	177000	215000	142000	128000	148000	140000	C00463	ko00380,ko00400,ko00402,ko01100,ko01110
pmb1466	511.2	6.8	510.096	C26H22O11	[M+H]+	Tricin 4'-O-syringic acid	Flavonoids	Flavonoid	-	B	9	3290	2100	9160	3050	5130	104000	109000	67300	1800	13800	4680	15700	21300	20300	--	--
pmb1605	353.3	7.5	352.237	C21H36O4	[M+H]+	MAG(18:3)isomer3	Lipids	Glycerol ester	-	B	28900	204000	514000	76800	29600	179000	257000	540000	722000	171000	62600	218000	197000	217000	225000	--	--
pmb2211	343.1	7	342.262	C19H38N2O3	[M+H]+	Cocamidopropyl βine	Alkaloids	Alkaloids	4292-10-8	A	85300	76900	88300	81600	100000	78600	86000	97300	74300	87600	61100	69900	61600	64500	58200	--	--
pmb2221	318.3	7.3	317.266	C18H39NO3	[M+H]+	4-Hydroxysphinganine	Lipids	Sphingolipids	554-62-1	A	1180000	1490000	3430000	3270000	2120000	2110000	5200000	4300000	2950000	1130000	678000	783000	1670000	1900000	1740000	C12144	ko00600,ko01100
pmb2319	482.3	7.2	481.282	C23H48NO7P	[M+H]+	LysoPC 15:0	Lipids	LPC	-	A	98900	158000	98400	166000	71600	117000	134000	134000	136000	263000	75500	128000	112000	118000	115000	--	--
pmb2325	353.1	7.3	352.237	C21H36O4	[M+H]+	MAG(18:3)isomer2	Lipids	Glycerol ester	-	B	1240	9960	20200	4000	1480	6910	9490	21900	29600	6690	2940	7870	7940	7550	7590	--	--
pmb2363	357.2	7.7	356.265	C21H40O4	[M+H]+	MAG(18:1)isomer1	Lipids	Glycerol ester	-	A	58000	178000	930000	101000	53000	266000	207000	340000	643000	165000	262000	129000	198000	231000	239000	--	--
pmb2406	510.1	8.3	509.311	C25H52NO7P	[M+H]+	LysoPC 17:0	Lipids	LPC	-	A	16200	33000	24700	51000	22300	36000	35100	42600	46600	44700	14900	19700	25500	28800	25100	--	--
pmb2444	353.2	9	352.237	C21H36O4	[M+H]+	MAG(18:3)isomer1	Lipids	Glycerol ester	-	B	59500	356000	233000	154000	30800	272000	391000	743000	633000	503000	91300	423000	291000	301000	279000	--	--
pmb2591	245	4.3	246.089	C13H14N2O3	[M-H]-	Acetyltryptophan	Amino acids and derivatives	Amino acids and derivatives	2280-01-5	A	76900	65800	105000	111000	306000	148000	229000	372000	175000	202000	588000	276000	178000	219000	215000	C03137	--
pmb2640	199	8.6	200.162	C12H24O2	[M-H]-	Lauric acid	Lipids	Free fatty acids	143-07-7	A	22700	23800	27200	28100	21600	36000	29200	31500	22100	42900	33700	65900	30600	30600	31700	C02679	ko00061,ko01100
pmb2643	225	9	226.176	C14H26O2	[M-H]-	Myristoleic acid	Lipids	Free fatty acids	544-64-9	B	2770	3460	6160	3410	3220	2420	4070	5300	3630	4690	4560	10500	2960	2800	3220	C08322	--
pmb2778	295	7.9	296.214	C18H32O3	[M-H]-	9,10-EODE	Lipids	Free fatty acids	65167-83-1	B	119000	138000	127000	125000	63900	138000	108000	129000	112000	345000	151000	244000	140000	147000	139000	--	--
pmb2786	293	7.4	294.199	C18H30O3	[M-H]-	9-HOTrE	Lipids	Free fatty acids	89886-42-0	A	4890	7670	3180	6450	5040	7010	4900	5600	4870	22000	8380	18600	7940	8390	7530	--	--
pmb2792	293	6.8	294.199	C18H30O3	[M-H]-	13-HOTrE(r)	Lipids	Free fatty acids	74784-20-6	B	115000	116000	197000	185000	239000	162000	246000	136000	175000	107000	107000	185000	161000	168000	155000	--	--
pmb2871	315.1	2.4	316.065	C13H16O9	[M-H]-	2,5-Dihydroxy benzoic acid O-hexside	Phenolic acids	Phenolic acids	-	A	2560000	1680000	5760000	16000000	42000000	31400000	5550000	6300000	4210000	1700000	3150000	2500000	11400000	10700000	11400000	--	--
pmb2922	565.1	1.6	566.029	C15H24N2O17P2	[M-H]-	Uridine 5'-diphospho-D-glucose	Nucleotides and derivatives	Nucleotides and derivatives	133-89-1	A	2140000	3350000	2570000	5820000	1930000	2630000	2900000	1540000	2620000	1820000	1480000	1890000	2060000	2610000	2070000	C00029	ko00040,ko00052,ko00053,ko00240,ko00500,ko00520,ko00561,ko00908,ko01100
pmb2957	465.1	3	466.073	C24H18O10	[M-H]-	Cyanidin O-syringic acid	Flavonoids	Anthocyanins	-	B	39000	26800	40700	529000	1180000	794000	69500	66000	47100	4610	27300	7160	119000	140000	137000	--	--
pmb3006	431.1	4.6	432.088	C21H20O10	[M-H]-	Apigenin 7-O-glucoside(Cosmosiin)	Flavonoids	Flavonoid	578-74-5	B	7080	7310	17800	22300	20000	12600	18500	22100	24100	1080	3000	4420	14600	19400	13700	C04608	ko00944
pmb3012	461.1	4.7	462.096	C22H22O11	[M-H]-	Chrysoeriol 7-O-hexoside	Flavonoids	Flavonoid	-	B	107000	126000	82600	104000	86500	73500	55400	55600	78700	91700	105000	102000	84100	66600	96800	--	--
pmb3023	449.1	3.8	450.096	C21H22O11	[M-H]-	Eriodictyol C-hexoside	Flavonoids	Dihydroflavone	-	A	3780000	924000	2330000	691000	329000	496000	1280000	955000	1080000	691000	929000	711000	901000	945000	1050000	--	--
pmb3043	637.1	4.5	638.155	C29H34O16	[M-H]-	Tricin 5-O-rutinoside	Flavonoids	Flavonoid	-	B	9	9	9	9	9	9	9	9	9	77100	124000	127000	19000	22000	19000	--	--
pmb3061	499.1	2.7	500.128	C22H28O13	[M-H]-	5-O-p-Coumaroyl quinic acid O-hexoside	Phenolic acids	Phenolic acids	-	B	3800	3300	3020	3810	4730	4490	14600	14100	12700	9	9	9	5100	7740	6440	--	--
pmb3064	499.2	3	500.128	C22H28O13	[M-H]-	3-O-p-coumaroyl quinic acid O-hexoside	Phenolic acids	Phenolic acids	-	B	4330	3510	1990	3030	1710	2280	3050	4210	3570	1670	2690	3050	2190	3290	2480	--	--
pmb3068	337.1	3.3	338.085	C16H18O8	[M-H]-	1-O-p-Coumaroyl quinic acid	Phenolic acids	Phenolic acids	-	A	858000	1110000	592000	677000	769000	1200000	1750000	1630000	1560000	75700	167000	79400	832000	854000	805000	--	--
pmb3074	337.1	4	338.085	C16H18O8	[M-H]-	3-O-p-Coumaroyl quinic acid	Phenolic acids	Phenolic acids	1899-30-5	A	533000	806000	228000	140000	30400	85000	895000	622000	201000	937000	389000	971000	404000	436000	407000	C12208	ko00940,ko00941,ko00945,ko01110
pmb3079	300.1	1.7	301.04	C8H16NO9P	[M-H]-	N-Acetyl-D-glucosamine 1-phosphate	Others	Others	-	B	201000	126000	185000	176000	178000	204000	207000	191000	203000	78900	112000	66000	138000	152000	132000	C04256	--
pmb3107	359.1	2.8	360.088	C15H20O10	[M-H]-	Syringic acid O-glucoside	Phenolic acids	Phenolic acids	-	A	2750000	1540000	3290000	10900000	2710000	5450000	6500000	5280000	4470000	8750000	6120000	3900000	4860000	5330000	4770000	--	--
pmb3114	561.1	4	562.125	C30H26O11	[M-H]-	Epicatechin-epiafzelechin	Tannins	Proanthocyanidins	-	A	4830000	2290000	2750000	3070000	2140000	2520000	3000000	2540000	3130000	4040000	3640000	3880000	2920000	3180000	2980000	--	--
pmb3894	329.1	6.4	330.061	C17H14O7	[M-H]-	Di-O-methylquercetin	Flavonoids	Flavonols	2068-02-2	A	34700	50700	30400	31300	11800	25800	43900	45400	33800	215000	61600	130000	56700	55300	57700	C01265	ko00944
pmd0130	468.3	6.5	467.268	C22H46NO7P	[M+H]+	LysoPC 14:0(2n isomer)	Lipids	LPC	-	B	24800	48800	23700	50400	21200	35000	32900	35100	29800	70500	25100	45900	34000	33200	33200	--	--
pmd0132	496.33	7.6	495.296	C24H50NO7P	[M+H]+	LysoPC 16:0(2n isomer)	Lipids	LPC	-	A	160000	432000	518000	331000	125000	364000	624000	784000	668000	573000	225000	381000	372000	400000	358000	--	--
pmd0136	524.36	8.7	523.325	C26H54NO7P	[M+H]+	LysoPC 18:0	Lipids	LPC	-	A	2510	7860	4310	6420	1520	5560	7820	9710	10500	9660	2680	4590	7500	5170	6010	--	--
pmd0160	452.3	7.5	453.253	C21H44NO7P	[M-H]-	LysoPE 16:0(2n isomer)	Lipids	LPE	-	A	426000	2160000	1000000	1590000	456000	1070000	1700000	2300000	1920000	1860000	553000	900000	1330000	1420000	1360000	--	--
pme0006	116.1	1.3	115.056	C5H9NO2	[M+H]+	L-Proline	Amino acids and derivatives	Amino acids and derivatives	147-85-3	A	34100000	19300000	15000000	15500000	13700000	20100000	11400000	11600000	16100000	8900000	15300000	10500000	11800000	13300000	12000000	C00148	ko00330,ko00332,ko00970,ko01100,ko01110,ko01230,ko02010
pme0008	176.1	1.3	175.084	C6H13N3O3	[M+H]+	L-Citrulline	Amino acids and derivatives	Amino acids and derivatives	372-75-8	B	9900000	14800000	8670000	3860000	7660000	4820000	4810000	5080000	4290000	5950000	5650000	6290000	6560000	6640000	6310000	C00327	ko00220,ko01100,ko01110,ko01230
pme0014	148.1	1.3	147.045	C5H9NO4	[M+H]+	L-Glutamic acid	Amino acids and derivatives	Amino acids and derivatives	56-86-0	A	26600000	16500000	21900000	26400000	11100000	17500000	32300000	26100000	43300000	9990000	8730000	8840000	16700000	17100000	14800000	C00025	ko00220,ko00250,ko00330,ko00332,ko00340,ko00430,ko00480,ko00630,ko00650,ko00660,ko00860,ko00910,ko00970,ko00998,ko01100,ko01110,ko01200,ko01210,ko01230,ko02010
pme0026	147	1.2	146.095	C6H14N2O2	[M+H]+	L-(+)-Lysine	Amino acids and derivatives	Amino acids and derivatives	56-87-1	A	9710000	18900000	9360000	2740000	9360000	8040000	3920000	4000000	1430000	6310000	7770000	5900000	5330000	5960000	6040000	C00047	ko00300,ko00310,ko00780,ko00960,ko00970,ko01100,ko01110,ko01210,ko01230,ko02010
pme0033	137	1.6	136.033	C5H4N4O	[M+H]+	Hypoxanthine	Nucleotides and derivatives	Nucleotides and derivatives	68-94-0	B	93700	154000	122000	69500	15800	60300	153000	119000	90100	171000	69600	180000	78700	104000	84200	C00262	ko00230,ko01100
pme0057	136	1.3	135.028	C4H9NO2S	[M+H]+	DL-Homocysteine	Amino acids and derivatives	Amino acids and derivatives	6027-13-0	B	217000	193000	289000	252000	228000	185000	307000	411000	502000	96400	124000	78300	174000	187000	171000	C00155	ko00270,ko00920,ko01100,ko01110,ko01230
pme0088	285	5.5	286.038	C15H10O6	[M-H]-	Luteolin	Flavonoids	Flavonoid	491-70-3	B	4030	22400	2210	3770	1730	2920	4410	4730	2270	6220	2440	6300	5280	6200	5980	C01514	ko00941,ko00944,ko01100,ko01110
pme0120	118.2	1.3	117.07	C5H11NO2	[M+H]+	5-Aminovaleric acid	Amino acids and derivatives	Amino acids and derivatives	660-88-8	B	756000	1090000	1240000	1210000	445000	1010000	1830000	1400000	1400000	1260000	421000	1120000	781000	913000	966000	C00431	ko00310,ko00330,ko01100
pme0122	189.2	1.5	188.103	C8H16N2O3	[M+H]+	N6-Acetyl-L-lysine	Amino acids and derivatives	Amino acids and derivatives	692-04-6	B	755000	409000	864000	426000	958000	643000	894000	698000	599000	630000	1230000	552000	733000	755000	725000	C02727	ko00310,ko01100
pme0124	173.2	1.3	172.075	C7H12N2O3	[M+H]+	Glycyl-L-proline	Amino acids and derivatives	Amino acids and derivatives	704-15-4	B	12900	25300	16400	10600	10300	13300	9200	9690	9890	15400	15900	27200	11700	13700	16900	--	--
pme0137	187.2	1.7	188.069	C7H12N2O4	[M-H]-	N-α-Acetyl-L-glutamine	Amino acids and derivatives	Amino acids and derivatives	2490-97-3	A	15900000	35700000	18600000	28400000	24100000	26300000	32400000	30500000	20200000	2710000	2900000	2500000	16600000	18400000	16200000	--	--
pme0170	217.1	1.6	216.108	C8H16N4O3	[M+H]+	N-α-Acetyl-L-arginine	Amino acids and derivatives	Amino acids and derivatives	155-84-0	B	196000	221000	239000	141000	400000	161000	141000	179000	170000	167000	209000	200000	161000	215000	160000	--	--
pme0181	170.1	1.2	169.076	C7H11N3O2	[M+H]+	1-Methylhistidine	Amino acids and derivatives	Amino acids and derivatives	332-80-9	B	33600	27900	25200	26800	22900	30900	32300	34400	31900	30300	4290	28500	32400	28600	34900	C01152	ko00340,ko01100
pme0183	152.1	1.4	151.043	C5H5N5O	[M+H]+	2-Hydroxy-6-aminopurine	Nucleotides and derivatives	Nucleotides and derivatives	3373-53-3	A	365000	650000	412000	133000	372000	353000	236000	218000	145000	362000	563000	326000	312000	327000	311000	--	--
pme0193	147.07	1.2	146.06	C5H10N2O3	[M+H]+	L-Glutamine	Amino acids and derivatives	Amino acids and derivatives	56-85-9	A	419000	889000	412000	121000	439000	350000	187000	182000	55900	277000	345000	257000	226000	249000	266000	C00064	ko00220,ko00230,ko00240,ko00250,ko00630,ko00910,ko00970,ko01100,ko01230,ko02010
pme0257	111.03	1.5	112.023	C4H4N2O2	[M-H]-	Uracil	Nucleotides and derivatives	Nucleotides and derivatives	66-22-8	A	61700	66300	52700	58700	49200	66300	78900	83500	67400	67300	42100	45300	73100	57300	63900	C00106	ko00240,ko00410,ko00770,ko01100
pme0274	132.09	1.5	131.085	C6H13NO2	[M+H]+	6-Aminocaproic acid	Organic acids	Organic acids	60-32-2	B	37800000	22000000	27200000	23800000	31300000	32500000	14800000	8900000	9840000	38300000	47400000	38100000	25800000	30300000	28500000	C02378	ko01100
pme0278	191.09	1.2	190.083	C7H14N2O4	[M+H]+	2,6-Diaminooimelic acid	Amino acids and derivatives	Amino acids and derivatives	583-93-7	B	225000	151000	332000	1200000	2380000	2450000	218000	182000	190000	732000	308000	791000	707000	762000	667000	C00666	ko00300,ko01100,ko01110,ko01230
pme0281	165.03	3.5	166.021	C8H6O4	[M-H]-	Terephthalic acid	Phenolic acids	Phenolic acids	100-21-0	A	1280000	1950000	1640000	986000	1920000	1600000	1800000	2150000	1720000	2680000	3380000	2810000	1860000	1560000	2030000	C06337	ko01100
pme0282	165.03	3.5	166.021	C8H6O4	[M-H]-	Phthalic acid	Organic acids	Organic acids	88-99-3	B	19300	63200	32100	18400	22400	22500	20100	30000	14200	61800	79600	57100	34300	39300	30400	C01606	ko01100,ko02010
pme0309	183.04	3.6	184.029	C8H8O5	[M-H]-	Methyl gallate	Flavonoids	Flavanols	99-24-1	B	35100	83400	52400	10700	21200	25000	6970	7360	9720	18800	62600	24300	26100	27700	28600	--	--
pme0369	593.16	4.3	594.132	C27H30O15	[M-H]-	Kaempferol 3-O-rutinoside(Nicotiflorin)	Flavonoids	Flavonols	17650-84-9	A	1020000	105000	346000	281000	122000	316000	268000	440000	271000	1560000	547000	1530000	485000	482000	514000	--	--
pme0376	271.07	6	272.058	C15H12O5	[M-H]-	Naringenin	Flavonoids	Dihydroflavone	480-41-1	A	56300	740000	197000	231000	81000	76100	377000	315000	215000	312000	42900	220000	211000	231000	215000	C00509	ko00941,ko00943,ko01100,ko01110
pme0434	577	3.4	578.12	C30H26O12	[M-H]-	Procyanidin B2	Tannins	Proanthocyanidins	29106-49-8	A	58300000	34300000	50600000	61000000	52700000	56800000	42000000	37300000	53000000	22500000	29300000	23900000	47300000	47300000	45800000	--	--
pme0436	577.1	3.4	578.12	C30H26O12	[M-H]-	Procyanidin B3	Tannins	Proanthocyanidins	23567-23-9	A	46200000	29000000	41800000	47100000	41500000	44700000	37200000	31300000	43600000	22000000	31300000	26500000	37300000	39700000	39500000	--	--
pme0460	291	3.8	290.067	C15H14O6	[M+H]+	L-Epicatechin	Flavonoids	Flavanols	490-46-0	A	4840000	5490000	5090000	5520000	4790000	4970000	5330000	4810000	4700000	7470000	5990000	7300000	3120000	4140000	3690000	C09727	ko00941,ko01100,ko01110
pme0490	124	1.6	123.027	C6H5NO2	[M+H]+	Nicotinic acid	Others	Vitamin	59-67-6	B	122000	273000	186000	109000	103000	151000	261000	255000	261000	295000	101000	214000	136000	174000	143000	C00253	ko00760,ko00960,ko01100,ko01110
pme0516	179.16	1.2	180.053	C6H12O6	[M-H]-	Inositol	Others	Saccharides and Alcohols	87-89-8	B	227000	592000	262000	489000	1020000	1290000	488000	637000	386000	411000	260000	300000	376000	445000	404000	C00137	ko00052,ko00053,ko00562,ko01100,ko02010,ko04070
pme0519	341	1.3	342.096	C12H22O11	[M-H]-	D-(+)-Sucrose	Others	Saccharides and Alcohols	57-50-1	A	1520000	2470000	1930000	1460000	2820000	2970000	3110000	3470000	2140000	1650000	1780000	1220000	1850000	1930000	1880000	--	--
pme0534	195.16	1.2	196.047	C6H12O7	[M-H]-	Gluconic acid	Others	Saccharides and Alcohols	526-95-4	B	219000	358000	281000	449000	619000	640000	473000	557000	397000	296000	323000	325000	357000	371000	352000	C00257	ko00030,ko01100,ko01110,ko01200
pme1086	306	1.6	307.068	C10H17N3O6S	[M-H]-	Glutathione reduced form	Amino acids and derivatives	Amino acids and derivatives	70-18-8	A	604000	489000	1330000	9	891000	4630	635000	448000	140000	106000	496000	106000	503000	541000	463000	C00051	ko00270,ko00480,ko01100,ko02010
pme1109	152	1.6	151.043	C5H5N5O	[M+H]+	Guanine	Nucleotides and derivatives	Nucleotides and derivatives	73-40-5	A	142000	135000	110000	122000	159000	117000	86800	67600	59300	215000	431000	213000	135000	164000	147000	C00242	ko00230,ko01100
pme1173	137	1.9	136.033	C5H4N4O	[M+H]+	Allopurinol	Nucleotides and derivatives	Nucleotides and derivatives	315-30-0	B	59900	95600	72300	42500	6440	40400	95500	84400	58200	110000	38100	121000	52300	63100	54100	--	--
pme1194	228	1.6	227.079	C9H13N3O4	[M+H]+	Deoxycytidine	Nucleotides and derivatives	Nucleotides and derivatives	951-77-9	B	12100	14900	11000	13900	8090	10700	6620	10600	7870	30400	44200	24400	14700	17400	15600	C00881	ko00240,ko01100,ko02010
pme1210	150	1.7	149.042	C5H11NO2S	[M+H]+	L-Methionine	Amino acids and derivatives	Amino acids and derivatives	63-68-3	A	15600000	25300000	17200000	4440000	20300000	14300000	8730000	8760000	5270000	13900000	19400000	12100000	10900000	14100000	11800000	C00073	ko00270,ko00966,ko00970,ko01100,ko01110,ko01210,ko01230
pme1228	221.1	2.1	220.075	C11H12N2O3	[M+H]+	5-Hydroxy-L-tryptophan	Amino acids and derivatives	Amino acids and derivatives	56-69-9	B	132000	139000	138000	145000	100000	128000	144000	171000	135000	115000	135000	154000	113000	148000	136000	C00643	ko00380,ko01100
pme1261	206.13	2.8	205.117	C9H19NO4	[M+H]+	Pantothenol	Others	Saccharides and Alcohols	16485-10-2	B	4710	853	2110	1660	1990	829	687	4280	464	3300	1150	4380	2070	2320	1340	C05944	ko00770
pme1373	306	1.7	307.042	C9H14N3O7P	[M-H]-	2'-Deoxycytidine-5'-monophosphate	Nucleotides and derivatives	Nucleotides and derivatives	1032-65-1	B	15700	6370	26500	6270	10300	4170	11700	12400	6010	9480	10900	9030	12300	13900	10000	C00239	ko00240,ko01100
pme1474	298	3.4	297.075	C11H15N5O3S	[M+H]+	5'-Deoxy-5'-(methylthio)adenosine	Nucleotides and derivatives	Nucleotides and derivatives	2457-80-9	A	25400000	43800000	33300000	12700000	24700000	26800000	32700000	30100000	27100000	13700000	22200000	17600000	16000000	21000000	20800000	C00170	ko00270,ko00908,ko01100
pme1598	463.13	4.3	464.111	C22H24O11	[M-H]-	Hesperetin 5-O-glucoside	Flavonoids	Dihydroflavonol	69651-80-5	A	36600	14800	37600	105000	68000	112000	159000	214000	152000	40200	31600	75900	78700	95600	59300	--	--
pme1692	347	1.7	348.032	C10H13N4O8P	[M-H]-	Inosine 5'-monophosphate	Nucleotides and derivatives	Nucleotides and derivatives	131-99-7	B	2490	8780	5030	3550	2190	3140	5050	1900	2530	2550	3110	2220	2220	3380	2460	C00130	ko00230,ko01100,ko01110
pme1816	353	3.1	354.079	C16H18O9	[M-H]-	Neochlorogenic acid(5-O-Caffeoylquinic acid)	Phenolic acids	Phenolic acids	906-33-2	A	3500000	2740000	2920000	4030000	873000	2100000	8160000	8780000	7560000	307000	366000	295000	3010000	3030000	3170000	C17147	--
pme2019	149	1.3	150.044	C5H10O5	[M-H]-	DL-Arabinose	Others	Saccharides and Alcohols	147-81-9	B	53700	147000	65600	78700	144000	132000	250000	236000	103000	36900	34100	36400	78100	94100	77200	--	--
pme2049	103	2.1	104.041	C4H8O3	[M-H]-	2-Hydroxybutanoic acid	Organic acids	Organic acids	600-15-7	B	150000	52700	24200	64900	37200	59300	24600	31000	28300	103000	44200	57600	60800	62700	58100	C05984	ko00640
pme2122	112.08	1.1	111.072	C5H9N3	[M+H]+	Histamine	Amino acids and derivatives	Amino acids and derivatives	51-45-6	A	222000	177000	258000	159000	239000	242000	188000	186000	224000	164000	278000	190000	170000	208000	186000	C00388	ko00340,ko01100,ko01110
pme2237	181.08	1.2	182.067	C6H14O6	[M-H]-	Dulcitol	Others	Saccharides and Alcohols	608-66-2	B	5000	15400	13200	36100	31900	37700	17500	24200	19700	11000	7630	17200	18300	17700	15200	C01697	ko00052,ko01100
pme2433	106	1.2	105.07	C4H11NO2	[M+H]+	Diethanolamine	Others	Others	111-42-2	B	85700	58500	81900	89600	74500	82300	71200	62300	98400	40200	31200	43600	56100	50600	59600	C06772	ko00564
pme2493	579.2	4.3	578.137	C27H30O14	[M+H]+	Kaempferol 3,7-dirhamnoside(Kaempferitrin)	Flavonoids	Flavonols	482-38-2	B	1510000	1340000	1300000	2120000	2590000	1630000	1840000	1960000	1870000	3020000	2880000	3680000	1130000	1460000	1230000	C16981	--
pme2559	174	1.7	175.039	C6H9NO5	[M-H]-	N-Acetylaspartate	Amino acids and derivatives	Amino acids and derivatives	997-55-7	B	523000	493000	626000	316000	288000	288000	984000	950000	844000	59000	95600	60400	473000	524000	402000	C01042	ko00250,ko01100
pme2563	249.3	1.7	250.049	C8H14N2O5S	[M-H]-	γ-Glu-Cys	Amino acids and derivatives	Amino acids and derivatives	636-58-8	B	19300	12700	24300	347	1640	9	27500	15300	8160	16300	15800	17300	16600	21700	16200	C00669	ko00480,ko01100
pme2566	217	1.6	218.078	C8H14N2O5	[M-H]-	(5-L-Glutamyl)-L-amino acid	Amino acids and derivatives	Amino acids and derivatives	5875-41-2	B	11000	8830	14300	13900	11100	11500	17700	18300	18400	7320	11900	6180	12000	10700	9160	C03740	ko00480,ko01100
pme2596	184.05	2.2	183.045	C8H9NO4	[M+H]+	4-Pyridoxic acid	Others	Vitamin	82-82-6	B	72500	61800	90200	115000	106000	83200	324000	313000	266000	134000	185000	126000	118000	142000	129000	C00847	ko00750,ko01100
pme2634	118	1.3	117.07	C5H11NO2	[M+H]+	DL-Norvaline	Amino acids and derivatives	Amino acids and derivatives	6600-40-4	A	16200000	8810000	12700000	8810000	13200000	14500000	5950000	3420000	3600000	15900000	29200000	14900000	9150000	11000000	10100000	C01826	--
pme2693	131	1.2	130.1	C6H14N2O	[M+H]+	N-Acetylputrescine	Alkaloids	Alkaloids	18233-70-0	B	164000	163000	150000	166000	168000	142000	151000	130000	102000	194000	183000	274000	122000	125000	130000	C02714	ko00330,ko01100
pme2776	253.1	2.2	252.074	C10H12N4O4	[M+H]+	2'-Deoxyinosine	Nucleotides and derivatives	Nucleotides and derivatives	890-38-0	B	3750	9710	4360	7340	5120	6190	3480	4980	2990	10500	6890	9210	5020	7120	5670	C05512	ko00230,ko01100,ko02010
pme2801	167	2.2	166.042	C6H6N4O2	[M+H]+	7-Methylxanthine	Nucleotides and derivatives	Nucleotides and derivatives	552-62-5	B	17800	3810	11100	21300	12400	21500	17900	13100	23100	41100	48600	46000	17500	24300	21500	C16353	ko00232,ko01100,ko01110
pme2890	269	1.3	268.041	C8H16N2O4S2	[M+H]+	L-Homocystine	Amino acids and derivatives	Amino acids and derivatives	626-72-2	B	22700	21600	23400	7120	42500	20300	14800	26800	19700	8170	10600	11000	21800	26100	16900	C01817	ko00270
pme2954	303.04	5.6	302.033	C15H10O7	[M+H]+	Quercetin	Flavonoids	Flavonols	117-39-5	A	20900	51800	18900	23500	26600	38400	22300	14700	16400	49400	29400	50300	23400	23200	18300	C00389	ko00941,ko00944,ko01100,ko01110
pme3007	403	1.2	403.985	C9H14N2O12P2	[M-H]-	Uridine 5’-diphosphate	Nucleotides and derivatives	Nucleotides and derivatives	27821-45-0	B	9170	37900	12700	11800	11000	14400	15700	7300	7240	15000	15600	14500	15600	17100	18900	C00015	ko00240,ko00908,ko01100
pme3011	104.06	1.3	103.056	C4H9NO2	[M+H]+	γ-Aminobutyric acid	Organic acids	Organic acids	56-12-2	B	5000000	3040000	2820000	4970000	3370000	3480000	3790000	2720000	2280000	5210000	2450000	3920000	2750000	3110000	2870000	C00334	ko00250,ko00330,ko00410,ko00650,ko00760,ko01100
pme3017	104	1.2	103.056	C4H9NO2	[M+H]+	2-Aminoisobutyric acid	Amino acids and derivatives	Amino acids and derivatives	62-57-7	A	1630000	2080000	2860000	1460000	2380000	2660000	2260000	2310000	2570000	1430000	2390000	1250000	1560000	1740000	1650000	C03665	--
pme3033	104	1.2	103.056	C4H9NO2	[M+H]+	N,N-Dimethylglycine	Amino acids and derivatives	Amino acids and derivatives	1118-68-9	A	3580000	2130000	2070000	3170000	2260000	2430000	2630000	2000000	1690000	3590000	1860000	2840000	2010000	2350000	2170000	C01026	ko00260,ko01100
pme3154	147.07	1.8	148.064	C6H12O4	[M-H]-	(Rs)-Mevalonic acid	Organic acids	Organic acids	150-97-0	B	34400	46100	34500	39000	46600	28900	48800	61900	21000	302000	131000	204000	83400	76800	94700	--	--
pme3184	332	1.6	331.053	C10H14N5O6P	[M+H]+	2'-Deoxyadenosine-5'-monophosphate	Nucleotides and derivatives	Nucleotides and derivatives	653-63-4	B	2210000	707000	3470000	2270000	3420000	2930000	1330000	1380000	2260000	810000	2130000	650000	1380000	1920000	1750000	C00360	ko00230,ko01100
pme3188	323	1.7	324.021	C9H13N2O9P	[M-H]-	Uridine 5'-monophosphate	Nucleotides and derivatives	Nucleotides and derivatives	58-97-9	B	94900	467000	148000	111000	265000	121000	286000	320000	137000	340000	79100	276000	238000	249000	190000	C00105	ko00240,ko01100
pme3211	463	4.3	464.076	C21H20O12	[M-H]-	Quercetin 3-O-glucoside(Isotrifoliin)	Flavonoids	Flavonols	21637-25-2	A	43100	22800	40200	102000	67700	101000	124000	188000	103000	28300	25700	75500	70500	85500	70000	C05623	ko00944,ko01100,ko01110
pme3337	384	2.7	383.09	C14H17N5O8	[M+H]+	N6-Succinyl Adenosine	Nucleotides and derivatives	Nucleotides and derivatives	4542-23-8	A	969000	569000	512000	2260000	2180000	1820000	1580000	1480000	2140000	908000	2400000	1110000	824000	1150000	1040000	--	--
pme3388	189	1.2	188.114	C7H16N4O2	[M+H]+	H-HomoArg-OH	Amino acids and derivatives	Amino acids and derivatives	156-86-5	A	2820000	1730000	3980000	2460000	4900000	3570000	2560000	2750000	2810000	1940000	2790000	2820000	2450000	2830000	2770000	C01924	--
pme3443	207.1	4.9	208.064	C11H12O4	[M-H]-	Sinapinaldehyde	Phenolic acids	Phenolic acids	4206-58-0	A	5710000	5480000	3420000	7560000	3820000	6850000	4040000	4010000	3570000	5610000	2330000	7720000	4910000	5160000	4990000	--	--
pme3475	273.07	6.1	272.058	C15H12O5	[M+H]+	Butin	Flavonoids	Dihydroflavone	492-14-8	A	38600	414000	104000	116000	42700	39900	187000	134000	96300	133000	16800	84700	70900	80200	84900	C09614	ko00941
pme3705	193.14	1.2	194.033	C6H10O7	[M-H]-	D-Glucoronic acid	Others	Saccharides and Alcohols	6556-12-3	B	24300	43700	19800	61400	62400	56400	51700	55600	37600	59700	55600	60000	48900	58300	55100	C00191	ko00040,ko00053,ko00520,ko00562,ko01100
pme3827	198.2	1.6	197.059	C9H11NO4	[M+H]+	3,4-Dihydroxy-DL-phenylalanine	Amino acids and derivatives	Amino acids and derivatives	63-84-3	B	142000	85700	80600	73000	61400	86600	148000	142000	111000	317000	126000	216000	125000	128000	143000	C00355	ko00350,ko00950,ko00965,ko01100,ko01110
pme3961	252	2.5	251.089	C10H13N5O3	[M+H]+	Deoxyadenosine	Nucleotides and derivatives	Nucleotides and derivatives	958-09-8	B	69500	93700	60200	80700	69000	79200	59700	59300	47800	183000	84200	178000	71000	81500	84500	C00559	ko00230,ko01100,ko02010
pme3967	312	2.7	311.107	C12H17N5O5	[M+H]+	2-(Dimethylamino)guanosine	Nucleotides and derivatives	Nucleotides and derivatives	2140-67-2	A	4470000	2880000	2930000	2320000	1350000	1340000	431000	331000	879000	659000	8010000	2160000	1600000	1970000	1970000	--	--
pmf0284	177.06	5.2	178.055	C10H10O3	[M-H]-	Riboprine	Phenolic acids	Phenolic acids	7724-76-7	A	1860000	1450000	1120000	1830000	1540000	1760000	1420000	1290000	1270000	4140000	2110000	5060000	2100000	2090000	2110000	--	--
pmf0359	325.08	3.3	324.07	C15H16O8	[M+H]+	Skimmin	Lignans and Coumarins	Coumarins	93-39-0	B	9570	48400	17200	43900	46000	52200	14500	12000	25200	5400	20200	2540	15300	17500	21800	--	--
pmf0426	939	4.3	940.084	C41H32O26	[M-H]-	1,2,3,4,6-Pentakis-O-galloyl-β-D-glucose	Phenolic acids	Phenolic acids	14937-32-7	B	9290	351	3530	1900	238	1950	943	1040	470	1180	9650	1640	2130	2720	4160	--	--
pmf0440	163.1	6.5	162.061	C10H10O2	[M+H]+	4-MethoxycinnaMaldehyde	Phenolic acids	Phenolic acids	1963-36-6	B	191000	205000	230000	178000	188000	203000	260000	225000	224000	232000	185000	251000	168000	182000	177000	--	--
pmf0516	421.08	3.7	422.068	C19H18O11	[M-H]-	Mangiferin	Others	Others	4773-96-0	B	2320	1480	4490	2910	11900	5670	6450	6490	9210	4180	13100	3640	5820	4950	5090	C10077	--
pmf0585	116.1	1.3	115.056	C5H9NO2	[M+H]+	DL-Proline	Amino acids and derivatives	Amino acids and derivatives	609-36-9	A	33400000	18100000	13700000	14500000	13200000	19900000	10700000	10100000	15100000	8190000	14300000	9340000	11200000	13300000	11000000	C16435	--
pmn001336	431.1	5	432.088	C21H20O10	[M-H]-	Aloeemodin-8-O-D-glucopyranoside	Quinones	Anthraquinone	-	A	351000	228000	584000	1040000	184000	619000	549000	1180000	495000	2350000	1200000	3090000	942000	1010000	896000	--	--
pmn001337	431.1	5.7	432.088	C21H20O10	[M-H]-	Emodin-8-O-D-glucopyranoside	Quinones	Anthraquinone	-	A	156000	89600	171000	722000	132000	472000	130000	332000	122000	2230000	973000	1960000	657000	689000	643000	--	--
pmn001338	445.1	4.2	446.068	C21H18O11	[M-H]-	Rhein-8-O-D-glucopyranoside	Quinones	Anthraquinone	-	B	8780	6360	11500	490000	843000	472000	98800	141000	128000	49600	92700	66300	212000	208000	214000	--	--
pmn001340	473.1	5.7	474.096	C23H22O11	[M-H]-	Emodin-8-O-(6'-O-acetyl)-glucopyranoside	Quinones	Anthraquinone	-	B	15700	18000	12800	24300	3170	16100	11500	21200	12000	113000	38400	113000	34300	32300	33100	--	--
pmn001343	415.1	5.6	416.093	C21H20O9	[M-H]-	Chrysophanol-8-O-D-glucopyranoside	Quinones	Anthraquinone	-	B	1770	990	1240	2830	7240	2530	2340	4040	4420	6210	4140	5500	2830	3190	3430	--	--
pmn001352	393.1	5	394.108	C19H22O9	[M-H]-	6-Hydroxyrumicin-8-O-D-glucopyranoside	Quinones	Anthraquinone	-	B	27700	20800	36700	48100	4240	21800	19200	49800	25100	132000	36000	125000	41700	44300	46000	--	--
pmn001367	315.07	2.4	316.065	C13H16O9	[M-H]-	Protocatechuic acid-4-glucoside	Phenolic acids	Phenolic acids	-	A	5680000	3550000	14200000	29300000	80800000	59000000	7980000	8500000	6180000	2320000	5650000	3890000	22600000	21700000	22800000	--	--
pmn001380	187.1	5	188.093	C9H16O4	[M-H]-	Eucommiol	Others	Others	55930-44-4	B	44400	41600	30700	54000	31800	76600	44700	97600	30700	57000	69100	50900	53000	53500	53500	C17878	--
pmn001384	515.12	4.4	516.105	C25H24O12	[M-H]-	Isochlorogenic acid C	Phenolic acids	Phenolic acids	57378-72-0	A	52300	42000	40500	41400	39800	35100	35500	41400	27700	44500	34100	37900	19600	27300	23200	--	--
pmn001415	451.1	4.5	452.093	C24H20O9	[M-H]-	Catechin-(7,8-bc)-4β-(3,4-dihydroxyphenyl)-dihydro-2-(3H)-pyranone	Flavonoids	Flavanols	-	B	28400	28900	24800	22700	22200	16600	29400	34000	17700	31500	28700	25100	22600	22800	17900	--	--
pmn001416	451.1	4.7	452.093	C24H20O9	[M-H]-	Catechin-(7,8-bc)-4α-(3,4-dihydroxyphenyl)-dihydro-2-(3H)-pyranone	Flavonoids	Flavanols	-	B	23400	45400	29200	35100	37000	33000	27200	28300	33300	35700	27100	47200	37300	32600	26200	--	--
pmn001421	337.09	3.8	338.085	C16H18O8	[M-H]-	3-O-(E)-p-Coumaroyl quinic acid	Phenolic acids	Phenolic acids	87099-71-6	A	514000	783000	234000	133000	34000	96600	745000	644000	192000	920000	369000	958000	473000	445000	460000	--	--
pmn001494	417.2	5.7	418.142	C22H26O8	[M-H]-	(+)-Syringaresinol	Lignans and Coumarins	Lignans	21453-69-0	B	34300	108000	33100	310000	148000	172000	185000	195000	164000	64000	38100	136000	132000	140000	134000	C10889	--
pmn001495	329.2	6.4	330.251	C19H38O4	[M-H]-	Hexadecanoic acid 2,3-dihydroxypropyl ester	Lipids	Glycerol ester	542-44-9	B	45200	58900	38100	40200	15400	34400	58800	59900	45200	277000	79900	165000	74200	75300	73000	--	--
pmn001513	321	3.4	322.021	C14H10O9	[M-H]-	Galloylgallic acid	Phenolic acids	Phenolic acids	536-08-3	B	36900	16100	14600	23400	11900	9500	9560	10900	8460	6950	11000	7890	14500	13000	10900	--	--
pmn001514	321	3.4	322.021	C14H10O9	[M-H]-	Digallic Acid	Phenolic acids	Phenolic acids	536-08-3	B	38200	12000	13700	20600	9750	9730	14200	12200	6530	7620	13600	8740	13400	12200	14200	C01572	--
pmn001517	329.1	2.8	330.113	C15H22O8	[M-H]-	3,4,5-Trimethoxyphenyl-β-D-Glucopyranoside	Phenolic acids	Phenolic acids	-	B	6990000	2780000	8720000	16900000	8160000	11000000	13500000	13300000	21900000	7680000	10600000	7540000	9970000	9990000	9900000	--	--
pmn001518	331.1	2	332.059	C13H16O10	[M-H]-	1-O-Galloyl-β-D-glucose	Phenolic acids	Phenolic acids	-	A	735000	770000	1490000	753000	966000	570000	106000	92100	152000	2760000	14400000	5210000	2430000	2420000	2310000	--	--
pmn001521	437.1	4	438.096	C20H22O11	[M-H]-	3-Hydroxy-5-Methylphenol-1-Oxy-β-D-(6'-Gallic Acyl)Glucose	Phenolic acids	Phenolic acids	-	B	14100	3530	45800	13700	11100	7470	1950	1110	986	19900	24700	27800	19300	12000	12600	--	--
pmn001533	645.1	3.1	646.138	C26H30O19	[M-H]-	2-O-Di-gallic acyl-β-D-Glucopyranoside-β-D-Glucopyranoside	Phenolic acids	Phenolic acids	-	B	9	9	9	9	9	9	9	9	9	5300	29400	13100	6040	8380	6600	--	--
pmn001538	939.1	4.3	940.084	C41H32O26	[M-H]-	1,2,3,4,6-Penta-O-galloyl-β-D-glucose	Phenolic acids	Phenolic acids	-	B	7720	490	4490	2790	1850	3230	957	845	583	2300	10900	2060	2390	3020	2970	--	--
pmn001575	153	3	154.021	C7H6O4	[M-H]-	Gentisic acid	Phenolic acids	Phenolic acids	490-79-9	B	2440000	2280000	2030000	6110000	1960000	3330000	2970000	2900000	3430000	5180000	2610000	4840000	2880000	2850000	2710000	C00628	ko00350,ko01100
pmn001578	255.23	10.7	256.219	C16H32O2	[M-H]-	Hexadecanoic acid	Phenolic acids	Phenolic acids	57-10-3	A	21900000	24300000	25400000	22900000	23400000	27200000	24000000	23500000	24100000	20400000	19800000	17200000	19700000	20500000	19900000	C00249	ko00061,ko00062,ko00071,ko00073,ko01040,ko01100,ko01212
pmn001583	609.1	4.1	610.126	C27H30O16	[M-H]-	Bioquercetin	Flavonoids	Flavonols	52525-35-6	A	898000	588000	601000	2940000	437000	1680000	1960000	4170000	2160000	3650000	1530000	3230000	1680000	1840000	1840000	--	--
pmn001606	309.3	10	310.262	C20H38O2	[M-H]-	Eicosenoic acid	Lipids	Free fatty acids	26764-41-0	A	182000	183000	245000	178000	173000	227000	260000	248000	244000	211000	170000	197000	257000	298000	267000	C16526	ko01040
pmn001610	307.3	11.1	308.248	C20H36O2	[M-H]-	Eicosadienoic acid	Lipids	Free fatty acids	5598-38-9	A	11100	39900	31600	29400	8770	41300	55300	65900	76000	38500	16400	17900	35300	34200	44000	C16525	ko01040
pmn001611	253.2	9.9	254.205	C16H30O2	[M-H]-	Palmitoleic acid	Lipids	Free fatty acids	373-49-9	A	2280000	2490000	5930000	3780000	2500000	1640000	4370000	4420000	1880000	2770000	3430000	3510000	2100000	2080000	2050000	C08362	ko00061
pmn001627	331.1	1.9	332.059	C13H16O10	[M-H]-	Glucogallin	Phenolic acids	Phenolic acids	58511-73-2	A	5490000	588000	3670000	1170000	571000	1290000	470000	299000	463000	4020000	12600000	5430000	3200000	2850000	3250000	--	--
pmn001629	483.1	2.8	484.065	C20H20O14	[M-H]-	Digalloylglucose	Tannins	Tannin	-	B	9	9	9	9	9	9	9	9	9	10200	50400	16500	7240	7410	5800	--	--
pmn001639	447.1	4.7	448.082	C21H20O11	[M-H]-	Cynaroside	Flavonoids	Flavonoid	5373-11-5	A	17400	18300	5960	21400	20600	8060	104000	192000	72200	37800	14500	19600	44900	36700	48800	--	--
pmn001646	865.2	3.8	866.172	C45H38O18	[M-H]-	Procyanidin C1	Tannins	Proanthocyanidins	37064-30-5	A	4520000	5040000	4910000	4390000	3210000	3440000	5310000	5030000	4090000	5340000	4500000	4620000	4470000	4420000	4120000	C17624	--
pmn001647	865.2	3.6	866.172	C45H38O18	[M-H]-	Procyanidin C2	Tannins	Proanthocyanidins	37064-31-6	A	7430000	6640000	6820000	8170000	6120000	8050000	7850000	7110000	8600000	7080000	7240000	5750000	7230000	7530000	7040000	--	--
pmn001648	863.2	3.8	864.158	C45H36O18	[M-H]-	Cinnamtannin D1	Tannins	Proanthocyanidins	97233-06-2	B	6860	14600	6490	5550	4130	4340	5210	8700	5450	17800	8870	10200	8590	7110	8500	C17632	--
pmn001663	417.2	5.7	418.142	C22H26O8	[M-H]-	Syringaresinol	Lignans and Coumarins	Lignans	21453-69-0	A	34700	109000	29300	317000	147000	182000	193000	186000	169000	63000	37700	129000	127000	133000	137000	C10889	--
pmn001667	577.1	4.3	578.12	C30H26O12	[M-H]-	Procyanidin B4	Tannins	Proanthocyanidins	29106-51-2	A	7430000	6550000	6640000	9420000	8010000	6910000	6860000	9060000	7200000	11300000	10200000	13100000	7290000	7920000	6690000	C10238	--
pmn001681	165.09	7.3	166.09	C10H14O2	[M-H]-	1-(4-Methoxyphenyl)-1-propanol	Phenolic acids	Phenolic acids	5349-60-0	B	8430	7300	11900	20000	13300	13300	18300	19700	18000	25300	21200	33400	16400	16300	16900	--	--
pmn001682	179.03	3.8	180.035	C9H8O4	[M-H]-	Sorbic acid	Phenolic acids	Phenolic acids	110-44-1	B	49500	45400	52800	41800	12200	26900	39600	43600	61700	37800	27100	61600	38000	39200	46300	--	--
pmn001690	327.1	3.9	328.133	C16H24O7	[M-H]-	3-Hydroxy-4-isopropylbenzylalcohol 3-glucoside	Phenolic acids	Phenolic acids	-	B	362000	394000	356000	349000	258000	300000	330000	329000	282000	434000	363000	457000	335000	349000	299000	--	--
pmn001694	329.23	6.4	330.217	C18H34O5	[M-H]-	9,10,13-Trihyroxy-11-octadecadienoic acid	Lipids	Free fatty acids	-	B	47700	57900	37200	41000	15500	33700	57600	59400	47400	273000	79700	165000	75300	73400	73400	--	--
pmn001695	371.1	4	372.088	C16H20O10	[M-H]-	Trihydroxycinnamoylquinic acid	Phenolic acids	Phenolic acids	-	A	1890000	1730000	3810000	7450000	18300000	12500000	3470000	5220000	3550000	3660000	5920000	3940000	5820000	6090000	6330000	--	--
pmn001729	282.11	5.1	283.108	C17H17NO3	[M-H]-	N-z-p-Coumaroyl tyramine	Alkaloids	Phenolamine	-	B	24700	154000	82100	216000	377000	178000	25300	45700	88500	13400	21100	120000	103000	109000	107000	--	--
pmp000002	315.08	6.2	314.067	C17H14O6	[M+H]+	Ladanein	Flavonoids	Flavonoid	10176-71-3	A	11200	29500	8740	242000	266000	231000	238000	1900000	1540000	15800	31100	46800	301000	341000	308000	--	--
pmp000003	317.06	5.7	316.047	C16H12O7	[M+H]+	Nepetin	Flavonoids	Flavonoid	520-11-6	A	3030000	3140000	2010000	22000000	10000000	9430000	4550000	20200000	15200000	393000	2130000	3190000	6130000	6850000	6820000	--	--
pmp000091	445.14	6.5	444.122	C23H24O9	[M+H]+	Glyceryl 1,3-diferulate	Phenolic acids	Phenolic acids	83008-46-2	B	5510	11700	4420	2820	3020	3500	1220	2980	1710	4520	4250	2910	3210	2790	1800	--	--
pmp000100	867.21	3.4	866.172	C45H38O18	[M+H]+	Arecatannin B1	Tannins	Proanthocyanidins	79763-28-3	A	4820000	5090000	4470000	4960000	4630000	4810000	5360000	4470000	4820000	5180000	4570000	4140000	2750000	3310000	3240000	C17892	--
pmp000101	867.21	3.8	866.172	C45H38O18	[M+H]+	Arecatannin C1	Tannins	Proanthocyanidins	87727-69-3	A	1280000	1550000	1110000	1290000	1300000	960000	1520000	1530000	1300000	1570000	1380000	1360000	653000	851000	877000	C17897	--
pmp000102	1155.27	3.2	1154.22	C60H50O24	[M+H]+	Arecatannin A1	Tannins	Proanthocyanidins	-	A	1420000	1260000	1660000	2090000	1600000	1570000	1280000	986000	1480000	498000	638000	423000	657000	1110000	914000	C17894	--
pmp000103	1155.27	3.3	1154.22	C60H50O24	[M+H]+	Arecatannin A2	Tannins	Proanthocyanidins	79763-29-4	A	2530000	2910000	2560000	2710000	2310000	2470000	2370000	2380000	2700000	2170000	2510000	2480000	1130000	1680000	1660000	C17893	--
pmp000107	329.1	5.8	328.081	C18H16O6	[M+H]+	Monohydroxy-trimethoxyflavone	Flavonoids	Other Flavonoids	-	A	6780	27800	12300	111000	32100	84400	108000	75600	55700	108000	122000	82800	57900	60300	54000	--	--
pmp000110	359.1	6	358.09	C19H18O7	[M+H]+	7-Hydroxy-3,5,6,8-tetramethoxyflavone	Flavonoids	Flavonoid	-	A	9	9	9	8150	4650	4420	9	9	9	186000	121000	218000	33500	39200	37800	--	--
pmp000116	433.1	4.4	432.088	C21H20O10	[M+H]+	Apigenin-8-C-glucoside	Flavonoids	Flavonoid carbonoside	3681-93-4	A	12200	7610	6020	62000	22000	44100	13400	30000	9960	94500	49300	87800	20100	28300	19600	C01460	ko00941,ko00944
pmp000126	611.2	3.5	610.126	C27H30O16	[M+H]+	Luteolin-6,8-di-C-glucoside	Flavonoids	Flavonoid	29428-58-8	B	27600	6320	7840	117000	22700	74300	18700	20600	15400	9	9	9	18300	17500	24100	--	--
pmp000127	625.2	3.9	624.14	C28H32O16	[M+H]+	Chysoeriol-6,8-di-C-glucoside	Flavonoids	Flavonoid carbonoside	-	B	20400	30100	20600	55600	56500	42100	75700	54300	73300	9	9	9	20800	29100	20100	--	--
pmp000172	477.13	5.3	476.111	C23H24O11	[M+H]+	5,2'-Dihydroxy-7,8-dimethoxyflavone glycosides	Flavonoids	Flavonoid	-	B	9	9	9	297000	43400	214000	110000	198000	136000	9	9	9	57300	58800	59400	--	--
pmp000231	339.1	3.8	338.085	C16H18O8	[M+H]+	Trans-3-O-p-coumaric quinic acid	Phenolic acids	Phenolic acids	-	A	479000	612000	241000	140000	164000	202000	838000	622000	350000	717000	321000	920000	232000	364000	343000	--	--
pmp000232	339.1	3.4	338.085	C16H18O8	[M+H]+	Cis-3-p-coumaric quinic acid	Phenolic acids	Phenolic acids	-	A	14900000	17400000	8750000	9840000	9120000	15500000	20700000	18500000	21000000	932000	2040000	927000	7270000	8270000	8770000	--	--
pmp000237	579.13	4.4	578.103	C26H26O15	[M+H]+	Apigenin-6-C-2-glucuronylxyloside	Flavonoids	Flavonoid carbonoside	-	B	275000	260000	274000	376000	368000	267000	359000	393000	313000	545000	494000	591000	159000	216000	188000	--	--
pmp000241	625.14	3.7	624.106	C27H28O17	[M+H]+	Luteolin-6-C-2-glucuronylglucoside	Flavonoids	Flavonoid	-	B	4870	13100	3860	16500	14900	15100	20400	16300	24200	9	9	9	5610	6560	5050	--	--
pmp000261	347.1	2.9	346.073	C14H18O10	[M+H]+	Methyl 6-O-galloyl-β-D-glucopyranoside	Phenolic acids	Phenolic acids	-	B	9	9	9	9	9	9	9	9	9	30700	46200	48100	8680	10900	10200	--	--
pmp000273	563.16	4.4	562.125	C30H26O11	[M+H]+	Gambiriin B3	Tannins	Proanthocyanidins	76236-90-3	B	36200	19500	21800	29600	31300	25500	50900	43500	28100	57000	54100	62400	26000	26400	24400	C17777	--
pmp000308	453.18	4.6	452.145	C22H28O10	[M+H]+	4'-O-β-D-Glucosyl-5-O-methylvisamminol	Others	Others	84272-85-5	B	2240	12100	5670	83100	170000	105000	14400	45000	24400	4350	4350	9	26300	39200	41600	--	--
pmp000479	252.2	8.8	251.206	C16H29NO	[M+H]+	N-isobutyl-2E,4E-dodedienamide	Alkaloids	Alkaloids	-	B	11500	8280	12100	10800	18800	13800	15900	12100	17300	18300	14000	26700	14000	12700	13100	--	--
pmp000544	355.1	3.4	354.079	C16H18O9	[M+H]+	Chlorogenic Acid	Phenolic acids	Phenolic acids	327-97-9	A	1290000	813000	396000	611000	294000	470000	2230000	2080000	1350000	401000	402000	551000	486000	589000	636000	C00852	ko00940,ko00941,ko00945,ko01110
pmp000545	355.1	3.4	354.079	C16H18O9	[M+H]+	4-Caffeoylquinic acid	Phenolic acids	Phenolic acids	905-99-7	B	1070000	439000	1740000	537000	610000	511000	592000	487000	530000	1010000	1570000	1030000	524000	650000	679000	--	--
pmp000548	301.07	6.4	300.053	C16H12O6	[M+H]+	Pratensein	Flavonoids	Isoflavones	2284-31-3	A	72100	294000	49200	8570000	1800000	2210000	422000	3060000	1760000	616000	391000	1180000	1310000	1630000	1580000	C10520	ko00943
pmp000573	447.12	5.7	446.102	C22H22O10	[M+H]+	Acacetin-7-O-galactoside	Flavonoids	Flavonoid	-	B	42200	52700	47500	9750	22800	15300	39400	31400	56500	32400	271000	33400	39800	48700	43000	--	--
pmp000575	447.13	5.7	446.102	C22H22O10	[M+H]+	Tilianin(Acacetin-7-O-β-D-glucoside)	Flavonoids	Flavonoid	4291-60-5	B	37000	46400	41500	9650	20200	15100	33300	26400	54400	32000	284000	34100	37800	42200	39500	--	--
pmp000579	463.12	4.9	462.096	C22H22O11	[M+H]+	Diosmetin-7-O-galactoside	Flavonoids	Flavonoid	-	A	557000	2860000	722000	458000	339000	392000	531000	380000	258000	174000	222000	166000	352000	400000	399000	--	--
pmp000593	595.16	4.3	594.132	C27H30O15	[M+H]+	Luteolin-7-O-rutinoside	Flavonoids	Flavonoid	3563-98-2	A	792000	90700	227000	310000	106000	295000	211000	380000	196000	1140000	329000	895000	194000	255000	252000	--	--
pmp000594	609.18	4.7	608.146	C28H32O15	[M+H]+	Diosmetin-7-O-rutin	Flavonoids	Flavonoid	-	B	1720	927	853	1340	911	1210	12500	7510	4350	18000	11000	22700	2990	2550	3660	--	--
pmp000596	627.15	3.4	626.12	C27H30O17	[M+H]+	Quercetin 3,7-bis-O-β-D-glucoside	Flavonoids	Flavonols	-	B	33900	38700	17500	76200	12400	64900	102000	154000	89400	109000	51300	90900	36900	51700	41300	--	--
pmp000608	493.13	5	492.105	C23H24O12	[M+H]+	Orange Cassia-6-O-B-D-Glucoside	Quinones	Anthraquinone	-	A	533000	1140000	742000	1740000	1710000	2280000	2290000	1820000	2280000	740000	805000	738000	879000	1130000	1040000	--	--
pmp000967	205.1	3	204.08	C11H12N2O2	[M+H]+	Tryptophan	Amino acids and derivatives	Amino acids and derivatives	73-22-3	A	22900000	24900000	21100000	31400000	31800000	35000000	19800000	26400000	18600000	29400000	33600000	26800000	21900000	24900000	24800000	C00078	ko00260,ko00380,ko00400,ko00901,ko00966,ko00970,ko01100,ko01110,ko01210,ko01230
pmp001012	333.1	6.5	332.076	C17H16O7	[M+H]+	6-Hydroxy-1,2,3,7-tetramethoxy-xanthone	Others	Xanthone	-	B	4900	16500	3780	185000	31800	73300	27400	143000	109000	9	4260	13300	38500	44000	40100	--	--
pmp001075	303.08	6.3	302.067	C16H14O6	[M+H]+	Hesperitin	Flavonoids	Dihydroflavone	520-33-2	B	5030	7540	7130	13200	13900	10600	7640	10300	13900	10100	6810	10300	7240	5230	6460	--	--
pmp001082	667.19	5.2	666.149	C30H34O17	[M+H]+	Sudachiin C	Flavonoids	Flavonoid	101339-35-9	B	21900	19400	21300	24900	33800	36000	21800	27100	27000	43900	39800	41700	13000	22200	18900	--	--
pmp001086	127	1.3	126.026	C6H6O3	[M+H]+	5-Hydroxymethylfurfural	Phenolic acids	Phenolic acids	67-47-0	B	147000	90400	141000	365000	191000	172000	114000	76100	242000	70600	59800	56700	130000	94000	98900	C11101	--
pmp001113	153.05	4.5	152.041	C8H8O3	[M+H]+	Dihydro-p-coumarat	Phenolic acids	Phenolic acids	-	B	3760	2450	2430	3650	5690	3470	3510	2910	3930	6480	5890	10500	2910	3160	3040	--	--
pmp001127	301.11	6.7	300.053	C16H12O6	[M+H]+	Chrysoeriol	Flavonoids	Flavonoid	491-71-4	B	74100	296000	47700	8400000	1800000	2220000	418000	3050000	1730000	608000	401000	1220000	1390000	1670000	1640000	C04293	ko00944
pmp001178	284.1	5.3	283.108	C17H17NO3	[M+H]+	N-cis-sinapoyltyramine	Alkaloids	Phenolamine	-	A	53100	348000	192000	467000	808000	399000	50500	86900	183000	40500	81900	313000	168000	198000	190000	--	--
pmp001187	625.3	5.8	624.219	C36H36N2O8	[M+H]+	1-(Dihydroxyphenyl)-N2,N3-bis(4-hydroxyphenethyl)-(5-8)-dimethoxy-1,2dihydronaphthalene-2,3-dicarboxamide	Alkaloids	Alkaloids	-	A	5250000	17900000	6050000	38900000	47900000	41300000	11000000	17900000	25900000	7180000	17100000	23900000	15800000	18300000	16700000	--	--
pmp001193	126	1.1	125.008	C2H7NO3S	[M+H]+	Taurine	Alkaloids	Alkaloids	107-35-7	A	2350000	2180000	2140000	2530000	1960000	2230000	2370000	2270000	2270000	2100000	2060000	2130000	1780000	2120000	1760000	C00245	ko00430,ko00920,ko01100,ko02010
pmp001198	132.1	1.7	131.085	C6H13NO2	[M+H]+	6-Deoxyfagomine	Alkaloids	Alkaloids	197449-09-5	A	8920000	4920000	5970000	4880000	6950000	6950000	2930000	1750000	1910000	9500000	14600000	9120000	5280000	6690000	5610000	--	--
pmp001200	314.1	5.4	313.117	C18H19NO4	[M+H]+	Methoxy-N-Caffeoyltyramine	Alkaloids	Phenolamine	-	A	8060000	36600000	11200000	48300000	48500000	50200000	5460000	19700000	23800000	6240000	10900000	27000000	19600000	22400000	21000000	--	--
pmp001250	520.34	7.4	520.304	C26H51NO7P+	[M]+	PC(18:2)	Lipids	PC	-	A	20100000	34000000	44300000	40300000	12700000	40400000	56600000	61500000	59800000	42700000	15300000	40000000	36000000	37800000	36400000	--	--
pmp001251	520.34	7.2	520.304	C26H51NO7P+	[M]+	PC(18:2)isomer	Lipids	PC	-	A	19700000	34000000	43400000	40100000	12700000	41000000	56100000	59600000	59000000	42600000	15000000	39000000	35400000	37600000	35400000	--	--
pmp001252	284.13	5.3	283.108	C17H17NO3	[M+H]+	N-p-Coumaroyltyramine	Alkaloids	Phenolamine	36417-86-4	A	2930	9350	5530	13100	21100	13200	2440	4250	5980	2530	2650	7930	3640	5380	5570	--	--
pmp001255	314.14	5.3	313.131	C18H19NO4	[M+H]+	N-Trans-feruloyltyramine	Alkaloids	Phenolamine	66648-43-9	A	379000	1850000	521000	2650000	2410000	2650000	238000	896000	1080000	256000	451000	1310000	777000	973000	916000	C02717	--
pmp001256	314.14	5.4	313.131	C18H19NO4	[M+H]+	N-Cis-feruloyltyramine	Alkaloids	Phenolamine	80510-09-4	A	368000	1880000	541000	2590000	2510000	2670000	242000	940000	1050000	270000	473000	1320000	821000	978000	896000	--	--
pmp001264	274.28	6.5	273.243	C16H35NO2	[M+H]+	Hexadecylsphingosine	Lipids	Sphingolipids	-	A	12900000	11300000	12700000	9650000	12500000	12000000	12100000	13300000	12700000	11200000	9890000	12000000	8120000	10100000	9130000	--	--
pmp001269	286.31	6.7	285.278	C18H39NO	[M+H]+	Hexadecyl ethanolamine	Others	Others	-	A	83600	95800	90100	92600	63200	75400	119000	94100	73100	83600	43300	75700	57300	61200	54000	--	--
pmp001270	494.33	7.1	493.282	C24H48NO7P	[M+H]+	LysoPC(16:2)	Lipids	LPC	-	A	511000	978000	1310000	1140000	293000	1090000	2470000	2840000	2040000	1920000	408000	1560000	1200000	1250000	1180000	--	--
pmp001271	679.39	7.3	678.339	C33H58O14	[M+H]+	2,3-Dihydroxypropyl-9,12-octadecadienoate-hexose-hexose	Lipids	Free fatty acids	-	A	36600	110000	271000	71900	46900	159000	146000	244000	317000	58400	70500	60300	110000	114000	107000	--	--
pmp001272	478.29	7.4	477.253	C23H44NO7P	[M+H]+	3-{(2-Aminoethoxy)(hydroxy)phosphoryl]oxy}-2-12-octadecadienoate	Alkaloids	Alkaloids	-	A	6520000	19900000	20000000	15300000	3830000	18300000	24000000	30800000	28400000	21800000	6880000	18900000	16800000	17400000	16200000	--	--
pmp001273	520.34	7.4	519.296	C26H50NO7P	[M+H]+	LysoPC(18:2)	Lipids	LPC	-	A	19600000	34000000	43700000	40100000	12600000	40600000	55600000	60100000	59900000	43000000	15200000	39900000	35200000	36900000	35600000	--	--
pmp001275	672.42	7.7	671.363	C31H61O14N	[M+H]+	3-Hydroxypropyl palmitate glc-glucosamine	Alkaloids	Alkaloids	-	A	64000	238000	155000	192000	99500	285000	597000	825000	917000	229000	99100	127000	240000	279000	261000	--	--
pmp001277	454.3	7.8	453.253	C21H44NO7P	[M+H]+	3-{(2-Aminoethoxy)(hydroxy)phosphoryl]oxy}-2-hydroxypropyl palmitate	Alkaloids	Alkaloids	-	A	399000	2160000	950000	1410000	393000	982000	1630000	2010000	1620000	1650000	476000	702000	1080000	1130000	1090000	--	--
pmp001278	496.34	7.8	495.296	C24H50NO7P	[M+H]+	LysoPC(16:1)	Lipids	LPC	-	A	2600000	6960000	3570000	5960000	2420000	4460000	4970000	6210000	6440000	7150000	2740000	3820000	4290000	4550000	4250000	--	--
pmp001281	522.36	8.1	521.311	C26H52NO7P	[M+H]+	LysoPC(18:1)	Lipids	LPC	-	A	12400000	23900000	37500000	20600000	3450000	21500000	42000000	45600000	45400000	33000000	15400000	25400000	24600000	26200000	24800000	--	--
pmp001285	149.02	8.7	148.012	C8H4O3	[M+H]+	Phthalic anhydride	Phenolic acids	Phenolic acids	85-44-9	A	7960000	6220000	7950000	9740000	6480000	8500000	7130000	8640000	5420000	13700000	15600000	28500000	10700000	10600000	10600000	--	--
pmp001286	524.37	8.9	523.325	C26H54NO7P	[M+H]+	LysoPC(18:0)	Lipids	LPC	-	A	27400	68700	36000	81600	26500	62300	47700	60500	66000	93200	32300	41700	48600	51600	50200	--	--
pmp001309	465.1	4.2	464.076	C21H20O12	[M+H]+	6-Hydroxykaempferol-7-O-glucoside	Flavonoids	Flavonols	-	A	2350000	1430000	1170000	9770000	1220000	4270000	6780000	9870000	5700000	9330000	2370000	6840000	2390000	3650000	2760000	--	--
pmp001311	627.2	3.4	626.12	C27H30O17	[M+H]+	6-Hydroxykaempferol-7,6-O-Diglucoside	Flavonoids	Flavonols	-	B	38300	36800	17000	86300	10400	59900	112000	151000	85100	94100	48900	95500	44700	49800	50200	--	--
