# Supplementary material for: Integrated Transcriptomics and Widely Targeted Metabolomics Analyses Provide Insights Into Flavonoid Biosynthesis in the Rhizomes of Golden Buckwheat (Fagopyrum cymosum)
Source: Front Plant Sci. 2022 Jun 17;13:803472. doi: 10.3389/fpls.2022.803472 (PMC9247553; doi:10.3389/fpls.2022.803472)
Supplement: Supplementary Table 5 — DRMs identified in golden buckwheat rhizomes. MetaboAnalystR was used to identify the DRMs by variable importance in the projection value (VIP) ≥ 1 and absolute log2ratio ≥ 1. [file Table_5.XLSX]

## Sheet: Table S5
		Supplementary Table 5. Differentially regulated metabolites identified in golden buckwheat rhizomes.
Index	Q1 (Da)	Rt (min)	Molecular Weight (Da)	Formula	Ionization model	Compounds	Class I	Class II	CAS	Level	Log2(R2/R1)	Log2(R3/R1)	log2(R3/R2)	Log2(R4/R3)	Log2(R4/R1)	Log2(R4/R2)										cpd_ID	kegg_map
GQ512002	623.1	4.4	624.14	C28H32O16	[M-H]-	Isorhamnetin-3-O-rutinoside	Flavonoids	Flavonols	604-80-8	A	-	-	-	2.40021	2.1457	1.77613										--	--
GQ512003	307.18	3	306.152	C15H22O3N4	[M+H]+	Fer-agmatine	Alkaloids	Phenolamine	-	B	3.0871	-	-	-	-	-2.5069										--	--
GQ512006	611.16	4.1	610.126	C27H30O16	[M+H]+	Quercetin-3-O-glucoside-7-O-rhamnoside	Flavonoids	Flavonols	-	A	-1.63676	-2.10337	-	-	-2.20045	-										--	--
Huasheng_mad2116	441.08	4.7	442.09	C22H18O10	[M-H]-	Di-p-Coumaroyltartaric acid	Phenolic acids	Phenolic acids	-	B	-	1.725	1.68351	-1.32389	-	-										--	--
Li512111	519.11	5	520.1	C24H24O13	[M-H]-	Isorhamnetin acetyl hexoside	Flavonoids	Flavonols	-	B	-3.38747	-	-	2.71312	-	3.61677										--	--
Li512117	611.16	4.4	610.126	C27H30O16	[M+H]+	Quercetin 3-O-rhanosylgalactoside	Flavonoids	Flavonols	-	A	-	-2.09214	-	-	-2.19847	-										--	--
Qingke_Rfmb262-der01-3	579.21	4.7	580.186	C28H36O13	[M-H]-	Syringaresinol-Hex	Lignans and Coumarins	Lignans	-	B	-	-2.60973	-1.66915	1.0975	-1.51223	-										--	--
YC512117	277.22	8.7	276.19	C18H28O2	[M+H]+	Octadecatetraenoic acid	Lipids	Free fatty acids	20290-75-9	B	-	-	-	-2.28076	-1.73697	-1.69949										C16300	ko00592,ko01110
Zmjn004099	717.21	5.5	718.211	C34H38O17	[M-H]-	Tatariside E	Others	Others	-	A	-	1.88913	1.34933	-	1.9569	1.41711										--	--
Zmjn004219	809.24	5.7	810.238	C40H42O18	[M-H]-	Tatariside G(iso)	Others	Others	-	A	-	2.11072	1.53015	-	2.49323	1.91265										--	--
Zmjn004310	809.24	5.7	810.238	C40H42O18	[M-H]-	Tatariside G	Others	Others	-	A	-	2.08692	1.48543	-	2.51504	1.91355										--	--
Zmjn004382	717.21	5.8	718.211	C34H38O17	[M-H]-	Tatariside E(iso)	Others	Others	-	A	-	1.68821	1.80243	-2.06009	-	-										--	--
Zmjn004483	809.24	5.9	810.238	C40H42O18	[M-H]-	Tatariside G(iso2)	Others	Others	-	A	-	1.33209	-	-	1.26025	-										--	--
Zmjn004534	851.25	6	852.248	C42H44O19	[M-H]-	Tatariside D	Others	Others	-	A	-	-	1.63099	-	3.26916	3.0237										--	--
Zmjn004682	851.25	6.1	852.248	C42H44O19	[M-H]-	Tatariside D(iso)	Others	Others	-	A	-	-	1.66458	-	3.39758	3.08871										--	--
Zmjn004755	759.22	6.2	760.222	C36H40O18	[M-H]-	Tatariside A	Others	Others	-	A	-	1.48088	1.32651	-1.69465	-	-										--	--
Zmjn004992	893.26	6.5	894.259	C44H46O20	[M-H]-	Tatariside B(iso)	Others	Others	-	A	-	-	1.30869	-	-	1.20991										--	--
Zmjn005051	955.27	6.5	956.274	C49H48O20	[M-H]-	1,3,6-tri-p-coumaroyl-6'-feruloyl sucrose	Others	Others	-	A	-	-	-	1.32102	1.70121	2.2001										--	--
Zmjn005108	985.29	6.6	986.285	C50H50O21	[M-H]-	Tatariside F	Others	Others	-	A	-	1.1246	-	-	1.4219	-										--	--
Zmjn005129	985.29	6.6	986.284	C50H50O21	[M-H]-	3,6-di-p-coumaroyl-1,6'-di-feruloyl sucrose	Others	Others	-	A	-	1.14518	-	-	1.20681	-										--	--
Zmjn005138	893.26	6.6	894.259	C44H46O20	[M-H]-	Tatariside B	Others	Others	-	A	-	-	1.29625	-	-	1.11987										--	--
Zmjp003072	611.16	4.3	610.132	C30H26O14	[M+H]+	Quercetin-p-coumaroyl hexose	Flavonoids	Flavonoids	-	A	-	-2.04509	-	-	-2.25354	-										--	--
mws0001	133.05	1.2	132.046	C4H8N2O3	[M+H]+	L-Asparagine Anhydrous	Amino acids and derivatives	Amino acids and derivatives	70-47-3	A	-	-	1.00197	-	-	-										C00152	ko00250,ko00460,ko00970,ko01100,ko01110,ko01230
mws0005	161.1	3.2	160.091	C10H12N2	[M+H]+	Tryptamine	Alkaloids	Plumerane	61-54-1	A	-	-	-	-1.03136	-	-1.96425										C00398	ko00380,ko00901,ko01100,ko01110
mws0017	146.2	1.1	145.144	C7H19N3	[M+H]+	Spermidine	Alkaloids	Phenolamine	124-20-9	B	-	-	-	-	1.22065	-										C00315	ko00330,ko00410,ko00480,ko00940,ko01100,ko02010
mws0024	169.02	2.2	170.015	C7H6O5	[M-H]-	Gallic acid	Flavonoids	Flavanols	149-91-7	A	1.17256	3.61479	2.44222	-2.9378	-	-										C01424	--
mws0032	319.04	4.9	318.027	C15H10O8	[M+H]+	Myricetin	Flavonoids	Flavonols	529-44-2	B	-	-2.12763	-2.91187	-	-	-1.93239										C10107	ko00941,ko00944,ko01110
mws0034	457.2	3.8	458.068	C22H18O11	[M-H]-	Epigallocatechin gallate	Flavonoids	Flavanols	989-51-5	B	3.69796	5.69154	1.99358	-3.38998	-	-										C09731	--
mws0036	609.19	4.5	610.16	C28H34O15	[M-H]-	Hesperidin	Flavonoids	Dihydroflavone	520-26-3	A	-	-1.84957	-	-	-1.92633	-										C09755	--
mws0042	305	3	306.061	C15H14O7	[M-H]-	(-)-Epigallocatechin	Flavonoids	Flavanols	970-74-1	B	3.45462	-	-1.07926	-	-	-2.82898										C12136	ko00941,ko01110
mws0045	449.1	4.8	448.082	C21H20O11	[M+H]+	Quercitrin	Flavonoids	Flavonols	522-12-3	B	-	-3.25177	-2.3384	2.22912	-	-										--	--
mws0049	307	2.8	306.061	C15H14O7	[M+H]+	(+)-Gallocatechin	Flavonoids	Flavanols	970-73-0	B	1.60057	-	-	-	-	-1.33726										C12127	ko00941,ko01110
mws0054	289.08	3.5	290.067	C15H14O6	[M-H]-	Catechin	Flavonoids	Flavanols	154-23-4	A	-	1.02067	-	-	-	-										C06562	ko00941,ko01110
mws0058	299.06	6.1	300.053	C16H12O6	[M-H]-	Diosmetin	Flavonoids	Flavonoid	520-34-3	B	-	-	-	2.21831	1.30251	1.72927										--	--
mws0059	609.1	4.2	610.126	C27H30O16	[M-H]-	Rutin	Flavonoids	Flavonols	153-18-4	A	-	-1.95844	-	-	-2.01491	-										--	--
mws0061	463.1	4.2	464.076	C21H20O12	[M-H]-	Hyperin	Flavonoids	Flavonols	482-36-0	A	-1.58003	-2.37453	-	1.71985	-	-										--	--
mws0064	287.06	5.5	288.053	C15H12O6	[M-H]-	Eriodictyol	Flavonoids	Dihydroflavone	552-58-9	B	-	-	-1.68393	-	-	-										C05631	ko00941,ko01100,ko01110
mws0066	315.06	6.3	316.047	C16H12O7	[M-H]-	Isorhamnetin	Flavonoids	Flavonols	480-19-3	B	-1.34647	-1.38181	-	-	-	1.54265										C10084	--
mws0091	463.09	4.5	464.076	C21H20O12	[M-H]-	Isoquercitrin	Flavonoids	Flavonols	482-35-9	A	-1.8404	-2.52912	-	1.75884	-	1.07012										--	--
mws0120	258.11	1.3	257.103	C8H20NO6P	[M+H]+	Choline alfoscerate	Lipids	PC	28319-77-9	B	-	-	-	-	-	1.11225										--	--
mws0154	173.05	1.4	174.044	C7H10O5	[M-H]-	Shikimic acid	Organic acids	Organic acids	138-59-0	B	-	-1.13459	-	-	-	-										C00493	ko00400,ko01100,ko01110,ko01230
mws0164	577	4.4	576.105	C30H24O12	[M+H]+	Procyanidin A2	Tannins	Proanthocyanidins	41743-41-3	A	-14.6765	-14.752	-	-	-15.2137	-										C10237	--
mws0178	353.1	3.2	354.079	C16H18O9	[M-H]-	Chlorogenic acid	Phenolic acids	Phenolic acids	327-97-9	A	-	-1.52946	-1.87675	4.67669	3.14723	2.79994										C00852	ko00940,ko00941,ko00945,ko01110
mws0179	367	4.2	368.093	C17H20O9	[M-H]-	Chlorogenic acid methyl ester	Phenolic acids	Phenolic acids	29708-87-0	A	-	1.75293	2.20567	-	1.15355	1.60629										--	--
mws0182	151	3.8	152.041	C8H8O3	[M-H]-	p-Hydroxyphenyl acetic acid	Phenolic acids	Phenolic acids	156-38-7	B	-1.64787	-2.1632	-	-	-1.80854	-										C00642	ko00350,ko00360,ko01100
mws0198	179	1.3	180.053	C6H12O6	[M-H]-	D-(+)-Glucose	Others	Saccharides and Alcohols	50-99-7	A	-1.53015	-1.43515	-	2.41018	-	2.50517										C00031	ko00010,ko00030,ko00052,ko00500,ko00520,ko00901,ko01100,ko01110,ko02010,ko04933
mws0206	103.05	2.1	104.041	C4H8O3	[M-H]-	(S)-2-Hydroxybutanoicacid	Organic acids	Organic acids	3347-90-8	B	-	-	-	-1.17456	-	-										--	--
mws0214	181	1.2	182.067	C6H14O6	[M-H]-	D-Sorbitol	Others	Saccharides and Alcohols	50-70-4	B	-1.54709	-1.5189	-	2.06439	-	2.09257										C00794	ko00051,ko00052,ko01100,ko02010
mws0216	132.06	1.3	131.05	C5H9NO3	[M+H]+	Trans-4-Hydroxy-L-proline	Amino acids and derivatives	Amino acids and derivatives	51-35-4	A	-	1.38613	1.37951	-2.26914	-	-										C01157	ko00330,ko01100,ko02010
mws0256	118.1	1.3	117.07	C5H11NO2	[M+H]+	L-Valine	Amino acids and derivatives	Amino acids and derivatives	72-18-4	A	-	1.56764	1.50904	-2.21906	-	-										C00183	ko00280,ko00290,ko00460,ko00770,ko00966,ko00970,ko01100,ko01110,ko01210,ko01230,ko02010
mws0258	132	1.7	131.085	C6H13NO2	[M+H]+	L-Isoleucine	Amino acids and derivatives	Amino acids and derivatives	73-32-5	A	-	1.67027	1.52572	-2.31315	-	-										C00407	ko00280,ko00290,ko00460,ko00960,ko00966,ko00970,ko01100,ko01110,ko01210,ko01230,ko02010
mws0262	149	1.6	150.009	C4H6O6	[M-H]-	L-(+)-Tartaric acid	Organic acids	Organic acids	87-69-4	B	-	-1.00108	-	-	-	-										--	--
mws0263	128.03	1.4	129.036	C5H7NO3	[M-H]-	L-PyroglutamicAcid	Amino acids and derivatives	Amino acids and derivatives	98-79-3	B	-1.58709	-	2.31558	-1.07611	-	-										--	--
mws0275	133	1.5	134.015	C4H6O5	[M-H]-	L-(-)-Malic acid	Organic acids	Organic acids	636-61-3	A	-	-	-	-1.40811	-1.11974	-1.26075										C00497	ko00650,ko01100
mws0289	478.1	8	479.268	C23H46NO7P	[M-H]-	LysoPE 18:1	Lipids	LPE	89576-29-4	A	-	-	-1.81264	-	-	-										--	--
mws0340	143	2.9	144.035	C6H8O4	[M-H]-	2,3-Dimethylsuccinic acid	Amino acids and derivatives	Amino acids and derivatives	13545-04-5	B	-	-1.33722	-	-	-	-										--	--
mws0344	165.05	1.4	166.038	C5H10O6	[M-H]-	D-Xylonic acid	Organic acids	Organic acids	526-91-0	B	-1.21622	-	-	-	-	1.24993										--	--
mws0345	128.07	1.5	129.07	C6H11NO2	[M-H]-	Pipecolinic acid	Organic acids	Organic acids	535-75-1	B	-1.62312	-	2.43071	-	-	-										--	--
mws0351	457.08	3.8	458.068	C22H18O11	[M-H]-	Gallate catechin gallate	Flavonoids	Flavanols	4233-96-9	B	3.79484	5.95163	2.15678	-3.48995	-	-										--	--
mws0355	441.3	4.2	442.073	C22H18O10	[M-H]-	(-)-Catechin gallate	Flavonoids	Flavanols	130405-40-2	A	-	1.95319	1.77591	-1.54001	-	-										C09731	--
mws0366	277.22	9.8	278.205	C18H30O2	[M-H]-	γ-Linolenic Acid	Lipids	Free fatty acids	506-26-3	A	-	-	-1.38804	-	-	-										--	--
mws0367	277.1	9.6	278.205	C18H30O2	[M-H]-	α-Linolenic Acid	Lipids	Free fatty acids	463-40-1	B	-	-	-1.4085	-	-	-										C06427	ko00592,ko01040,ko01100,ko01110
mws0376	115	1.6	116.006	C4H4O4	[M-H]-	Fumaric acid	Organic acids	Organic acids	110-17-8	B	1.33737	1.27936	-	-1.81174	-	-1.86976										C00122	ko00020,ko00190,ko00220,ko00250,ko00350,ko00360,ko00620,ko00650,ko00760,ko01100,ko01110,ko01200
mws0425	129	2.1	130.021	C5H6O4	[M-H]-	Citraconic acid	Organic acids	Organic acids	498-23-7	B	-	-	-	-	-1.36796	-										C02226	ko00290,ko00660,ko01100,ko01210
mws0437	151.15	1.2	152.058	C5H12O5	[M-H]-	D-Arabitol	Others	Saccharides and Alcohols	488-82-4	B	1.36237	1.67671	-	-	-	-										C01904	ko00040,ko01100
mws0567	146.09	1.3	145.076	C5H11N3O2	[M+H]+	4-Guanidinobutyric acid	Organic acids	Organic acids	463-00-3	B	-1.9275	-	1.26445	-	-	1.57922										C01035	ko00330,ko01100
mws0574	103.05	2	104.041	C4H8O3	[M-H]-	α-Hydroxyisobutyric acid	Organic acids	Organic acids	594-61-6	B	-	1.49297	-	-	-	-										--	--
mws0576	103.05	1.9	104.041	C4H8O3	[M-H]-	3-Hydroxybutyrate	Organic acids	Organic acids	300-85-6	B	-1.60909	-	2.40965	-	-	1.96612										--	--
mws0609	344.2	1.9	345.033	C10H12N5O7P	[M-H]-	Guanosine 3',5'-cyclic monophosphate	Nucleotides and derivatives	Nucleotides and derivatives	7665-99-8	B	1.53917	2.54639	1.00722	-3.20296	-	-2.19574										C00942	ko00230,ko01100
mws0628	121.04	4.2	122.032	C7H6O2	[M-H]-	4-Hydroxybenzaldehyde	Phenolic acids	Phenolic acids	123-08-0	B	-1.06763	-	1.53079	-1.27826	-	-										C00633	ko01100
mws0663	181.1	2.9	180.056	C7H8N4O2	[M+H]+	1,7-Dimethylxanthine	Nucleotides and derivatives	Nucleotides and derivatives	611-59-6	B	-	-	-	-1.32022	-1.20207	-										C13747	ko00232,ko01100,ko01110
mws0736	189.1	2.4	188.103	C8H16N2O3	[M+H]+	N-Glycyl-L-leucine	Amino acids and derivatives	Amino acids and derivatives	869-19-2	B	-	-	-	-1.76343	-	-1.79396										C02155	--
mws0748	353.1	2.7	354.079	C16H18O9	[M-H]-	1-Caffeoylquinic acid	Phenolic acids	Phenolic acids	1241-87-8	A	-	-1.67063	-1.70831	5.56157	3.89094	3.85326										--	--
mws0749	137.03	3.5	138.026	C7H6O3	[M-H]-	4-Hydroxybenzoic acid	Phenolic acids	Phenolic acids	99-96-7	A	-	-	1.0847	-	-	-										C00156	ko00130,ko00790,ko01100,ko01110
mws0813	128	1.7	129.036	C5H7NO3	[M-H]-	5-Oxoproline	Amino acids and derivatives	Amino acids and derivatives	149-87-1	A	-1.83896	1.07978	2.91874	-1.50051	-	-										C01879	ko00480,ko01100
mws0836	577.3	3.2	578.12	C30H26O12	[M-H]-	Procyanidin B1	Tannins	Proanthocyanidins	20315-25-7	A	-	-	-	-	-	1.00399										--	--
mws0847	150	1.5	149.063	C6H7N5	[M+H]+	1-Methyladenine	Nucleotides and derivatives	Nucleotides and derivatives	5142-22-3	B	-	1.40204	-	-	-	-										C02216	--
mws0875	179	1.3	178.032	C5H10N2O3S	[M+H]+	Cys-Gly	Amino acids and derivatives	Amino acids and derivatives	19246-18-5	B	-	-	-	-	9.54146	9.4289										C01419	ko00480,ko01100
mws0890	104.03	1.3	105.036	C3H7NO3	[M-H]-	D-Serine	Amino acids and derivatives	Amino acids and derivatives	312-84-5	A	-	-	-	-	-	1.29673										--	--
mws0912	271	4.9	270.044	C15H10O5	[M+H]+	2'-Hydroxydaidzein	Flavonoids	Isoflavones	7678-85-5	B	-	-	-	-1.2649	-	-1.43975										C02495	ko00943,ko01110
mws0917	329	6.8	330.061	C17H14O7	[M-H]-	3,7-Di-O-methylquercetin	Flavonoids	Flavonols	2068-02-2	A	-3.90467	-4.21283	-	3.77636	-	3.46821										C01265	ko00944
mws0976	243	1.7	244.058	C9H12N2O6	[M-H]-	β-Pseudouridine	Nucleotides and derivatives	Nucleotides and derivatives	1445-07-4	B	-	-	-	-1.67704	-2.09586	-1.68841										C02067	ko00240,ko01100
mws0987	161	6.2	160.046	C10H8O2	[M+H]+	6-MethylCoumarin	Lignans and Coumarins	Coumarins	92-48-8	A	-	-	-	2.24765	3.21878	2.45118										--	--
mws1014	209.2	4.1	208.029	C10H8O5	[M+H]+	Fraxetin	Lignans and Coumarins	Coumarins	574-84-5	B	-	-	-1.34212	3.0956	2.16772	1.75348										C09265	--
mws1066	579.2	4.5	580.152	C27H32O14	[M-H]-	Narirutin	Flavonoids	Dihydroflavone	14259-46-2	B	1.22216	-	-1.27105	-	-	-1.62683										C09793	--
mws1074	177.03	3.9	178.021	C9H6O4	[M-H]-	Daphnetin	Lignans and Coumarins	Coumarins	486-35-1	B	-	-	-	-1.10359	-1.7886	-1.094										C03093	--
mws1140	271.07	6.2	272.058	C15H12O5	[M-H]-	Naringenin chalcone(4,2',4',6'-Tetrahydroxychalcone)	Flavonoids	Chalcones	73692-50-9	A	-	-	-1.13812	-	-	-										C06561	ko00941,ko01100,ko01110
mws1167	131	1.4	132.001	C4H4O5	[M-H]-	Oxaloacetic acid	Organic acids	Organic acids	328-42-7	B	1.96378	-	-	-3.78677	-3.08314	-5.04692										--	--
mws1189	193.1	1.3	194.033	C6H10O7	[M-H]-	D-Galacturonic acid(Gal A)	Organic acids	Organic acids	91510-62-2	B	-1.15953	-	-	-	-1.03021	-										C00333	ko00040,ko00053,ko00520,ko01100,ko02010
mws1195	179.1	6	178.055	C10H10O3	[M+H]+	Methyl p-coumarate	Phenolic acids	Phenolic acids	3943-97-3	B	-	-	-	-	1.31403	2.03711										--	--
mws1200	177	6	178.055	C10H10O3	[M-H]-	Trans-4-Hydroxycinnamic Acid Methyl Ester	Phenolic acids	Phenolic acids	19367-38-5	A	-1.04116	-	-	-	-	1.97348										--	--
mws1329	463.09	4.5	464.076	C21H20O12	[M-H]-	Gossypitrin	Flavonoids	Flavonols	491-50-9	A	-1.46487	-2.11567	-	1.49618	-	-										--	--
mws1375	304.15	1.2	303.125	C12H21N3O6	[M+H]+	Nicotianamine	Amino acids and derivatives	Amino acids and derivatives	34441-14-0	B	-	-	-	1.17364	-	-										--	--
mws1397	441.3	4.3	442.073	C22H18O10	[M-H]-	(-)-Epicatechin gallate	Flavonoids	Flavanols	1257-08-5	A	-	1.91215	1.7027	-1.42852	-	-										--	--
mws1401	175	1.6	174.089	C7H14N2O3	[M+H]+	L-theanine	Amino acids and derivatives	Amino acids and derivatives	3081-61-6	B	-	3.11833	1.6377	-2.23139	-	-										C01047	--
mws1422	275.1	4.2	274.073	C15H14O5	[M+H]+	(-)-Epiafzelechin	Flavonoids	Flavanols	24808-04-6	B	-	-	-	-1.12295	-	-										C12128	ko00941,ko01110
mws1433	314.1	5.4	313.117	C18H19NO4	[M+H]+	N-Feruloyltyramine	Alkaloids	Phenolamine	66648-43-9	A	-1.35768	-	1.58685	-	-	1.70009										--	--
mws1500	177.09	6.9	176.075	C11H12O2	[M+H]+	Ethyl cinnamate	Phenolic acids	Phenolic acids	103-36-6	B	-10.1642	-8.88671	1.27745	8.88671	-	10.1642										C06359	--
mws1570	132.07	1.3	131.05	C5H9NO3	[M+H]+	Cis-4-Hydroxy-D-proline	Amino acids and derivatives	Amino acids and derivatives	2584-71-6	B	-	-	-	-1.31141	-1.14032	-										C03440	ko00330,ko01100
mws1587	132.1	1.9	131.085	C6H13NO2	[M+H]+	α-Aminocaproic acid	Amino acids and derivatives	Amino acids and derivatives	327-57-1	A	-	1.59956	1.50755	-2.27516	-	-										--	--
mws1589	503.2	1.3	504.14	C18H32O16	[M-H]-	Panose	Others	Saccharides and Alcohols	33401-87-5	B	-	-1.1717	-	-	-1.57563	-										C00713	--
mws1622	219.17	8.4	218.153	C15H22O	[M+H]+	α-Cyperone	Others	Others	473-08-5	B	-	-	1.68997	-	-	-										C17090	--
mws1659	269.05	7	270.044	C15H10O5	[M-H]-	Emodin	Quinones	Anthraquinone	518-82-1	A	-1.40886	-	1.21061	-2.69581	-2.89405	-1.48519										C10343	--
mws1706	148.1	1.3	147.045	C5H9NO4	[M+H]+	Glutamic acid	Amino acids and derivatives	Amino acids and derivatives	617-65-2	A	-	-	-	1.83781	1.19114	-										--	--
mws1709	133	1.4	134.015	C4H6O5	[M-H]-	Malic acid	Organic acids	Organic acids	636-61-3	A	-	-	-	-1.58822	-1.5214	-1.42228										--	--
mws2108	353.1	3.4	354.079	C16H18O9	[M-H]-	Cryptochlorogenic acid	Phenolic acids	Phenolic acids	905-99-7	A	-	-1.50063	-1.06826	3.17807	1.67744	2.10981										--	--
mws2118	435.13	5	436.116	C21H24O10	[M-H]-	Phloretin 2'-O-glucoside	Flavonoids	Isoflavones	60-81-1	B	-	-	-	-2.47935	-2.62759	-3.18138										--	--
mws2125	166.97	1.6	205.931	C3H4KO6P	[M-K]-	Phosphoenolpyruvic acid	Organic acids	Organic acids	4265-07-0	B	-	-	-	1.28345	1.76749	2.15135										--	--
mws2210	463.12	3.4	498.072	C22H23ClO11	[M-Cl]+	Peonidin 3-O-glucoside chloride	Flavonoids	Anthocyanins	6906-39-4	B	-1.44792	-	-	-	-	-										--	--
mws2213	147.05	5.7	148.046	C9H8O2	[M-H]-	Cinnamic acid	Phenolic acids	Phenolic acids	140-10-3	B	2.97642	-	-	-	-	-										C00423	ko00130,ko00360,ko00940,ko00999,ko01100,ko01110
mws2221	441.08	4.4	442.073	C22H18O10	[M-H]-	Catechin gallate	Flavonoids	Flavanols	130405-40-2	A	-	1.88953	1.71298	-1.31604	-	-										--	--
mws2368	137.07	3.5	138.061	C8H10O2	[M-H]-	Tyrosol	Phenolic acids	Phenolic acids	501-94-0	B	-	-	-	-1.61459	-1.0347	-										--	--
mws2523	421.1	1.2	422.06	C12H23O14P	[M-H]-	Trehalose 6-phosphate	Others	Saccharides and Alcohols	4484-88-2	B	-1.5264	-	-	-	-	1.31136										C00689	ko00500,ko01100
mws2628	118.09	1.3	117.07	C5H11NO2	[M+H]+	N-Methyl-4-aminobutyric acid	Organic acids	Organic acids	1119-48-8	B	-	-2.97777	-2.35438	-	-3.08676	-2.46337										--	--
mws4175	175.03	1.4	176.024	C6H8O6	[M-H]-	D-Glucurono-6,3-lactone	Others	Others	32449-92-6	B	1.26507	-	-	-	1.25638	-										--	--
mws4176	237.12	2.8	236.103	C12H16N2O3	[M+H]+	DL-Alanyl-DL-phenylalanine	Amino acids and derivatives	Amino acids and derivatives	1999-45-7	B	-	-	-	-1.78808	-1.75073	-1.48169										--	--
mws4183	433.08	4.7	434.068	C20H18O11	[M-H]-	Quercetin-3-O-α-L-arabinopyranoside(guaijaverin)	Flavonoids	Flavonols	22255-13-6	B	-1.62619	-2.12029	-	-	-1.19851	-										--	--
mws5035	279.17	4	278.147	C15H22N2O3	[M+H]+	Leucylphenylalanine	Amino acids and derivatives	Amino acids and derivatives	56217-82-4	B	-	-	-	-2.18567	-1.51575	-1.46632										--	--
mws5040	365.11	1.4	364.078	C12H21O11Na	[M+H]+	Turanose	Others	Saccharides and Alcohols	547-25-1	A	-	-	-	1.53385	-	1.14949										--	--
mws5041	189.12	2.4	188.103	C8H16N2O3	[M+H]+	Glycylisoleucine	Amino acids and derivatives	Amino acids and derivatives	19461-38-2	B	-	-	-	-1.68116	-	-1.79311										--	--
mws5042	223.11	2.8	222.089	C11H14N2O3	[M+H]+	Glycylphenylalanine	Amino acids and derivatives	Amino acids and derivatives	721-66-4	B	-	-	1.20127	-2.0456	-1.4348	-										--	--
pmb0149	351	7.1	350.222	C21H34O4	[M+H]+	MAG(18:4)isomer1	Lipids	Glycerol ester	-	B	-	1.35915	1.01224	-	1.38604	1.03913										--	--
pmb0160	353.3	6.5	352.237	C21H36O4	[M+H]+	MAG(18:3)isomer5	Lipids	Glycerol ester	-	B	-	-	-2.26412	1.64186	-	-										--	--
pmb0296	357.2	7.8	356.265	C21H40O4	[M+H]+	MAG(18:1)isomer2	Lipids	Glycerol ester	-	A	-	-	-1.47008	-	-	-										--	--
pmb0378	625.2	4.9	624.14	C28H32O16	[M+H]+	Luteolin O-feruloylhexoside	Flavonoids	Flavonoid	-	B	-1.43081	-	-	1.33745	-	1.8956										--	--
pmb0382	339.1	4.3	338.067	C19H14O6	[M+H]+	O-Feruloyl 4-hydroxylcoumarin	Lignans and Coumarins	Coumarins	-	B	-2.1284	-2.36178	-	-	-	-										--	--
pmb0490	235.1	2.8	234.123	C13H18N2O2	[M+H]+	N-p-Coumaroyl putrescine	Alkaloids	Phenolamine	34136-53-3	A	-	-3.23235	-3.67112	3.84316	-	-										C18326	ko00330,ko01100
pmb0530	664.2	1.6	663.08	C21H27N7O14P2	[M+H]+	Nicotinic acid adenine dinucleotide	Nucleotides and derivatives	Nucleotides and derivatives	53-84-9	B	-	-	-	-	1.77109	2.07768										C00003	ko00190,ko00730,ko00760,ko01100
pmb0565	509.1	3.9	508.1	C23H24O13	[M+H]+	Syringetin 3-O-hexoside	Flavonoids	Flavonols	-	A	-3.67631	-2.02081	1.65549	-	-1.28257	2.39374										--	--
pmb0566	581.2	4.2	580.117	C26H28O15	[M+H]+	Luteolin O-hexosyl-O-pentoside	Flavonoids	Flavonoid	-	B	-	-	-	10.7686	10.0453	10.4524										--	--
pmb0578	655	5.1	654.132	C32H30O15	[M+H]+	Luteolin O-sinapoylhexoside	Flavonoids	Flavonoid	-	B	-	-1.54752	-1.7899	1.3688	-	-										--	--
pmb0623	625.2	3.5	624.14	C28H32O16	[M+H]+	6-C-Hexosyl chrysoeriol O-hexoside	Flavonoids	Flavonoid carbonoside	-	B	-2.16521	-1.96216	-	-	-	-										--	--
pmb0647	581.1	3.9	580.117	C26H28O15	[M+H]+	8-C-Hexosyl-luteolin O-pentoside	Flavonoids	Flavonoid carbonoside	-	B	-	-2.19873	-	-	-1.93946	-										--	--
pmb0665	611.2	4.2	610.126	C27H30O16	[M+H]+	Luteolin 8-C-hexosyl-O-hexoside	Flavonoids	Flavonoid	-	B	-	-1.96784	-	-	-2.02274	-										--	--
pmb0713	655.2	4	654.149	C29H34O17	[M+H]+	Tricin 7-O-hexosyl-O-hexoside	Flavonoids	Flavonoid	-	B	-10.0891	-	10.0891	-12.0362	-12.0362	-1.94704										--	--
pmb0725	669.1	5.5	668.146	C33H32O15	[M+H]+	Tricin 7-O-feruloylhexoside	Flavonoids	Flavonoid	-	B	-2.98969	-1.42097	1.56872	4.92913	3.50816	6.49785										--	--
pmb0736	493.1	4.7	492.105	C23H24O12	[M+H]+	Tricin 7-O-hexoside	Flavonoids	Flavonoid	-	A	-	-	-	6.37955	6.33773	6.63365										--	--
pmb0739	659.3	5.4	658.16	C32H34O15	[M+H]+	Tricin O-hexosyl-O-syringin alcohol	Flavonoids	Flavonoid	-	B	-2.0929	-	1.19677	-2.80518	-3.70131	-1.60841										--	--
pmb0745	497.1	6.1	496.116	C26H24O10	[M+H]+	Tricin 4'-O-syringyl alcohol	Flavonoids	Flavonoid	-	B	-	-2.93984	-2.85905	10.5554	7.61553	7.69632										--	--
pmb0752	369.1	3.5	368.093	C17H20O9	[M+H]+	3-O-Feruloyl quinic acid	Phenolic acids	Phenolic acids	1899-29-2	B	-	-	-	1.58166	2.29445	2.49542										C02572	--
pmb0767	302.4	6.3	301.272	C18H39NO2	[M+H]+	D-erythro-Dihydrosphingosine	Lipids	Sphingolipids	764-22-7	A	-	-	-1.02553	-	-	-										C00836	ko00600,ko01100
pmb0856	480.31	7.8	479.268	C23H46NO7P	[M+H]+	LysoPE 18:1(2n isomer)	Lipids	LPE	-	A	-	-	-1.7324	-	-	-										--	--
pmb0865	518.2	6.7	517.282	C26H48NO7P	[M+H]+	LysoPC 18:3(2n isomer)	Lipids	LPC	-	A	-	-1.59579	-2.06189	-	-	-										--	--
pmb0889	279.3	7.9	278.205	C18H30O2	[M+H]+	Punicic acid	Lipids	Free fatty acids	544-72-9	B	-	-	-	-	-	-1.12064										C08364	--
pmb0896	265.1	2.9	264.132	C14H20N2O3	[M+H]+	N'-Feruloyl putrescine	Alkaloids	Phenolamine	-	B	-2.32555	-	1.80656	-	-	2.23634										--	--
pmb0981	348.2	1.6	347.047	C10H14N5O7P	[M+H]+	Adenosine 5'-monophosphate	Nucleotides and derivatives	Nucleotides and derivatives	61-19-8	B	1.0937	-	-	-	1.67962	-										C00020	ko00230,ko00908,ko01100,ko01110
pmb1466	511.2	6.8	510.096	C26H22O11	[M+H]+	Tricin 4'-O-syringic acid	Flavonoids	Flavonoid	-	B	-	-5.69814	-4.0148	3.78884	-	-										--	--
pmb1605	353.3	7.5	352.237	C21H36O4	[M+H]+	MAG(18:3)isomer3	Lipids	Glycerol ester	-	B	-	-	-2.41206	1.75	-	-										--	--
pmb2221	318.3	7.3	317.266	C18H39NO3	[M+H]+	4-Hydroxysphinganine	Lipids	Sphingolipids	554-62-1	A	-	-1.02926	-	2.26456	1.2353	1.53338										C12144	ko00600,ko01100
pmb2325	353.1	7.3	352.237	C21H36O4	[M+H]+	MAG(18:3)isomer2	Lipids	Glycerol ester	-	B	-	-	-2.2994	1.80122	-	-										--	--
pmb2363	357.2	7.7	356.265	C21H40O4	[M+H]+	MAG(18:1)isomer1	Lipids	Glycerol ester	-	A	-	-	-1.5025	-	-	-										--	--
pmb2444	353.2	9	352.237	C21H36O4	[M+H]+	MAG(18:3)isomer1	Lipids	Glycerol ester	-	B	-	-1.44612	-1.95167	-	-	-										--	--
pmb2591	245	4.3	246.089	C13H14N2O3	[M-H]-	Acetyltryptophan	Amino acids and derivatives	Amino acids and derivatives	2280-01-5	A	-1.18966	-1.64746	-	-	-2.10554	-										C03137	--
pmb2643	225	9	226.176	C14H26O2	[M-H]-	Myristoleic acid	Lipids	Free fatty acids	544-64-9	B	-	-	-	-	-	-1.12586										C08322	--
pmb2778	295	7.9	296.214	C18H32O3	[M-H]-	9,10-EODE	Lipids	Free fatty acids	65167-83-1	B	-	-	-	-1.0843	-	-1.17868										--	--
pmb2786	293	7.4	294.199	C18H30O3	[M-H]-	9-HOTrE	Lipids	Free fatty acids	89886-42-0	A	-	-	-	-1.67208	-1.63776	-1.40467										--	--
pmb2871	315.1	2.4	316.065	C13H16O9	[M-H]-	2,5-Dihydroxy benzoic acid O-hexside	Phenolic acids	Phenolic acids	-	A	-3.16027	-	2.4768	1.12766	-	3.60446										--	--
pmb2957	465.1	3	466.073	C24H18O10	[M-H]-	Cyanidin O-syringic acid	Flavonoids	Anthocyanins	-	B	-4.55473	-	3.7769	2.22455	1.44672	6.00145										--	--
pmb3006	431.1	4.6	432.088	C21H20O10	[M-H]-	Apigenin 7-O-glucoside(Cosmosiin)	Flavonoids	Flavonoid	578-74-5	B	-	-1.00715	-	2.92823	1.92108	2.69127										C04608	ko00944
pmb3023	449.1	3.8	450.096	C21H22O11	[M-H]-	Eriodictyol C-hexoside	Flavonoids	Dihydroflavone	-	A	2.21408	-	-1.12874	-	1.5934	-										--	--
pmb3043	637.1	4.5	638.155	C29H34O16	[M-H]-	Tricin 5-O-rutinoside	Flavonoids	Flavonoid	-	B	-	-	-	-13.5689	-13.5689	-13.5689										--	--
pmb3061	499.1	2.7	500.128	C22H28O13	[M-H]-	5-O-p-Coumaroyl quinic acid O-hexoside	Phenolic acids	Phenolic acids	-	B	-	-2.03242	-1.66779	10.5825	8.55003	8.91466										--	--
pmb3068	337.1	3.3	338.085	C16H18O8	[M-H]-	1-O-p-Coumaroyl quinic acid	Phenolic acids	Phenolic acids	-	A	-	-	-	3.93893	2.99056	3.03823										--	--
pmb3074	337.1	4	338.085	C16H18O8	[M-H]-	3-O-p-Coumaroyl quinic acid	Phenolic acids	Phenolic acids	1899-30-5	A	2.61717	-	-2.7499	-	-	-3.16892										C12208	ko00940,ko00941,ko00945,ko01110
pmb3079	300.1	1.7	301.04	C8H16NO9P	[M-H]-	N-Acetyl-D-glucosamine 1-phosphate	Others	Others	-	B	-	-	-	1.22616	-	1.11906										C04256	--
pmb3107	359.1	2.8	360.088	C15H20O10	[M-H]-	Syringic acid O-glucoside	Phenolic acids	Phenolic acids	-	A	-1.33028	-1.10017	-	-	-1.30816	-										--	--
pmb3894	329.1	6.4	330.061	C17H14O7	[M-H]-	Di-O-methylquercetin	Flavonoids	Flavonols	2068-02-2	A	-	-	-	-1.72378	-1.81197	-2.56103										C01265	ko00944
pmd0132	496.33	7.6	495.296	C24H50NO7P	[M+H]+	LysoPC 16:0(2n isomer)	Lipids	LPC	-	A	-	-	-1.34011	-	-	-										--	--
pmd0136	524.36	8.7	523.325	C26H54NO7P	[M+H]+	LysoPC 18:0	Lipids	LPC	-	A	-	-	-1.05401	-	-	-										--	--
pme0008	176.1	1.3	175.084	C6H13N3O3	[M+H]+	L-Citrulline	Amino acids and derivatives	Amino acids and derivatives	372-75-8	B	1.03014	1.23469	-	-	-	-										C00327	ko00220,ko01100,ko01110,ko01230
pme0014	148.1	1.3	147.045	C5H9NO4	[M+H]+	L-Glutamic acid	Amino acids and derivatives	Amino acids and derivatives	56-86-0	A	-	-	-	1.88367	1.23786	-										C00025	ko00220,ko00250,ko00330,ko00332,ko00340,ko00430,ko00480,ko00630,ko00650,ko00660,ko00860,ko00910,ko00970,ko00998,ko01100,ko01110,ko01200,ko01210,ko01230,ko02010
pme0026	147	1.2	146.095	C6H14N2O2	[M+H]+	L-(+)-Lysine	Amino acids and derivatives	Amino acids and derivatives	56-87-1	A	-	2.02182	-	-1.09552	-	-										C00047	ko00300,ko00310,ko00780,ko00960,ko00970,ko01100,ko01110,ko01210,ko01230,ko02010
pme0033	137	1.6	136.033	C5H4N4O	[M+H]+	Hypoxanthine	Nucleotides and derivatives	Nucleotides and derivatives	68-94-0	B	1.34434	-	-1.31438	-	-	-1.53044										C00262	ko00230,ko01100
pme0057	136	1.3	135.028	C4H9NO2S	[M+H]+	DL-Homocysteine	Amino acids and derivatives	Amino acids and derivatives	6027-13-0	B	-	-	-	2.03011	1.2266	1.15466										C00155	ko00270,ko00920,ko01100,ko01110,ko01230
pme0124	173.2	1.3	172.075	C7H12N2O3	[M+H]+	Glycyl-L-proline	Amino acids and derivatives	Amino acids and derivatives	704-15-4	B	-	-	-	-1.02337	-	-										--	--
pme0137	187.2	1.7	188.069	C7H12N2O4	[M-H]-	N-α-Acetyl-L-glutamine	Amino acids and derivatives	Amino acids and derivatives	2490-97-3	A	-	-	-	3.35707	3.1137	3.28042										--	--
pme0183	152.1	1.4	151.043	C5H5N5O	[M+H]+	2-Hydroxy-6-aminopurine	Nucleotides and derivatives	Nucleotides and derivatives	3373-53-3	A	-	1.25236	-	-1.06245	-	-										--	--
pme0193	147.07	1.2	146.06	C5H10N2O3	[M+H]+	L-Glutamine	Amino acids and derivatives	Amino acids and derivatives	56-85-9	A	-	2.01721	-	-1.04874	-	-										C00064	ko00220,ko00230,ko00240,ko00250,ko00630,ko00910,ko00970,ko01100,ko01230,ko02010
pme0274	132.09	1.5	131.085	C6H13NO2	[M+H]+	6-Aminocaproic acid	Organic acids	Organic acids	60-32-2	B	-	1.37513	1.38505	-1.88406	-	-										C02378	ko01100
pme0278	191.09	1.2	190.083	C7H14N2O4	[M+H]+	2,6-Diaminooimelic acid	Amino acids and derivatives	Amino acids and derivatives	583-93-7	B	-3.09034	-	3.35337	-1.63384	-1.37081	1.71953										C00666	ko00300,ko01100,ko01110,ko01230
pme0282	165.03	3.5	166.021	C8H6O4	[M-H]-	Phthalic acid	Organic acids	Organic acids	88-99-3	B	-	-	-	-1.62625	-	-1.64886										C01606	ko01100,ko02010
pme0309	183.04	3.6	184.029	C8H8O5	[M-H]-	Methyl gallate	Flavonoids	Flavanols	99-24-1	B	1.58665	2.82904	1.24239	-2.13587	-	-										--	--
pme0369	593.16	4.3	594.132	C27H30O15	[M-H]-	Kaempferol 3-O-rutinoside(Nicotiflorin)	Flavonoids	Flavonols	17650-84-9	A	-	-	-	-1.89337	-	-2.33869										--	--
pme0376	271.07	6	272.058	C15H12O5	[M-H]-	Naringenin	Flavonoids	Dihydroflavone	480-41-1	A	-	-	-1.22467	-	-	-										C00509	ko00941,ko00943,ko01100,ko01110
pme0434	577	3.4	578.12	C30H26O12	[M-H]-	Procyanidin B2	Tannins	Proanthocyanidins	29106-49-8	A	-	-	-	-	-	1.17141										--	--
pme0490	124	1.6	123.027	C6H5NO2	[M+H]+	Nicotinic acid	Others	Vitamin	59-67-6	B	-	-	-1.09795	-	-	-										C00253	ko00760,ko00960,ko01100,ko01110
pme0516	179.16	1.2	180.053	C6H12O6	[M-H]-	Inositol	Others	Saccharides and Alcohols	87-89-8	B	-1.37254	-	-	-	-	1.52737										C00137	ko00052,ko00053,ko00562,ko01100,ko02010,ko04070
pme1086	306	1.6	307.068	C10H17N3O6S	[M-H]-	Glutathione reduced form	Amino acids and derivatives	Amino acids and derivatives	70-18-8	A	1.43581	-	-	-	1.77497	-										C00051	ko00270,ko00480,ko01100,ko02010
pme1109	152	1.6	151.043	C5H5N5O	[M+H]+	Guanine	Nucleotides and derivatives	Nucleotides and derivatives	73-40-5	A	-	-	-	-2.00707	-1.15032	-1.10989										C00242	ko00230,ko01100
pme1173	137	1.9	136.033	C5H4N4O	[M+H]+	Allopurinol	Nucleotides and derivatives	Nucleotides and derivatives	315-30-0	B	1.35039	-	-1.41419	-	-	-										--	--
pme1194	228	1.6	227.079	C9H13N3O4	[M+H]+	Deoxycytidine	Nucleotides and derivatives	Nucleotides and derivatives	951-77-9	B	-	-	-	-1.98032	-1.38143	-1.59858										C00881	ko00240,ko01100,ko02010
pme1210	150	1.7	149.042	C5H11NO2S	[M+H]+	L-Methionine	Amino acids and derivatives	Amino acids and derivatives	63-68-3	A	-	1.35204	-	-	-	-										C00073	ko00270,ko00966,ko00970,ko01100,ko01110,ko01210,ko01230
pme1373	306	1.7	307.042	C9H14N3O7P	[M-H]-	2'-Deoxycytidine-5'-monophosphate	Nucleotides and derivatives	Nucleotides and derivatives	1032-65-1	B	1.22765	-	-	-	-	-										C00239	ko00240,ko01100
pme1598	463.13	4.3	464.111	C22H24O11	[M-H]-	Hesperetin 5-O-glucoside	Flavonoids	Dihydroflavonol	69651-80-5	A	-1.67908	-2.56044	-	1.82965	-	-										--	--
pme1692	347	1.7	348.032	C10H13N4O8P	[M-H]-	Inosine 5'-monophosphate	Nucleotides and derivatives	Nucleotides and derivatives	131-99-7	B	-	-	-	-	1.0486	-										C00130	ko00230,ko01100,ko01110
pme1816	353	3.1	354.079	C16H18O9	[M-H]-	Neochlorogenic acid(5-O-Caffeoylquinic acid)	Phenolic acids	Phenolic acids	906-33-2	A	-	-1.41936	-1.80674	4.66163	3.24227	2.85489										C17147	--
pme2019	149	1.3	150.044	C5H10O5	[M-H]-	DL-Arabinose	Others	Saccharides and Alcohols	147-81-9	B	-	-1.14522	-	2.45527	1.31006	1.72361										--	--
pme2049	103	2.1	104.041	C4H8O3	[M-H]-	2-Hydroxybutanoic acid	Organic acids	Organic acids	600-15-7	B	-	-	-	-1.28747	-	-										C05984	ko00640
pme2237	181.08	1.2	182.067	C6H14O6	[M-H]-	Dulcitol	Others	Saccharides and Alcohols	608-66-2	B	-1.65344	-	-	-	-	1.56074										C01697	ko00052,ko01100
pme2433	106	1.2	105.07	C4H11NO2	[M+H]+	Diethanolamine	Others	Others	111-42-2	B	-	-	-	1.01187	-	1.09937										C06772	ko00564
pme2493	579.2	4.3	578.137	C27H30O14	[M+H]+	Kaempferol 3,7-dirhamnoside(Kaempferitrin)	Flavonoids	Flavonols	482-38-2	B	-	-	-	-	-1.20691	-										C16981	--
pme2559	174	1.7	175.039	C6H9NO5	[M-H]-	N-Acetylaspartate	Amino acids and derivatives	Amino acids and derivatives	997-55-7	B	-	-	-1.63893	3.69164	2.93305	2.05271										C01042	ko00250,ko01100
pme2563	249.3	1.7	250.049	C8H14N2O5S	[M-H]-	γ-Glu-Cys	Amino acids and derivatives	Amino acids and derivatives	636-58-8	B	4.81795	-	-4.67418	-	-	-4.62933										C00669	ko00480,ko01100
pme2566	217	1.6	218.078	C8H14N2O5	[M-H]-	(5-L-Glutamyl)-L-amino acid	Amino acids and derivatives	Amino acids and derivatives	5875-41-2	B	-	-	-	1.09878	-	-										C03740	ko00480,ko01100
pme2596	184.05	2.2	183.045	C8H9NO4	[M+H]+	4-Pyridoxic acid	Others	Vitamin	82-82-6	B	-	-2.00801	-1.56971	1.02092	-	-										C00847	ko00750,ko01100
pme2634	118	1.3	117.07	C5H11NO2	[M+H]+	DL-Norvaline	Amino acids and derivatives	Amino acids and derivatives	6600-40-4	A	-	1.53977	1.49311	-2.20978	-	-										C01826	--
pme2776	253.1	2.2	252.074	C10H12N4O4	[M+H]+	2'-Deoxyinosine	Nucleotides and derivatives	Nucleotides and derivatives	890-38-0	B	-	-	-	-1.21608	-	-										C05512	ko00230,ko01100,ko02010
pme2801	167	2.2	166.042	C6H6N4O2	[M+H]+	7-Methylxanthine	Nucleotides and derivatives	Nucleotides and derivatives	552-62-5	B	-	-	-	-1.32672	-2.05262	-1.29768										C16353	ko00232,ko01100,ko01110
pme2890	269	1.3	268.041	C8H16N2O4S2	[M+H]+	L-Homocystine	Amino acids and derivatives	Amino acids and derivatives	626-72-2	B	-	-	-	1.04203	1.1853	-										C01817	ko00270
pme2954	303.04	5.6	302.033	C15H10O7	[M+H]+	Quercetin	Flavonoids	Flavonols	117-39-5	A	-	-	-	-1.27358	-	-										C00389	ko00941,ko00944,ko01100,ko01110
pme3154	147.07	1.8	148.064	C6H12O4	[M-H]-	(Rs)-Mevalonic acid	Organic acids	Organic acids	150-97-0	B	-	-	-	-2.27404	-2.46966	-2.47595										--	--
pme3184	332	1.6	331.053	C10H14N5O6P	[M+H]+	2'-Deoxyadenosine-5'-monophosphate	Nucleotides and derivatives	Nucleotides and derivatives	653-63-4	B	-	-	-	-	-	1.2637										C00360	ko00230,ko01100
pme3211	463	4.3	464.076	C21H20O12	[M-H]-	Quercetin 3-O-glucoside(Isotrifoliin)	Flavonoids	Flavonols	21637-25-2	A	-1.35127	-1.96769	-	1.68016	-	1.06374										C05623	ko00944,ko01100,ko01110
pme3337	384	2.7	383.09	C14H17N5O8	[M+H]+	N6-Succinyl Adenosine	Nucleotides and derivatives	Nucleotides and derivatives	4542-23-8	A	-1.61054	-1.34289	-	-	-1.10777	-										--	--
pme3475	273.07	6.1	272.058	C15H12O5	[M+H]+	Butin	Flavonoids	Dihydroflavone	492-14-8	A	-	-	-1.07122	-	-	-										C09614	ko00941
pme3705	193.14	1.2	194.033	C6H10O7	[M-H]-	D-Glucoronic acid	Others	Saccharides and Alcohols	6556-12-3	B	-1.03731	-	-	-	-	-										C00191	ko00040,ko00053,ko00520,ko00562,ko01100
pme3827	198.2	1.6	197.059	C9H11NO4	[M+H]+	3,4-Dihydroxy-DL-phenylalanine	Amino acids and derivatives	Amino acids and derivatives	63-84-3	B	-	-	-	-	-1.09594	-1.57623										C00355	ko00350,ko00950,ko00965,ko01100,ko01110
pme3961	252	2.5	251.089	C10H13N5O3	[M+H]+	Deoxyadenosine	Nucleotides and derivatives	Nucleotides and derivatives	958-09-8	B	-	-	-	-1.41633	-	-										C00559	ko00230,ko01100,ko02010
pme3967	312	2.7	311.107	C12H17N5O5	[M+H]+	2-(Dimethylamino)guanosine	Nucleotides and derivatives	Nucleotides and derivatives	2140-67-2	A	1.03696	2.64719	1.61024	-	-	-										--	--
pmf0284	177.06	5.2	178.055	C10H10O3	[M-H]-	Riboprine	Phenolic acids	Phenolic acids	7724-76-7	A	-	-	-	-1.50676	-1.35222	-1.14057										--	--
pmf0359	325.08	3.3	324.07	C15H16O8	[M+H]+	Skimmin	Lignans and Coumarins	Coumarins	93-39-0	B	-	-	1.45867	-	-	2.33621										--	--
pmf0516	421.08	3.7	422.068	C19H18O11	[M-H]-	Mangiferin	Others	Others	4773-96-0	B	-1.30477	-1.41786	-	-	-	-										C10077	--
pmf0585	116.1	1.3	115.056	C5H9NO2	[M+H]+	DL-Proline	Amino acids and derivatives	Amino acids and derivatives	609-36-9	A	-	-	-	-	1.03448	-										C16435	--
pmn001336	431.1	5	432.088	C21H20O10	[M-H]-	Aloeemodin-8-O-D-glucopyranoside	Quinones	Anthraquinone	-	A	-	-	-	-1.57803	-2.51333	-1.84913										--	--
pmn001337	431.1	5.7	432.088	C21H20O10	[M-H]-	Emodin-8-O-D-glucopyranoside	Quinones	Anthraquinone	-	A	-1.67035	-	-	-3.14417	-3.63147	-1.96113										--	--
pmn001338	445.1	4.2	446.068	C21H18O11	[M-H]-	Rhein-8-O-D-glucopyranoside	Quinones	Anthraquinone	-	B	-6.08226	-3.78726	2.29501	-	-2.96907	3.11319										--	--
pmn001340	473.1	5.7	474.096	C23H22O11	[M-H]-	Emodin-8-O-(6'-O-acetyl)-glucopyranoside	Quinones	Anthraquinone	-	B	-	-	-	-2.56438	-2.50742	-2.60132										--	--
pmn001343	415.1	5.6	416.093	C21H20O9	[M-H]-	Chrysophanol-8-O-D-glucopyranoside	Quinones	Anthraquinone	-	B	-1.65535	-1.43296	-	-	-1.98641	-										--	--
pmn001352	393.1	5	394.108	C19H22O9	[M-H]-	6-Hydroxyrumicin-8-O-D-glucopyranoside	Quinones	Anthraquinone	-	B	-	-	-	-1.63863	-1.78198	-1.98258										--	--
pmn001367	315.07	2.4	316.065	C13H16O9	[M-H]-	Protocatechuic acid-4-glucoside	Phenolic acids	Phenolic acids	-	A	-2.85145	-	2.89966	-	-	3.8337										--	--
pmn001421	337.09	3.8	338.085	C16H18O8	[M-H]-	3-O-(E)-p-Coumaroyl quinic acid	Phenolic acids	Phenolic acids	87099-71-6	A	2.53805	-	-2.58442	-	-	-3.09158										--	--
pmn001494	417.2	5.7	418.142	C22H26O8	[M-H]-	(+)-Syringaresinol	Lignans and Coumarins	Lignans	21453-69-0	B	-1.8447	-1.63296	-	1.19204	-	1.40378										C10889	--
pmn001495	329.2	6.4	330.251	C19H38O4	[M-H]-	Hexadecanoic acid 2,3-dihydroxypropyl ester	Lipids	Glycerol ester	542-44-9	B	-	-	-	-1.67096	-1.87585	-2.53578										--	--
pmn001513	321	3.4	322.021	C14H10O9	[M-H]-	Galloylgallic acid	Phenolic acids	Phenolic acids	536-08-3	B	-	1.22496	-	-	1.38742	-										--	--
pmn001517	329.1	2.8	330.113	C15H22O8	[M-H]-	3,4,5-Trimethoxyphenyl-β-D-Glucopyranoside	Phenolic acids	Phenolic acids	-	B	-	-1.39718	-	-	-	-										--	--
pmn001518	331.1	2	332.059	C13H16O10	[M-H]-	1-O-Galloyl-β-D-glucose	Phenolic acids	Phenolic acids	-	A	-	3.09672	2.70888	-5.99765	-2.90094	-3.28878										--	--
pmn001521	437.1	4	438.096	C20H22O11	[M-H]-	3-Hydroxy-5-Methylphenol-1-Oxy-β-D-(6'-Gallic Acyl)Glucose	Phenolic acids	Phenolic acids	-	B	-	3.9706	2.99563	-4.16142	-	-1.1658										--	--
pmn001533	645.1	3.1	646.138	C26H30O19	[M-H]-	2-O-Di-gallic acyl-β-D-Glucopyranoside-β-D-Glucopyranoside	Phenolic acids	Phenolic acids	-	B	-	-	-	-10.7898	-10.7898	-10.7898										--	--
pmn001538	939.1	4.3	940.084	C41H32O26	[M-H]-	1,2,3,4,6-Penta-O-galloyl-β-D-glucose	Phenolic acids	Phenolic acids	-	B	-	-	1.72237	-2.67769	-	-										--	--
pmn001583	609.1	4.1	610.126	C27H30O16	[M-H]-	Bioquercetin	Flavonoids	Flavonols	52525-35-6	A	-	-1.98994	-	-	-2.01068	-										--	--
pmn001610	307.3	11.1	308.248	C20H36O2	[M-H]-	Eicosadienoic acid	Lipids	Free fatty acids	5598-38-9	A	-	-1.25545	-1.31118	1.43765	-	-										C16525	ko01040
pmn001627	331.1	1.9	332.059	C13H16O10	[M-H]-	Glucogallin	Phenolic acids	Phenolic acids	58511-73-2	A	-	2.9841	1.29879	-4.1617	-	-2.86291										--	--
pmn001629	483.1	2.8	484.065	C20H20O14	[M-H]-	Digalloylglucose	Tannins	Tannin	-	B	-	-	-	-11.4796	-11.4796	-11.4796										--	--
pmn001639	447.1	4.7	448.082	C21H20O11	[M-H]-	Cynaroside	Flavonoids	Flavonoid	5373-11-5	A	-	-3.14375	-2.87876	2.35643	-	-										--	--
pmn001648	863.2	3.8	864.158	C45H36O18	[M-H]-	Cinnamtannin D1	Tannins	Proanthocyanidins	97233-06-2	B	-	-	-	-	-	-1.39496										C17632	--
pmn001663	417.2	5.7	418.142	C22H26O8	[M-H]-	Syringaresinol	Lignans and Coumarins	Lignans	21453-69-0	A	-1.90076	-1.6634	-	1.25443	-	1.49178										C10889	--
pmn001681	165.09	7.3	166.09	C10H14O2	[M-H]-	1-(4-Methoxyphenyl)-1-propanol	Phenolic acids	Phenolic acids	5349-60-0	B	-	-1.01919	-	-	-1.53196	-										--	--
pmn001694	329.23	6.4	330.217	C18H34O5	[M-H]-	9,10,13-Trihyroxy-11-octadecadienoic acid	Lipids	Free fatty acids	-	B	-	-	-	-1.65491	-1.85812	-2.52092										--	--
pmn001695	371.1	4	372.088	C16H20O10	[M-H]-	Trihydroxycinnamoylquinic acid	Phenolic acids	Phenolic acids	-	A	-2.36403	-	1.64386	-	-	1.50036										--	--
pmn001729	282.11	5.1	283.108	C17H17NO3	[M-H]-	N-z-p-Coumaroyl tyramine	Alkaloids	Phenolamine	-	B	-1.56379	-	2.27317	-	-	2.31912										--	--
pmp000002	315.08	6.2	314.067	C17H14O6	[M+H]+	Ladanein	Flavonoids	Flavonoid	10176-71-3	A	-3.90182	-6.2171	-2.31528	5.29473	-	2.97945										--	--
pmp000003	317.06	5.7	316.047	C16H12O7	[M+H]+	Nepetin	Flavonoids	Flavonoid	520-11-6	A	-2.3405	-2.28802	-	2.80588	-	2.85836										--	--
pmp000091	445.14	6.5	444.122	C23H24O9	[M+H]+	Glyceryl 1,3-diferulate	Phenolic acids	Phenolic acids	83008-46-2	B	1.21154	1.8718	-	-	-	-										--	--
pmp000102	1155.27	3.2	1154.22	C60H50O24	[M+H]+	Arecatannin A1	Tannins	Proanthocyanidins	-	A	-	-	-	1.26473	1.47707	1.75444										C17894	--
pmp000107	329.1	5.8	328.081	C18H16O6	[M+H]+	Monohydroxy-trimethoxyflavone	Flavonoids	Other Flavonoids	-	A	-2.27882	-2.35178	-	-	-2.7382	-										--	--
pmp000110	359.1	6	358.09	C19H18O7	[M+H]+	7-Hydroxy-3,5,6,8-tetramethoxyflavone	Flavonoids	Flavonoid	-	A	-9.31691	-	9.31691	-14.2471	-14.2471	-4.93016										--	--
pmp000116	433.1	4.4	432.088	C21H20O10	[M+H]+	Apigenin-8-C-glucoside	Flavonoids	Flavonoid carbonoside	3681-93-4	A	-2.31015	-	1.26344	-2.1178	-3.16452	-										C01460	ko00941,ko00944
pmp000126	611.2	3.5	610.126	C27H30O16	[M+H]+	Luteolin-6,8-di-C-glucoside	Flavonoids	Flavonoid	29428-58-8	B	-2.35742	-	1.968	10.9844	10.5949	12.9524										--	--
pmp000127	625.2	3.9	624.14	C28H32O16	[M+H]+	Chysoeriol-6,8-di-C-glucoside	Flavonoids	Flavonoid carbonoside	-	B	-1.11688	-1.51569	-	12.8784	11.3627	12.4796										--	--
pmp000172	477.13	5.3	476.111	C23H24O11	[M+H]+	5,2'-Dihydroxy-7,8-dimethoxyflavone glycosides	Flavonoids	Flavonoid	-	B	-14.3257	-14.0053	-	14.0053	-	14.3257										--	--
pmp000231	339.1	3.8	338.085	C16H18O8	[M+H]+	Trans-3-O-p-coumaric quinic acid	Phenolic acids	Phenolic acids	-	A	1.39638	-	-1.83878	-	-	-1.95217										--	--
pmp000232	339.1	3.4	338.085	C16H18O8	[M+H]+	Cis-3-p-coumaric quinic acid	Phenolic acids	Phenolic acids	-	A	-	-	-	3.94859	3.39621	3.14375										--	--
pmp000237	579.13	4.4	578.103	C26H26O15	[M+H]+	Apigenin-6-C-2-glucuronylxyloside	Flavonoids	Flavonoid carbonoside	-	B	-	-	-	-	-1.01066	-										--	--
pmp000241	625.14	3.7	624.106	C27H28O17	[M+H]+	Luteolin-6-C-2-glucuronylglucoside	Flavonoids	Flavonoid	-	B	-1.09092	-1.48013	-	11.1393	9.65914	10.7501										--	--
pmp000261	347.1	2.9	346.073	C14H18O10	[M+H]+	Methyl 6-O-galloyl-β-D-glucopyranoside	Phenolic acids	Phenolic acids	-	B	-	-	-	-12.1767	-12.1767	-12.1767										--	--
pmp000273	563.16	4.4	562.125	C30H26O11	[M+H]+	Gambiriin B3	Tannins	Proanthocyanidins	76236-90-3	B	-	-	-	-	-1.16267	-1.00583										C17777	--
pmp000308	453.18	4.6	452.145	C22H28O10	[M+H]+	4'-O-β-D-Glucosyl-5-O-methylvisamminol	Others	Others	84272-85-5	B	-4.16157	-2.06623	2.09534	-	-	5.36171										--	--
pmp000544	355.1	3.4	354.079	C16H18O9	[M+H]+	Chlorogenic Acid	Phenolic acids	Phenolic acids	327-97-9	A	-	-1.17945	-2.04137	2.06357	-	-										C00852	ko00940,ko00941,ko00945,ko01110
pmp000545	355.1	3.4	354.079	C16H18O9	[M+H]+	4-Caffeoylquinic acid	Phenolic acids	Phenolic acids	905-99-7	B	-	-	-	-1.16583	-	-1.12255										--	--
pmp000548	301.07	6.4	300.053	C16H12O6	[M+H]+	Pratensein	Flavonoids	Isoflavones	2284-31-3	A	-4.92083	-3.65789	-	-	-2.39673	2.52411										C10520	ko00943
pmp000573	447.12	5.7	446.102	C22H22O10	[M+H]+	Acacetin-7-O-galactoside	Flavonoids	Flavonoid	-	B	1.57336	-	-1.41164	-	-	-2.8153										--	--
pmp000575	447.13	5.7	446.102	C22H22O10	[M+H]+	Tilianin(Acacetin-7-O-β-D-glucoside)	Flavonoids	Flavonoid	4291-60-5	B	1.47438	-	-1.34391	-	-	-2.96137										--	--
pmp000579	463.12	4.9	462.096	C22H22O11	[M+H]+	Diosmetin-7-O-galactoside	Flavonoids	Flavonoid	-	A	1.79953	1.82401	-	1.05663	2.88064	1.08111										--	--
pmp000593	595.16	4.3	594.132	C27H30O15	[M+H]+	Luteolin-7-O-rutinoside	Flavonoids	Flavonoid	3563-98-2	A	-	-	-	-1.58679	-	-1.73331										--	--
pmp000594	609.18	4.7	608.146	C28H32O15	[M+H]+	Diosmetin-7-O-rutin	Flavonoids	Flavonoid	-	B	-	-2.79909	-2.81525	-1.08565	-3.88474	-3.9009										--	--
pmp000596	627.15	3.4	626.12	C27H30O17	[M+H]+	Quercetin 3,7-bis-O-β-D-glucoside	Flavonoids	Flavonols	-	B	-	-1.93867	-	-	-1.47924	-										--	--
pmp000608	493.13	5	492.105	C23H24O12	[M+H]+	Orange Cassia-6-O-B-D-Glucoside	Quinones	Anthraquinone	-	A	-1.24651	-1.40379	-	1.48489	-	1.3276										--	--
pmp001012	333.1	6.5	332.076	C17H16O7	[M+H]+	6-Hydroxy-1,2,3,7-tetramethoxy-xanthone	Others	Xanthone	-	B	-3.5262	-3.47198	-	-	-	4.04545										--	--
pmp001082	667.19	5.2	666.149	C30H34O17	[M+H]+	Sudachiin C	Flavonoids	Flavonoid	101339-35-9	B	-	-	-	-	-1.0023	-										--	--
pmp001086	127	1.3	126.026	C6H6O3	[M+H]+	5-Hydroxymethylfurfural	Phenolic acids	Phenolic acids	67-47-0	B	-	-	-	1.20756	1.0161	1.96013										C11101	--
pmp001113	153.05	4.5	152.041	C8H8O3	[M+H]+	Dihydro-p-coumarat	Phenolic acids	Phenolic acids	-	B	-	-	-	-1.14383	-1.40435	-										--	--
pmp001127	301.11	6.7	300.053	C16H12O6	[M+H]+	Chrysoeriol	Flavonoids	Flavonoid	491-71-4	B	-4.89371	-3.63707	-	-	-2.41551	2.4782										C04293	ko00944
pmp001178	284.1	5.3	283.108	C17H17NO3	[M+H]+	N-cis-sinapoyltyramine	Alkaloids	Phenolamine	-	A	-1.49695	-	2.38535	-	-	1.94289										--	--
pmp001187	625.3	5.8	624.219	C36H36N2O8	[M+H]+	1-(Dihydroxyphenyl)-N2,N3-bis(4-hydroxyphenethyl)-(5-8)-dimethoxy-1,2dihydronaphthalene-2,3-dicarboxamide	Alkaloids	Alkaloids	-	A	-2.13323	-	1.22502	-	-	1.41076										--	--
pmp001198	132.1	1.7	131.085	C6H13NO2	[M+H]+	6-Deoxyfagomine	Alkaloids	Alkaloids	197449-09-5	A	-	1.58788	1.51085	-2.3337	-	-										--	--
pmp001200	314.1	5.4	313.117	C18H19NO4	[M+H]+	Methoxy-N-Caffeoyltyramine	Alkaloids	Phenolamine	-	A	-1.39593	-	1.58614	-	-	1.73566										--	--
pmp001252	284.13	5.3	283.108	C17H17NO3	[M+H]+	N-p-Coumaroyltyramine	Alkaloids	Phenolamine	36417-86-4	A	-1.4122	-	1.90347	-	-	1.85422										--	--
pmp001255	314.14	5.3	313.131	C18H19NO4	[M+H]+	N-Trans-feruloyltyramine	Alkaloids	Phenolamine	66648-43-9	A	-1.4873	-	1.80008	-	-	1.93452										C02717	--
pmp001256	314.14	5.4	313.131	C18H19NO4	[M+H]+	N-Cis-feruloyltyramine	Alkaloids	Phenolamine	80510-09-4	A	-1.47817	-	1.79958	-	-	1.91317										--	--
pmp001270	494.33	7.1	493.282	C24H48NO7P	[M+H]+	LysoPC(16:2)	Lipids	LPC	-	A	-	-1.39283	-1.5426	-	-	-										--	--
pmp001271	679.39	7.3	678.339	C33H58O14	[M+H]+	2,3-Dihydroxypropyl-9,12-octadecadienoate-hexose-hexose	Lipids	Free fatty acids	-	A	-	-	-1.34766	1.9018	-	-										--	--
pmp001272	478.29	7.4	477.253	C23H44NO7P	[M+H]+	3-{(2-Aminoethoxy)(hydroxy)phosphoryl]oxy}-2-12-octadecadienoate	Alkaloids	Alkaloids	-	A	-	-	-1.15239	-	-	-										--	--
pmp001275	672.42	7.7	671.363	C31H61O14N	[M+H]+	3-Hydroxypropyl palmitate glc-glucosamine	Alkaloids	Alkaloids	-	A	-	-2.35563	-2.0205	2.36164	-	-										--	--
pmp001281	522.36	8.1	521.311	C26H52NO7P	[M+H]+	LysoPC(18:1)	Lipids	LPC	-	A	-	-	-1.5459	-	-	-										--	--
pmp001285	149.02	8.7	148.012	C8H4O3	[M+H]+	Phthalic anhydride	Phenolic acids	Phenolic acids	85-44-9	A	-	-	-	-1.44769	-1.38507	-1.22539										--	--
pmp001309	465.1	4.2	464.076	C21H20O12	[M+H]+	6-Hydroxykaempferol-7-O-glucoside	Flavonoids	Flavonols	-	A	-	-2.17477	-	-	-1.90514	-										--	--
pmp001311	627.2	3.4	626.12	C27H30O17	[M+H]+	6-Hydroxykaempferol-7,6-O-Diglucoside	Flavonoids	Flavonols	-	B	-	-1.91823	-	-	-1.37272	-										--	--
