# Supplementary material for: Integrated Transcriptomics and Widely Targeted Metabolomics Analyses Provide Insights Into Flavonoid Biosynthesis in the Rhizomes of Golden Buckwheat (Fagopyrum cymosum)
Source: Front Plant Sci. 2022 Jun 17;13:803472. doi: 10.3389/fpls.2022.803472 (PMC9247553; doi:10.3389/fpls.2022.803472)
Supplement: Supplementary Table 6 — Correlations between genes and metabolites in flavonoid biosynthesis (KEGG pathway ko00941). [file Table_6.XLSX]

## Sheet: Table S6
Supplementary Table 6. Correlations between genes and metabolites in flavonoid biosynthesis (KEGG pathway ko00941)
Comparisons	geneName	NR Annotation	metaName	Compounds	PCC	PCCP
R1-R2	FtPinG0001575100.01	gi|408040078|gb|AFU54390.1|cinnamate 4-hydroxylase [Fagopyrum tataricum]	pmb3074	3-O-p-Coumaroyl quinic acid	0.877733	0.0215098
R1-R2	FtPinG0001575100.01	gi|408040078|gb|AFU54390.1|cinnamate 4-hydroxylase [Fagopyrum tataricum]	mws0049	(+)-Gallocatechin	0.840732	0.0360293
R1-R2	FtPinG0001575100.01	gi|408040078|gb|AFU54390.1|cinnamate 4-hydroxylase [Fagopyrum tataricum]	mws0042	(-)-Epigallocatechin	0.923183	0.0086247
R1-R2	FtPinG0009241600.01	gi|306922332|dbj|BAJ17666.1|cinnamate 4-hydroxylase [Gynura bicolor]	mws0042	(-)-Epigallocatechin	0.967089	0.00160688
R1-R2	FtPinG0009241600.01	gi|306922332|dbj|BAJ17666.1|cinnamate 4-hydroxylase [Gynura bicolor]	mws0049	(+)-Gallocatechin	0.975077	0.000923969
R1-R2	FtPinG0008448800.01	gi|330688837|gb|AEC33115.1|flavonol synthase [Fagopyrum esculentum]	pmp000116	Apigenin-8-C-glucoside	0.815281	0.0480302
R1-R2	FtPinG0002106500.01	gi|307074577|gb|ADN26593.1|type III polyketide synthase [Polygonum cuspidatum]	pmb3074	3-O-p-Coumaroyl quinic acid	0.891777	0.0169345
R1-R2	FtPinG0002106500.01	gi|307074577|gb|ADN26593.1|type III polyketide synthase [Polygonum cuspidatum]	pmp000116	Apigenin-8-C-glucoside	-0.880816	0.0204606
R1-R2	FtPinG0002353900.01	gi|314910748|gb|ADT63065.1|flavonoid 3&apos;-hydroxylase, partial [Fagopyrum esculentum]	pmb3074	3-O-p-Coumaroyl quinic acid	0.926746	0.00785271
R1-R2	FtPinG0002353900.01	gi|314910748|gb|ADT63065.1|flavonoid 3&apos;-hydroxylase, partial [Fagopyrum esculentum]	mws0042	(-)-Epigallocatechin	0.890193	0.0174244
R1-R2	FtPinG0002353900.01	gi|314910748|gb|ADT63065.1|flavonoid 3&apos;-hydroxylase, partial [Fagopyrum esculentum]	mws0049	(+)-Gallocatechin	0.842154	0.0354066
R1-R2	FtPinG0006940000.01	gi|297739946|emb|CBI30128.3|unnamed protein product, partial [Vitis vinifera]	pmb3074	3-O-p-Coumaroyl quinic acid	0.89335	0.0164547
R1-R2	FtPinG0006940000.01	gi|297739946|emb|CBI30128.3|unnamed protein product, partial [Vitis vinifera]	mws0042	(-)-Epigallocatechin	0.943509	0.00469669
R1-R2	FtPinG0006940000.01	gi|297739946|emb|CBI30128.3|unnamed protein product, partial [Vitis vinifera]	mws0049	(+)-Gallocatechin	0.877188	0.0216979
R1-R2	FtPinG0002428800.01	gi|1060856059|dbj|BAV56576.1|putative leucoanthocyanidin reductase [Fagopyrum esculentum]	pmb3074	3-O-p-Coumaroyl quinic acid	0.97777	0.000735737
R1-R2	FtPinG0002428800.01	gi|1060856059|dbj|BAV56576.1|putative leucoanthocyanidin reductase [Fagopyrum esculentum]	mws0042	(-)-Epigallocatechin	0.827152	0.0422326
R1-R2	FtPinG0005958500.01	gi|802627714|ref|XP_012076799.1|probable caffeoyl-CoA O-methyltransferase At4g26220 [Jatropha curcas]	mws0042	(-)-Epigallocatechin	0.865714	0.0258384
R1-R2	FtPinG0005958500.01	gi|802627714|ref|XP_012076799.1|probable caffeoyl-CoA O-methyltransferase At4g26220 [Jatropha curcas]	pmp000116	Apigenin-8-C-glucoside	-0.937026	0.00582378
R3-R1	FtPinG0009375700.01	gi|557640001|gb|AHA14500.1|hydroxycinnamoyl-coenzyme A quinate transperase [Fagopyrum tataricum]	mws0178	Chlorogenic acid	-0.853956	0.0304359
R3-R1	FtPinG0009375700.01	gi|557640001|gb|AHA14500.1|hydroxycinnamoyl-coenzyme A quinate transperase [Fagopyrum tataricum]	mws0054	Catechin	0.840768	0.0360135
R3-R1	FtPinG0008704000.01	gi|557640001|gb|AHA14500.1|hydroxycinnamoyl-coenzyme A quinate transperase [Fagopyrum tataricum]	mws0178	Chlorogenic acid	-0.906501	0.0127045
R3-R1	FtPinG0008704000.01	gi|557640001|gb|AHA14500.1|hydroxycinnamoyl-coenzyme A quinate transperase [Fagopyrum tataricum]	mws0054	Catechin	0.877672	0.0215308
R3-R1	FtPinG0003453100.01	gi|225446291|ref|XP_002269790.1|PREDICTED: spermidine hydroxycinnamoyl transferase [Vitis vinifera]	mws0178	Chlorogenic acid	-0.8954	0.0158396
R3-R1	FtPinG0003453100.01	gi|225446291|ref|XP_002269790.1|PREDICTED: spermidine hydroxycinnamoyl transferase [Vitis vinifera]	mws0054	Catechin	0.887302	0.0183355
R3-R1	FtPinG0003453100.01	gi|225446291|ref|XP_002269790.1|PREDICTED: spermidine hydroxycinnamoyl transferase [Vitis vinifera]	pmp000544	Chlorogenic Acid	-0.854249	0.0303168
R3-R1	FtPinG0006907100.01	gi|330688839|gb|AEC33116.1|flavonol synthase [Fagopyrum tataricum]	mws0054	Catechin	-0.833955	0.0390672
R3-R1	FtPinG0006907100.01	gi|330688839|gb|AEC33116.1|flavonol synthase [Fagopyrum tataricum]	mws0178	Chlorogenic acid	0.861964	0.0272658
R3-R1	FtPinG0006907100.01	gi|330688839|gb|AEC33116.1|flavonol synthase [Fagopyrum tataricum]	mws0032	Myricetin	0.933926	0.0064044
R3-R1	FtPinG0003701500.01	gi|557640005|gb|AHA14502.1|resveratrol synthase [Fagopyrum tataricum]	mws0054	Catechin	-0.83212	0.0399099
R3-R1	FtPinG0003701500.01	gi|557640005|gb|AHA14502.1|resveratrol synthase [Fagopyrum tataricum]	pmp000544	Chlorogenic Acid	0.93316	0.00655201
R3-R1	FtPinG0003701500.01	gi|557640005|gb|AHA14502.1|resveratrol synthase [Fagopyrum tataricum]	mws0032	Myricetin	0.966211	0.00169327
R3-R1	FtPinG0003701500.01	gi|557640005|gb|AHA14502.1|resveratrol synthase [Fagopyrum tataricum]	mws0178	Chlorogenic acid	0.846026	0.0337369
R3-R1	FtPinG0009113300.01	gi|225446291|ref|XP_002269790.1|PREDICTED: spermidine hydroxycinnamoyl transferase [Vitis vinifera]	mws0054	Catechin	0.872991	0.0231725
R3-R1	FtPinG0009113300.01	gi|225446291|ref|XP_002269790.1|PREDICTED: spermidine hydroxycinnamoyl transferase [Vitis vinifera]	pmp000544	Chlorogenic Acid	-0.905418	0.0129956
R3-R1	FtPinG0009113300.01	gi|225446291|ref|XP_002269790.1|PREDICTED: spermidine hydroxycinnamoyl transferase [Vitis vinifera]	mws0178	Chlorogenic acid	-0.87866	0.0211919
R3-R1	FtPinG0001861600.01	gi|408040078|gb|AFU54390.1|cinnamate 4-hydroxylase [Fagopyrum tataricum]	mws0032	Myricetin	0.972741	0.00110443
R3-R1	FtPinG0001861600.01	gi|408040078|gb|AFU54390.1|cinnamate 4-hydroxylase [Fagopyrum tataricum]	mws0178	Chlorogenic acid	0.974067	0.00100006
R3-R1	FtPinG0001861600.01	gi|408040078|gb|AFU54390.1|cinnamate 4-hydroxylase [Fagopyrum tataricum]	mws0054	Catechin	-0.956626	0.00278113
R3-R1	FtPinG0001861600.01	gi|408040078|gb|AFU54390.1|cinnamate 4-hydroxylase [Fagopyrum tataricum]	pmp000544	Chlorogenic Acid	0.894562	0.0160898
R3-R1	FtPinG0005329600.01	gi|408040078|gb|AFU54390.1|cinnamate 4-hydroxylase [Fagopyrum tataricum]	mws0054	Catechin	-0.922121	0.00886164
R3-R1	FtPinG0005329600.01	gi|408040078|gb|AFU54390.1|cinnamate 4-hydroxylase [Fagopyrum tataricum]	mws0178	Chlorogenic acid	0.928071	0.00757464
R3-R1	FtPinG0005329600.01	gi|408040078|gb|AFU54390.1|cinnamate 4-hydroxylase [Fagopyrum tataricum]	mws0032	Myricetin	0.897135	0.0153276
R3-R1	FtPinG0005958500.01	gi|802627714|ref|XP_012076799.1|probable caffeoyl-CoA O-methyltransferase At4g26220 [Jatropha curcas]	mws0032	Myricetin	-0.878224	0.021341
R3-R1	FtPinG0005958500.01	gi|802627714|ref|XP_012076799.1|probable caffeoyl-CoA O-methyltransferase At4g26220 [Jatropha curcas]	mws0178	Chlorogenic acid	-0.894261	0.0161799
R3-R1	FtPinG0003701300.01	gi|557640005|gb|AHA14502.1|resveratrol synthase [Fagopyrum tataricum]	mws0178	Chlorogenic acid	0.889665	0.017589
R3-R1	FtPinG0003701300.01	gi|557640005|gb|AHA14502.1|resveratrol synthase [Fagopyrum tataricum]	mws0032	Myricetin	0.965699	0.00174466
R3-R1	FtPinG0003701300.01	gi|557640005|gb|AHA14502.1|resveratrol synthase [Fagopyrum tataricum]	pmp000544	Chlorogenic Acid	0.90446	0.0132559
R3-R1	FtPinG0003701300.01	gi|557640005|gb|AHA14502.1|resveratrol synthase [Fagopyrum tataricum]	mws0054	Catechin	-0.90326	0.0135853
R3-R1	FtPinG0002428800.01	gi|1060856059|dbj|BAV56576.1|putative leucoanthocyanidin reductase [Fagopyrum esculentum]	mws0054	Catechin	0.955727	0.00289671
R3-R1	FtPinG0002428800.01	gi|1060856059|dbj|BAV56576.1|putative leucoanthocyanidin reductase [Fagopyrum esculentum]	mws0178	Chlorogenic acid	-0.929195	0.00734245
R3-R1	FtPinG0001508400.01	gi|557640001|gb|AHA14500.1|hydroxycinnamoyl-coenzyme A quinate transperase [Fagopyrum tataricum]	mws0178	Chlorogenic acid	-0.920698	0.00918392
R3-R1	FtPinG0001508400.01	gi|557640001|gb|AHA14500.1|hydroxycinnamoyl-coenzyme A quinate transperase [Fagopyrum tataricum]	mws0032	Myricetin	-0.829976	0.0409048
R3-R1	FtPinG0001508400.01	gi|557640001|gb|AHA14500.1|hydroxycinnamoyl-coenzyme A quinate transperase [Fagopyrum tataricum]	mws0054	Catechin	0.926372	0.00793204
R3-R1	FtPinG0003710800.01	gi|557640005|gb|AHA14502.1|resveratrol synthase [Fagopyrum tataricum]	mws0178	Chlorogenic acid	0.844896	0.0342202
R3-R1	FtPinG0003710800.01	gi|557640005|gb|AHA14502.1|resveratrol synthase [Fagopyrum tataricum]	mws0032	Myricetin	0.971749	0.00118593
R3-R1	FtPinG0003710800.01	gi|557640005|gb|AHA14502.1|resveratrol synthase [Fagopyrum tataricum]	pmp000544	Chlorogenic Acid	0.934674	0.00626181
R3-R1	FtPinG0003710800.01	gi|557640005|gb|AHA14502.1|resveratrol synthase [Fagopyrum tataricum]	mws0054	Catechin	-0.822443	0.0444908
R3-R1	FtPinG0002106500.01	gi|307074577|gb|ADN26593.1|type III polyketide synthase [Polygonum cuspidatum]	mws0054	Catechin	0.912364	0.0111837
R3-R1	FtPinG0002106500.01	gi|307074577|gb|ADN26593.1|type III polyketide synthase [Polygonum cuspidatum]	mws0032	Myricetin	-0.89427	0.0161772
R3-R1	FtPinG0002106500.01	gi|307074577|gb|ADN26593.1|type III polyketide synthase [Polygonum cuspidatum]	mws0178	Chlorogenic acid	-0.96142	0.00220396
R3-R2	FtPinG0002371500.01	gi|269838874|gb|ACZ48697.1|dihydroflavonol-4-reductase [Fagopyrum tataricum]	pme3475	Butin	0.864817	0.0261765
R3-R2	FtPinG0002371500.01	gi|269838874|gb|ACZ48697.1|dihydroflavonol-4-reductase [Fagopyrum tataricum]	mws0178	Chlorogenic acid	0.96486	0.00183051
R3-R2	FtPinG0002371500.01	gi|269838874|gb|ACZ48697.1|dihydroflavonol-4-reductase [Fagopyrum tataricum]	mws1140	Naringenin chalcone(4,2',4',6'-Tetrahydroxychalcone)	0.894251	0.0161831
R3-R2	FtPinG0002371500.01	gi|269838874|gb|ACZ48697.1|dihydroflavonol-4-reductase [Fagopyrum tataricum]	pme0376	Naringenin	0.899165	0.0147388
R3-R2	FtPinG0002371500.01	gi|269838874|gb|ACZ48697.1|dihydroflavonol-4-reductase [Fagopyrum tataricum]	mws0064	Eriodictyol	0.964038	0.00191666
R3-R2	FtPinG0002371500.01	gi|269838874|gb|ACZ48697.1|dihydroflavonol-4-reductase [Fagopyrum tataricum]	pmb3074	3-O-p-Coumaroyl quinic acid	0.902555	0.0137806
R3-R2	FtPinG0002371500.01	gi|269838874|gb|ACZ48697.1|dihydroflavonol-4-reductase [Fagopyrum tataricum]	pmp000544	Chlorogenic Acid	0.972254	0.00114411
R3-R2	FtPinG0002371500.01	gi|269838874|gb|ACZ48697.1|dihydroflavonol-4-reductase [Fagopyrum tataricum]	mws0032	Myricetin	0.956097	0.00284884
R3-R2	FtPinG0008806400.01	gi|184191045|gb|ACC76754.1|CHS2 [Polygonum cuspidatum]	mws1140	Naringenin chalcone(4,2',4',6'-Tetrahydroxychalcone)	0.859794	0.0281084
R3-R2	FtPinG0008806400.01	gi|184191045|gb|ACC76754.1|CHS2 [Polygonum cuspidatum]	pmp000544	Chlorogenic Acid	0.900569	0.0143382
R3-R2	FtPinG0008806400.01	gi|184191045|gb|ACC76754.1|CHS2 [Polygonum cuspidatum]	mws0032	Myricetin	0.913008	0.0110223
R3-R2	FtPinG0008806400.01	gi|184191045|gb|ACC76754.1|CHS2 [Polygonum cuspidatum]	pme0376	Naringenin	0.84364	0.0347611
R3-R2	FtPinG0008806400.01	gi|184191045|gb|ACC76754.1|CHS2 [Polygonum cuspidatum]	mws0064	Eriodictyol	0.92464	0.00830477
R3-R2	FtPinG0008806400.01	gi|184191045|gb|ACC76754.1|CHS2 [Polygonum cuspidatum]	pmb3074	3-O-p-Coumaroyl quinic acid	0.899615	0.0146098
R3-R2	FtPinG0008806400.01	gi|184191045|gb|ACC76754.1|CHS2 [Polygonum cuspidatum]	mws0178	Chlorogenic acid	0.972742	0.00110439
R3-R2	FtPinG0008806400.01	gi|184191045|gb|ACC76754.1|CHS2 [Polygonum cuspidatum]	pme3475	Butin	0.823607	0.0439275
R3-R2	FtPinG0001508400.01	gi|557640001|gb|AHA14500.1|hydroxycinnamoyl-coenzyme A quinate transperase [Fagopyrum tataricum]	pmp000544	Chlorogenic Acid	-0.818244	0.0465509
R3-R2	FtPinG0003701500.01	gi|557640005|gb|AHA14502.1|resveratrol synthase [Fagopyrum tataricum]	mws1140	Naringenin chalcone(4,2',4',6'-Tetrahydroxychalcone)	0.889756	0.0175606
R3-R2	FtPinG0003701500.01	gi|557640005|gb|AHA14502.1|resveratrol synthase [Fagopyrum tataricum]	pme3475	Butin	0.910208	0.0117319
R3-R2	FtPinG0003701500.01	gi|557640005|gb|AHA14502.1|resveratrol synthase [Fagopyrum tataricum]	pme0376	Naringenin	0.90949	0.0119175
R3-R2	FtPinG0001575100.01	gi|408040078|gb|AFU54390.1|cinnamate 4-hydroxylase [Fagopyrum tataricum]	mws0178	Chlorogenic acid	0.990856	0.000125034
R3-R2	FtPinG0001575100.01	gi|408040078|gb|AFU54390.1|cinnamate 4-hydroxylase [Fagopyrum tataricum]	pme3475	Butin	0.838725	0.0369171
R3-R2	FtPinG0001575100.01	gi|408040078|gb|AFU54390.1|cinnamate 4-hydroxylase [Fagopyrum tataricum]	mws0032	Myricetin	0.957987	0.00261053
R3-R2	FtPinG0001575100.01	gi|408040078|gb|AFU54390.1|cinnamate 4-hydroxylase [Fagopyrum tataricum]	pmp000544	Chlorogenic Acid	0.952231	0.00336833
R3-R2	FtPinG0001575100.01	gi|408040078|gb|AFU54390.1|cinnamate 4-hydroxylase [Fagopyrum tataricum]	pmb3074	3-O-p-Coumaroyl quinic acid	0.929495	0.0072813
R3-R2	FtPinG0001575100.01	gi|408040078|gb|AFU54390.1|cinnamate 4-hydroxylase [Fagopyrum tataricum]	mws0064	Eriodictyol	0.952003	0.00340027
R3-R2	FtPinG0001575100.01	gi|408040078|gb|AFU54390.1|cinnamate 4-hydroxylase [Fagopyrum tataricum]	pme0376	Naringenin	0.866086	0.0256986
R3-R2	FtPinG0001575100.01	gi|408040078|gb|AFU54390.1|cinnamate 4-hydroxylase [Fagopyrum tataricum]	mws1140	Naringenin chalcone(4,2',4',6'-Tetrahydroxychalcone)	0.876338	0.021993
R3-R2	FtPinG0006940000.01	gi|297739946|emb|CBI30128.3|unnamed protein product, partial [Vitis vinifera]	mws1140	Naringenin chalcone(4,2',4',6'-Tetrahydroxychalcone)	0.832014	0.0399589
R3-R2	FtPinG0006940000.01	gi|297739946|emb|CBI30128.3|unnamed protein product, partial [Vitis vinifera]	mws0032	Myricetin	0.993009	7.31496e-05
R3-R2	FtPinG0006940000.01	gi|297739946|emb|CBI30128.3|unnamed protein product, partial [Vitis vinifera]	mws0178	Chlorogenic acid	0.96458	0.00185963
R3-R2	FtPinG0006940000.01	gi|297739946|emb|CBI30128.3|unnamed protein product, partial [Vitis vinifera]	pmp000544	Chlorogenic Acid	0.96764	0.00155381
R3-R2	FtPinG0006940000.01	gi|297739946|emb|CBI30128.3|unnamed protein product, partial [Vitis vinifera]	mws0064	Eriodictyol	0.920705	0.00918234
R3-R2	FtPinG0006940000.01	gi|297739946|emb|CBI30128.3|unnamed protein product, partial [Vitis vinifera]	pmb3074	3-O-p-Coumaroyl quinic acid	0.918763	0.0096312
R3-R2	FtPinG0006940000.01	gi|297739946|emb|CBI30128.3|unnamed protein product, partial [Vitis vinifera]	pme0376	Naringenin	0.82785	0.0419024
R3-R2	FtPinG0000551900.01	gi|269856498|gb|ACZ51475.1|chalcone synthase [Fagopyrum tataricum]	pmb3074	3-O-p-Coumaroyl quinic acid	0.908186	0.0122577
R3-R2	FtPinG0000551900.01	gi|269856498|gb|ACZ51475.1|chalcone synthase [Fagopyrum tataricum]	mws0064	Eriodictyol	0.960583	0.00229988
R3-R2	FtPinG0000551900.01	gi|269856498|gb|ACZ51475.1|chalcone synthase [Fagopyrum tataricum]	pme0376	Naringenin	0.889594	0.0176112
R3-R2	FtPinG0000551900.01	gi|269856498|gb|ACZ51475.1|chalcone synthase [Fagopyrum tataricum]	mws0032	Myricetin	0.908403	0.0122008
R3-R2	FtPinG0000551900.01	gi|269856498|gb|ACZ51475.1|chalcone synthase [Fagopyrum tataricum]	pmp000544	Chlorogenic Acid	0.917761	0.00986674
R3-R2	FtPinG0000551900.01	gi|269856498|gb|ACZ51475.1|chalcone synthase [Fagopyrum tataricum]	mws1140	Naringenin chalcone(4,2',4',6'-Tetrahydroxychalcone)	0.902051	0.0139213
R3-R2	FtPinG0000551900.01	gi|269856498|gb|ACZ51475.1|chalcone synthase [Fagopyrum tataricum]	pme3475	Butin	0.866235	0.0256428
R3-R2	FtPinG0000551900.01	gi|269856498|gb|ACZ51475.1|chalcone synthase [Fagopyrum tataricum]	mws0178	Chlorogenic acid	0.988826	0.000186583
R3-R2	FtPinG0008448800.01	gi|330688837|gb|AEC33115.1|flavonol synthase [Fagopyrum esculentum]	mws0032	Myricetin	-0.867736	0.0250837
R3-R2	FtPinG0008448800.01	gi|330688837|gb|AEC33115.1|flavonol synthase [Fagopyrum esculentum]	pmp000544	Chlorogenic Acid	-0.871001	0.0238879
R3-R2	FtPinG0002106500.01	gi|307074577|gb|ADN26593.1|type III polyketide synthase [Polygonum cuspidatum]	mws0032	Myricetin	-0.912473	0.0111562
R3-R2	FtPinG0002106500.01	gi|307074577|gb|ADN26593.1|type III polyketide synthase [Polygonum cuspidatum]	mws0178	Chlorogenic acid	-0.820198	0.0455867
R3-R2	FtPinG0002106500.01	gi|307074577|gb|ADN26593.1|type III polyketide synthase [Polygonum cuspidatum]	pmp000544	Chlorogenic Acid	-0.877555	0.0215713
R3-R2	FtPinG0006907000.01	gi|445065121|gb|AGE13752.1|flavonol synthase [Fagopyrum tataricum]	mws1140	Naringenin chalcone(4,2',4',6'-Tetrahydroxychalcone)	0.88215	0.0200145
R3-R2	FtPinG0006907000.01	gi|445065121|gb|AGE13752.1|flavonol synthase [Fagopyrum tataricum]	pmp000544	Chlorogenic Acid	0.956991	0.00273485
R3-R2	FtPinG0006907000.01	gi|445065121|gb|AGE13752.1|flavonol synthase [Fagopyrum tataricum]	mws0032	Myricetin	0.946694	0.00418651
R3-R2	FtPinG0006907000.01	gi|445065121|gb|AGE13752.1|flavonol synthase [Fagopyrum tataricum]	pme0376	Naringenin	0.869506	0.0244319
R3-R2	FtPinG0006907000.01	gi|445065121|gb|AGE13752.1|flavonol synthase [Fagopyrum tataricum]	mws0064	Eriodictyol	0.948902	0.0038498
R3-R2	FtPinG0006907000.01	gi|445065121|gb|AGE13752.1|flavonol synthase [Fagopyrum tataricum]	pmb3074	3-O-p-Coumaroyl quinic acid	0.953873	0.00314252
R3-R2	FtPinG0006907000.01	gi|445065121|gb|AGE13752.1|flavonol synthase [Fagopyrum tataricum]	mws0042	(-)-Epigallocatechin	0.826851	0.0423755
R3-R2	FtPinG0006907000.01	gi|445065121|gb|AGE13752.1|flavonol synthase [Fagopyrum tataricum]	mws0178	Chlorogenic acid	0.9866	0.000268152
R3-R2	FtPinG0006907000.01	gi|445065121|gb|AGE13752.1|flavonol synthase [Fagopyrum tataricum]	pme3475	Butin	0.842578	0.035222
R3-R2	FtPinG0002353900.01	gi|314910748|gb|ADT63065.1|flavonoid 3&apos;-hydroxylase, partial [Fagopyrum esculentum]	pmb3074	3-O-p-Coumaroyl quinic acid	0.94413	0.00459503
R3-R2	FtPinG0002353900.01	gi|314910748|gb|ADT63065.1|flavonoid 3&apos;-hydroxylase, partial [Fagopyrum esculentum]	mws0064	Eriodictyol	0.99027	0.000141538
R3-R2	FtPinG0002353900.01	gi|314910748|gb|ADT63065.1|flavonoid 3&apos;-hydroxylase, partial [Fagopyrum esculentum]	pme0376	Naringenin	0.935318	0.00614025
R3-R2	FtPinG0002353900.01	gi|314910748|gb|ADT63065.1|flavonoid 3&apos;-hydroxylase, partial [Fagopyrum esculentum]	mws0032	Myricetin	0.92806	0.00757684
R3-R2	FtPinG0002353900.01	gi|314910748|gb|ADT63065.1|flavonoid 3&apos;-hydroxylase, partial [Fagopyrum esculentum]	pmp000544	Chlorogenic Acid	0.963221	0.00200418
R3-R2	FtPinG0002353900.01	gi|314910748|gb|ADT63065.1|flavonoid 3&apos;-hydroxylase, partial [Fagopyrum esculentum]	mws1140	Naringenin chalcone(4,2',4',6'-Tetrahydroxychalcone)	0.941455	0.00504095
R3-R2	FtPinG0002353900.01	gi|314910748|gb|ADT63065.1|flavonoid 3&apos;-hydroxylase, partial [Fagopyrum esculentum]	pme3475	Butin	0.907892	0.0123351
R3-R2	FtPinG0002353900.01	gi|314910748|gb|ADT63065.1|flavonoid 3&apos;-hydroxylase, partial [Fagopyrum esculentum]	mws0178	Chlorogenic acid	0.997789	7.32721e-06
R3-R2	FtPinG0000053800.01	gi|373428662|gb|AEY62396.1|leucoanthocyantin reductase [Fagopyrum dibotrys]	pme3475	Butin	0.920753	0.00917125
R3-R2	FtPinG0000053800.01	gi|373428662|gb|AEY62396.1|leucoanthocyantin reductase [Fagopyrum dibotrys]	mws0178	Chlorogenic acid	0.993651	6.03327e-05
R3-R2	FtPinG0000053800.01	gi|373428662|gb|AEY62396.1|leucoanthocyantin reductase [Fagopyrum dibotrys]	mws0064	Eriodictyol	0.982583	0.000452378
R3-R2	FtPinG0000053800.01	gi|373428662|gb|AEY62396.1|leucoanthocyantin reductase [Fagopyrum dibotrys]	pmb3074	3-O-p-Coumaroyl quinic acid	0.942654	0.00483858
R3-R2	FtPinG0000053800.01	gi|373428662|gb|AEY62396.1|leucoanthocyantin reductase [Fagopyrum dibotrys]	pme0376	Naringenin	0.941244	0.00507699
R3-R2	FtPinG0000053800.01	gi|373428662|gb|AEY62396.1|leucoanthocyantin reductase [Fagopyrum dibotrys]	mws0032	Myricetin	0.920757	0.00917045
R3-R2	FtPinG0000053800.01	gi|373428662|gb|AEY62396.1|leucoanthocyantin reductase [Fagopyrum dibotrys]	pmp000544	Chlorogenic Acid	0.950958	0.00354863
R3-R2	FtPinG0000053800.01	gi|373428662|gb|AEY62396.1|leucoanthocyantin reductase [Fagopyrum dibotrys]	mws1140	Naringenin chalcone(4,2',4',6'-Tetrahydroxychalcone)	0.948934	0.00384509
R3-R2	FtPinG0000551600.01	gi|269856498|gb|ACZ51475.1|chalcone synthase [Fagopyrum tataricum]	mws0178	Chlorogenic acid	0.990208	0.000143342
R3-R2	FtPinG0000551600.01	gi|269856498|gb|ACZ51475.1|chalcone synthase [Fagopyrum tataricum]	pme3475	Butin	0.873304	0.023061
R3-R2	FtPinG0000551600.01	gi|269856498|gb|ACZ51475.1|chalcone synthase [Fagopyrum tataricum]	mws1140	Naringenin chalcone(4,2',4',6'-Tetrahydroxychalcone)	0.908661	0.0121332
R3-R2	FtPinG0000551600.01	gi|269856498|gb|ACZ51475.1|chalcone synthase [Fagopyrum tataricum]	mws0032	Myricetin	0.907224	0.0125117
R3-R2	FtPinG0000551600.01	gi|269856498|gb|ACZ51475.1|chalcone synthase [Fagopyrum tataricum]	pmp000544	Chlorogenic Acid	0.920045	0.00933358
R3-R2	FtPinG0000551600.01	gi|269856498|gb|ACZ51475.1|chalcone synthase [Fagopyrum tataricum]	pmb3074	3-O-p-Coumaroyl quinic acid	0.909513	0.0119113
R3-R2	FtPinG0000551600.01	gi|269856498|gb|ACZ51475.1|chalcone synthase [Fagopyrum tataricum]	mws0064	Eriodictyol	0.965169	0.00179866
R3-R2	FtPinG0000551600.01	gi|269856498|gb|ACZ51475.1|chalcone synthase [Fagopyrum tataricum]	pme0376	Naringenin	0.896848	0.0154118
R3-R2	FtPinG0001861600.01	gi|408040078|gb|AFU54390.1|cinnamate 4-hydroxylase [Fagopyrum tataricum]	pmp000544	Chlorogenic Acid	0.930577	0.0070621
R3-R2	FtPinG0001861600.01	gi|408040078|gb|AFU54390.1|cinnamate 4-hydroxylase [Fagopyrum tataricum]	mws0032	Myricetin	0.930367	0.00710439
R3-R2	FtPinG0001861600.01	gi|408040078|gb|AFU54390.1|cinnamate 4-hydroxylase [Fagopyrum tataricum]	pme0376	Naringenin	0.838044	0.0372206
R3-R2	FtPinG0001861600.01	gi|408040078|gb|AFU54390.1|cinnamate 4-hydroxylase [Fagopyrum tataricum]	pmb3074	3-O-p-Coumaroyl quinic acid	0.954468	0.00306254
R3-R2	FtPinG0001861600.01	gi|408040078|gb|AFU54390.1|cinnamate 4-hydroxylase [Fagopyrum tataricum]	mws0064	Eriodictyol	0.905341	0.0130163
R3-R2	FtPinG0001861600.01	gi|408040078|gb|AFU54390.1|cinnamate 4-hydroxylase [Fagopyrum tataricum]	mws1140	Naringenin chalcone(4,2',4',6'-Tetrahydroxychalcone)	0.855471	0.0298236
R3-R2	FtPinG0001861600.01	gi|408040078|gb|AFU54390.1|cinnamate 4-hydroxylase [Fagopyrum tataricum]	mws0178	Chlorogenic acid	0.958564	0.00253984
R3-R2	FtPinG0001861600.01	gi|408040078|gb|AFU54390.1|cinnamate 4-hydroxylase [Fagopyrum tataricum]	pme3475	Butin	0.820586	0.0453966
R3-R2	FtPinG0001861600.01	gi|408040078|gb|AFU54390.1|cinnamate 4-hydroxylase [Fagopyrum tataricum]	mws0042	(-)-Epigallocatechin	0.863673	0.0266108
R3-R2	FtPinG0006662600.01	gi|333362482|gb|AEF30420.1|flavones 3-hydroxylase [Fagopyrum tataricum]	pme3475	Butin	0.851228	0.0315532
R3-R2	FtPinG0006662600.01	gi|333362482|gb|AEF30420.1|flavones 3-hydroxylase [Fagopyrum tataricum]	mws0178	Chlorogenic acid	0.957046	0.00272798
R3-R2	FtPinG0006662600.01	gi|333362482|gb|AEF30420.1|flavones 3-hydroxylase [Fagopyrum tataricum]	pme0376	Naringenin	0.864371	0.0263455
R3-R2	FtPinG0006662600.01	gi|333362482|gb|AEF30420.1|flavones 3-hydroxylase [Fagopyrum tataricum]	mws0064	Eriodictyol	0.921293	0.0090483
R3-R2	FtPinG0006662600.01	gi|333362482|gb|AEF30420.1|flavones 3-hydroxylase [Fagopyrum tataricum]	pmb3074	3-O-p-Coumaroyl quinic acid	0.866447	0.0255637
R3-R2	FtPinG0006662600.01	gi|333362482|gb|AEF30420.1|flavones 3-hydroxylase [Fagopyrum tataricum]	pmp000544	Chlorogenic Acid	0.858315	0.0286898
R3-R2	FtPinG0006662600.01	gi|333362482|gb|AEF30420.1|flavones 3-hydroxylase [Fagopyrum tataricum]	mws0032	Myricetin	0.85976	0.0281219
R3-R2	FtPinG0006662600.01	gi|333362482|gb|AEF30420.1|flavones 3-hydroxylase [Fagopyrum tataricum]	mws1140	Naringenin chalcone(4,2',4',6'-Tetrahydroxychalcone)	0.88083	0.020456
R3-R2	FtPinG0003710800.01	gi|557640005|gb|AHA14502.1|resveratrol synthase [Fagopyrum tataricum]	mws1140	Naringenin chalcone(4,2',4',6'-Tetrahydroxychalcone)	0.895752	0.015735
R3-R2	FtPinG0003710800.01	gi|557640005|gb|AHA14502.1|resveratrol synthase [Fagopyrum tataricum]	pmp000544	Chlorogenic Acid	0.818232	0.0465565
R3-R2	FtPinG0003710800.01	gi|557640005|gb|AHA14502.1|resveratrol synthase [Fagopyrum tataricum]	pme0376	Naringenin	0.914243	0.0107162
R3-R2	FtPinG0003710800.01	gi|557640005|gb|AHA14502.1|resveratrol synthase [Fagopyrum tataricum]	mws0064	Eriodictyol	0.816132	0.047603
R3-R2	FtPinG0003710800.01	gi|557640005|gb|AHA14502.1|resveratrol synthase [Fagopyrum tataricum]	pme3475	Butin	0.916507	0.0101655
R3-R2	FtPinG0006306200.01	gi|576636782|gb|AHH30830.1|anthocyanin synthase [Fagopyrum dibotrys]	mws0178	Chlorogenic acid	0.975629	0.00088367
R3-R2	FtPinG0006306200.01	gi|576636782|gb|AHH30830.1|anthocyanin synthase [Fagopyrum dibotrys]	pme3475	Butin	0.831517	0.0401887
R3-R2	FtPinG0006306200.01	gi|576636782|gb|AHH30830.1|anthocyanin synthase [Fagopyrum dibotrys]	pmp000544	Chlorogenic Acid	0.904504	0.0132438
R3-R2	FtPinG0006306200.01	gi|576636782|gb|AHH30830.1|anthocyanin synthase [Fagopyrum dibotrys]	mws0032	Myricetin	0.910731	0.0115977
R3-R2	FtPinG0006306200.01	gi|576636782|gb|AHH30830.1|anthocyanin synthase [Fagopyrum dibotrys]	pme0376	Naringenin	0.851948	0.0312566
R3-R2	FtPinG0006306200.01	gi|576636782|gb|AHH30830.1|anthocyanin synthase [Fagopyrum dibotrys]	mws0064	Eriodictyol	0.930482	0.0070811
R3-R2	FtPinG0006306200.01	gi|576636782|gb|AHH30830.1|anthocyanin synthase [Fagopyrum dibotrys]	pmb3074	3-O-p-Coumaroyl quinic acid	0.906304	0.0127571
R3-R2	FtPinG0006306200.01	gi|576636782|gb|AHH30830.1|anthocyanin synthase [Fagopyrum dibotrys]	mws1140	Naringenin chalcone(4,2',4',6'-Tetrahydroxychalcone)	0.868145	0.0249323
R3-R2	FtPinG0003701300.01	gi|557640005|gb|AHA14502.1|resveratrol synthase [Fagopyrum tataricum]	mws1140	Naringenin chalcone(4,2',4',6'-Tetrahydroxychalcone)	0.88209	0.0200347
R3-R2	FtPinG0003701300.01	gi|557640005|gb|AHA14502.1|resveratrol synthase [Fagopyrum tataricum]	pme3475	Butin	0.904439	0.0132616
R3-R2	FtPinG0003701300.01	gi|557640005|gb|AHA14502.1|resveratrol synthase [Fagopyrum tataricum]	pme0376	Naringenin	0.901494	0.0140772
R3-R2	FtPinG0005329600.01	gi|408040078|gb|AFU54390.1|cinnamate 4-hydroxylase [Fagopyrum tataricum]	mws0178	Chlorogenic acid	0.994916	3.87109e-05
R3-R2	FtPinG0005329600.01	gi|408040078|gb|AFU54390.1|cinnamate 4-hydroxylase [Fagopyrum tataricum]	pme3475	Butin	0.878934	0.0210982
R3-R2	FtPinG0005329600.01	gi|408040078|gb|AFU54390.1|cinnamate 4-hydroxylase [Fagopyrum tataricum]	mws0032	Myricetin	0.930564	0.00706457
R3-R2	FtPinG0005329600.01	gi|408040078|gb|AFU54390.1|cinnamate 4-hydroxylase [Fagopyrum tataricum]	pmp000544	Chlorogenic Acid	0.947685	0.0040337
R3-R2	FtPinG0005329600.01	gi|408040078|gb|AFU54390.1|cinnamate 4-hydroxylase [Fagopyrum tataricum]	pmb3074	3-O-p-Coumaroyl quinic acid	0.941513	0.0050311
R3-R2	FtPinG0005329600.01	gi|408040078|gb|AFU54390.1|cinnamate 4-hydroxylase [Fagopyrum tataricum]	mws0064	Eriodictyol	0.968507	0.00147205
R3-R2	FtPinG0005329600.01	gi|408040078|gb|AFU54390.1|cinnamate 4-hydroxylase [Fagopyrum tataricum]	pme0376	Naringenin	0.903029	0.013649
R3-R2	FtPinG0005329600.01	gi|408040078|gb|AFU54390.1|cinnamate 4-hydroxylase [Fagopyrum tataricum]	mws1140	Naringenin chalcone(4,2',4',6'-Tetrahydroxychalcone)	0.914262	0.0107113
R3-R4	FtPinG0002428800.01	gi|1060856059|dbj|BAV56576.1|putative leucoanthocyanidin reductase [Fagopyrum esculentum]	mws0178	Chlorogenic acid	0.901603	0.0140466
R3-R4	FtPinG0002428800.01	gi|1060856059|dbj|BAV56576.1|putative leucoanthocyanidin reductase [Fagopyrum esculentum]	pmp000544	Chlorogenic Acid	0.872103	0.0234904
R3-R4	FtPinG0005958500.01	gi|802627714|ref|XP_012076799.1|probable caffeoyl-CoA O-methyltransferase At4g26220 [Jatropha curcas]	mws0178	Chlorogenic acid	-0.8755	0.0222855
R3-R4	FtPinG0005958500.01	gi|802627714|ref|XP_012076799.1|probable caffeoyl-CoA O-methyltransferase At4g26220 [Jatropha curcas]	mws1422	(-)-Epiafzelechin	0.816694	0.047322
R3-R4	FtPinG0005958500.01	gi|802627714|ref|XP_012076799.1|probable caffeoyl-CoA O-methyltransferase At4g26220 [Jatropha curcas]	pmp000116	Apigenin-8-C-glucoside	0.945585	0.00436091
R3-R4	FtPinG0005958500.01	gi|802627714|ref|XP_012076799.1|probable caffeoyl-CoA O-methyltransferase At4g26220 [Jatropha curcas]	pme2954	Quercetin	0.840437	0.0361592
R3-R4	FtPinG0005329600.01	gi|408040078|gb|AFU54390.1|cinnamate 4-hydroxylase [Fagopyrum tataricum]	mws1422	(-)-Epiafzelechin	-0.93462	0.00627213
R3-R4	FtPinG0005329600.01	gi|408040078|gb|AFU54390.1|cinnamate 4-hydroxylase [Fagopyrum tataricum]	pmp000544	Chlorogenic Acid	0.99234	8.77798e-05
R3-R4	FtPinG0005329600.01	gi|408040078|gb|AFU54390.1|cinnamate 4-hydroxylase [Fagopyrum tataricum]	mws0178	Chlorogenic acid	0.967601	0.00155757
R3-R4	FtPinG0009375700.01	gi|557640001|gb|AHA14500.1|hydroxycinnamoyl-coenzyme A quinate transperase [Fagopyrum tataricum]	pmp000116	Apigenin-8-C-glucoside	-0.835339	0.0384375
R3-R4	FtPinG0009375700.01	gi|557640001|gb|AHA14500.1|hydroxycinnamoyl-coenzyme A quinate transperase [Fagopyrum tataricum]	pmp000544	Chlorogenic Acid	0.948257	0.00394669
R3-R4	FtPinG0009375700.01	gi|557640001|gb|AHA14500.1|hydroxycinnamoyl-coenzyme A quinate transperase [Fagopyrum tataricum]	mws1422	(-)-Epiafzelechin	-0.851753	0.0313367
R3-R4	FtPinG0009375700.01	gi|557640001|gb|AHA14500.1|hydroxycinnamoyl-coenzyme A quinate transperase [Fagopyrum tataricum]	mws0178	Chlorogenic acid	0.952894	0.00327626
R3-R4	FtPinG0007896400.01	gi|557639995|gb|AHA14497.1|anthocyanidin reductase [Fagopyrum tataricum]	mws0178	Chlorogenic acid	-0.908593	0.012151
R3-R4	FtPinG0007896400.01	gi|557639995|gb|AHA14497.1|anthocyanidin reductase [Fagopyrum tataricum]	pmp000544	Chlorogenic Acid	-0.857288	0.0290967
R3-R4	FtPinG0007896400.01	gi|557639995|gb|AHA14497.1|anthocyanidin reductase [Fagopyrum tataricum]	mws1422	(-)-Epiafzelechin	0.953821	0.00314952
R3-R4	FtPinG0007896400.01	gi|557639995|gb|AHA14497.1|anthocyanidin reductase [Fagopyrum tataricum]	pmp000116	Apigenin-8-C-glucoside	0.906883	0.0126024
R3-R4	FtPinG0007896400.01	gi|557639995|gb|AHA14497.1|anthocyanidin reductase [Fagopyrum tataricum]	pme2954	Quercetin	0.957059	0.00272634
R3-R4	FtPinG0003710800.01	gi|557640005|gb|AHA14502.1|resveratrol synthase [Fagopyrum tataricum]	pmp000544	Chlorogenic Acid	0.898891	0.0148177
R3-R4	FtPinG0003710800.01	gi|557640005|gb|AHA14502.1|resveratrol synthase [Fagopyrum tataricum]	mws1422	(-)-Epiafzelechin	-0.854679	0.0301426
R3-R4	FtPinG0003710800.01	gi|557640005|gb|AHA14502.1|resveratrol synthase [Fagopyrum tataricum]	mws0178	Chlorogenic acid	0.873467	0.0230031
R3-R4	FtPinG0003701300.01	gi|557640005|gb|AHA14502.1|resveratrol synthase [Fagopyrum tataricum]	mws1422	(-)-Epiafzelechin	-0.844385	0.03444
R3-R4	FtPinG0003701300.01	gi|557640005|gb|AHA14502.1|resveratrol synthase [Fagopyrum tataricum]	pmp000544	Chlorogenic Acid	0.866148	0.0256756
R3-R4	FtPinG0003701300.01	gi|557640005|gb|AHA14502.1|resveratrol synthase [Fagopyrum tataricum]	mws0178	Chlorogenic acid	0.837611	0.0374142
R3-R4	FtPinG0003454000.01	gi|1338470612|gb|PON92584.1|Transferase [Trema orientalis]	pmp000116	Apigenin-8-C-glucoside	0.858001	0.0288139
R3-R4	FtPinG0003454000.01	gi|1338470612|gb|PON92584.1|Transferase [Trema orientalis]	pme2954	Quercetin	0.981697	0.000499433
R3-R4	FtPinG0003454000.01	gi|1338470612|gb|PON92584.1|Transferase [Trema orientalis]	pmp000544	Chlorogenic Acid	-0.85113	0.0315939
R3-R4	FtPinG0003454000.01	gi|1338470612|gb|PON92584.1|Transferase [Trema orientalis]	mws1422	(-)-Epiafzelechin	0.973635	0.00103354
R3-R4	FtPinG0003454000.01	gi|1338470612|gb|PON92584.1|Transferase [Trema orientalis]	mws0178	Chlorogenic acid	-0.942904	0.00479684
R3-R4	FtPinG0006907100.01	gi|330688839|gb|AEC33116.1|flavonol synthase [Fagopyrum tataricum]	pmp000544	Chlorogenic Acid	0.901496	0.0140767
R3-R4	FtPinG0006907100.01	gi|330688839|gb|AEC33116.1|flavonol synthase [Fagopyrum tataricum]	mws1422	(-)-Epiafzelechin	-0.816751	0.0472938
R3-R4	FtPinG0006907100.01	gi|330688839|gb|AEC33116.1|flavonol synthase [Fagopyrum tataricum]	pmp000116	Apigenin-8-C-glucoside	-0.82941	0.0411693
R3-R4	FtPinG0006907100.01	gi|330688839|gb|AEC33116.1|flavonol synthase [Fagopyrum tataricum]	mws0178	Chlorogenic acid	0.91546	0.0104184
R3-R4	FtPinG0003131900.01	gi|1338459894|gb|PON82141.1|Transferase [Trema orientalis]	mws0178	Chlorogenic acid	0.958233	0.00258031
R3-R4	FtPinG0003131900.01	gi|1338459894|gb|PON82141.1|Transferase [Trema orientalis]	mws1422	(-)-Epiafzelechin	-0.916593	0.010145
R3-R4	FtPinG0003131900.01	gi|1338459894|gb|PON82141.1|Transferase [Trema orientalis]	pmp000544	Chlorogenic Acid	0.935131	0.00617553
R4-R1	FtPinG0005329600.01	gi|408040078|gb|AFU54390.1|cinnamate 4-hydroxylase [Fagopyrum tataricum]	pmp000116	Apigenin-8-C-glucoside	0.863687	0.0266053
R4-R1	FtPinG0005329600.01	gi|408040078|gb|AFU54390.1|cinnamate 4-hydroxylase [Fagopyrum tataricum]	mws0178	Chlorogenic acid	-0.941368	0.00505572
R4-R1	FtPinG0007896400.01	gi|557639995|gb|AHA14497.1|anthocyanidin reductase [Fagopyrum tataricum]	mws0178	Chlorogenic acid	-0.908826	0.01209
R4-R1	FtPinG0007896400.01	gi|557639995|gb|AHA14497.1|anthocyanidin reductase [Fagopyrum tataricum]	pmp000116	Apigenin-8-C-glucoside	0.948635	0.00388979
R4-R1	FtPinG0002106500.01	gi|307074577|gb|ADN26593.1|type III polyketide synthase [Polygonum cuspidatum]	mws0178	Chlorogenic acid	0.991361	0.000111636
R4-R1	FtPinG0002106500.01	gi|307074577|gb|ADN26593.1|type III polyketide synthase [Polygonum cuspidatum]	pmp000116	Apigenin-8-C-glucoside	-0.958392	0.00256078
R4-R1	FtPinG0009375700.01	gi|557640001|gb|AHA14500.1|hydroxycinnamoyl-coenzyme A quinate transperase [Fagopyrum tataricum]	mws0178	Chlorogenic acid	0.968502	0.00147258
R4-R1	FtPinG0009375700.01	gi|557640001|gb|AHA14500.1|hydroxycinnamoyl-coenzyme A quinate transperase [Fagopyrum tataricum]	pmp000116	Apigenin-8-C-glucoside	-0.900319	0.0144092
R4-R1	FtPinG0001343000.01	gi|1025137065|ref|XP_016465713.1|PREDICTED: spermidine hydroxycinnamoyl transferase-like [Nicotiana tabacum]	pmp000116	Apigenin-8-C-glucoside	0.863995	0.0264882
R4-R1	FtPinG0001343000.01	gi|1025137065|ref|XP_016465713.1|PREDICTED: spermidine hydroxycinnamoyl transferase-like [Nicotiana tabacum]	mws0178	Chlorogenic acid	-0.822194	0.0446118
R4-R1	FtPinG0008704000.01	gi|557640001|gb|AHA14500.1|hydroxycinnamoyl-coenzyme A quinate transperase [Fagopyrum tataricum]	pmp000116	Apigenin-8-C-glucoside	-0.875356	0.022336
R4-R1	FtPinG0008704000.01	gi|557640001|gb|AHA14500.1|hydroxycinnamoyl-coenzyme A quinate transperase [Fagopyrum tataricum]	mws0178	Chlorogenic acid	0.880775	0.0204746
R4-R1	FtPinG0002428800.01	gi|1060856059|dbj|BAV56576.1|putative leucoanthocyanidin reductase [Fagopyrum esculentum]	pmp000116	Apigenin-8-C-glucoside	-0.891329	0.0170724
R4-R1	FtPinG0002428800.01	gi|1060856059|dbj|BAV56576.1|putative leucoanthocyanidin reductase [Fagopyrum esculentum]	mws0178	Chlorogenic acid	0.947959	0.00399192
R4-R1	FtPinG0003453100.01	gi|225446291|ref|XP_002269790.1|PREDICTED: spermidine hydroxycinnamoyl transferase [Vitis vinifera]	pmp000116	Apigenin-8-C-glucoside	-0.92662	0.00787939
R4-R1	FtPinG0003453100.01	gi|225446291|ref|XP_002269790.1|PREDICTED: spermidine hydroxycinnamoyl transferase [Vitis vinifera]	mws0178	Chlorogenic acid	0.916515	0.0101636
R4-R1	FtPinG0003454000.01	gi|1338470612|gb|PON92584.1|Transferase [Trema orientalis]	pmp000116	Apigenin-8-C-glucoside	0.885678	0.0188571
R4-R1	FtPinG0003454000.01	gi|1338470612|gb|PON92584.1|Transferase [Trema orientalis]	mws0178	Chlorogenic acid	-0.935907	0.00603013
R4-R1	FtPinG0001861600.01	gi|408040078|gb|AFU54390.1|cinnamate 4-hydroxylase [Fagopyrum tataricum]	mws0178	Chlorogenic acid	-0.908949	0.0120579
R4-R1	FtPinG0001861600.01	gi|408040078|gb|AFU54390.1|cinnamate 4-hydroxylase [Fagopyrum tataricum]	pmp000116	Apigenin-8-C-glucoside	0.919571	0.0094432
R4-R2	FtPinG0000551900.01	gi|269856498|gb|ACZ51475.1|chalcone synthase [Fagopyrum tataricum]	mws0032	Myricetin	0.886804	0.0184949
R4-R2	FtPinG0000551900.01	gi|269856498|gb|ACZ51475.1|chalcone synthase [Fagopyrum tataricum]	pmb3074	3-O-p-Coumaroyl quinic acid	0.969616	0.00137079
R4-R2	FtPinG0000551600.01	gi|269856498|gb|ACZ51475.1|chalcone synthase [Fagopyrum tataricum]	pmb3074	3-O-p-Coumaroyl quinic acid	0.971677	0.00119193
R4-R2	FtPinG0000551600.01	gi|269856498|gb|ACZ51475.1|chalcone synthase [Fagopyrum tataricum]	mws0032	Myricetin	0.884812	0.0191381
R4-R2	FtPinG0001575100.01	gi|408040078|gb|AFU54390.1|cinnamate 4-hydroxylase [Fagopyrum tataricum]	mws0032	Myricetin	0.939897	0.00530998
R4-R2	FtPinG0001575100.01	gi|408040078|gb|AFU54390.1|cinnamate 4-hydroxylase [Fagopyrum tataricum]	pmb3074	3-O-p-Coumaroyl quinic acid	0.9951	3.59506e-05
R4-R2	FtPinG0001575100.01	gi|408040078|gb|AFU54390.1|cinnamate 4-hydroxylase [Fagopyrum tataricum]	mws0049	(+)-Gallocatechin	0.82171	0.0448473
R4-R2	FtPinG0001575100.01	gi|408040078|gb|AFU54390.1|cinnamate 4-hydroxylase [Fagopyrum tataricum]	mws0042	(-)-Epigallocatechin	0.885132	0.0190343
R4-R2	FtPinG0009242400.01	gi|1338450318|gb|PON72849.1|Cytochrome P450, E-class, group I [Parasponia andersonii]	mws0178	Chlorogenic acid	0.94763	0.00404216
R4-R2	FtPinG0002106500.01	gi|307074577|gb|ADN26593.1|type III polyketide synthase [Polygonum cuspidatum]	mws0178	Chlorogenic acid	0.905679	0.0129251
R4-R2	FtPinG0002106500.01	gi|307074577|gb|ADN26593.1|type III polyketide synthase [Polygonum cuspidatum]	pmb3074	3-O-p-Coumaroyl quinic acid	-0.888195	0.0180519
R4-R2	FtPinG0002106500.01	gi|307074577|gb|ADN26593.1|type III polyketide synthase [Polygonum cuspidatum]	mws0049	(+)-Gallocatechin	-0.906417	0.0127268
R4-R2	FtPinG0002106500.01	gi|307074577|gb|ADN26593.1|type III polyketide synthase [Polygonum cuspidatum]	mws0042	(-)-Epigallocatechin	-0.815637	0.0478511
R4-R2	FtPinG0007896400.01	gi|557639995|gb|AHA14497.1|anthocyanidin reductase [Fagopyrum tataricum]	pmb3074	3-O-p-Coumaroyl quinic acid	0.912992	0.0110262
R4-R2	FtPinG0007896400.01	gi|557639995|gb|AHA14497.1|anthocyanidin reductase [Fagopyrum tataricum]	mws0042	(-)-Epigallocatechin	0.964174	0.00190226
R4-R2	FtPinG0007896400.01	gi|557639995|gb|AHA14497.1|anthocyanidin reductase [Fagopyrum tataricum]	mws0049	(+)-Gallocatechin	0.936214	0.00597327
R4-R2	FtPinG0007896400.01	gi|557639995|gb|AHA14497.1|anthocyanidin reductase [Fagopyrum tataricum]	mws0032	Myricetin	0.904436	0.0132624
R4-R2	FtPinG0007896400.01	gi|557639995|gb|AHA14497.1|anthocyanidin reductase [Fagopyrum tataricum]	mws0178	Chlorogenic acid	-0.82442	0.0435361
R4-R2	FtPinG0006662600.01	gi|333362482|gb|AEF30420.1|flavones 3-hydroxylase [Fagopyrum tataricum]	pmb3074	3-O-p-Coumaroyl quinic acid	0.902546	0.0137832
R4-R2	FtPinG0006662600.01	gi|333362482|gb|AEF30420.1|flavones 3-hydroxylase [Fagopyrum tataricum]	mws0032	Myricetin	0.900209	0.0144404
R4-R2	FtPinG0008806400.01	gi|184191045|gb|ACC76754.1|CHS2 [Polygonum cuspidatum]	mws0032	Myricetin	0.90137	0.014112
R4-R2	FtPinG0008806400.01	gi|184191045|gb|ACC76754.1|CHS2 [Polygonum cuspidatum]	pmb3074	3-O-p-Coumaroyl quinic acid	0.963858	0.00193578
R4-R2	FtPinG0006940000.01	gi|297739946|emb|CBI30128.3|unnamed protein product, partial [Vitis vinifera]	mws0049	(+)-Gallocatechin	0.818639	0.0463551
R4-R2	FtPinG0006940000.01	gi|297739946|emb|CBI30128.3|unnamed protein product, partial [Vitis vinifera]	mws0042	(-)-Epigallocatechin	0.909837	0.0118275
R4-R2	FtPinG0006940000.01	gi|297739946|emb|CBI30128.3|unnamed protein product, partial [Vitis vinifera]	pmb3074	3-O-p-Coumaroyl quinic acid	0.986411	0.000275723
R4-R2	FtPinG0006940000.01	gi|297739946|emb|CBI30128.3|unnamed protein product, partial [Vitis vinifera]	mws0032	Myricetin	0.972299	0.00114043
R4-R2	FtPinG0001343000.01	gi|1025137065|ref|XP_016465713.1|PREDICTED: spermidine hydroxycinnamoyl transferase-like [Nicotiana tabacum]	pmb3074	3-O-p-Coumaroyl quinic acid	0.822036	0.0446884
R4-R2	FtPinG0001343000.01	gi|1025137065|ref|XP_016465713.1|PREDICTED: spermidine hydroxycinnamoyl transferase-like [Nicotiana tabacum]	mws0032	Myricetin	0.84189	0.035522
R4-R2	FtPinG0006306200.01	gi|576636782|gb|AHH30830.1|anthocyanin synthase [Fagopyrum dibotrys]	mws0032	Myricetin	0.908036	0.0122972
R4-R2	FtPinG0006306200.01	gi|576636782|gb|AHH30830.1|anthocyanin synthase [Fagopyrum dibotrys]	pmb3074	3-O-p-Coumaroyl quinic acid	0.960306	0.00233214
R4-R2	FtPinG0002428800.01	gi|1060856059|dbj|BAV56576.1|putative leucoanthocyanidin reductase [Fagopyrum esculentum]	mws0178	Chlorogenic acid	0.886444	0.0186104
R4-R2	FtPinG0006907000.01	gi|445065121|gb|AGE13752.1|flavonol synthase [Fagopyrum tataricum]	pmb3074	3-O-p-Coumaroyl quinic acid	0.994154	5.11662e-05
R4-R2	FtPinG0006907000.01	gi|445065121|gb|AGE13752.1|flavonol synthase [Fagopyrum tataricum]	mws0042	(-)-Epigallocatechin	0.913279	0.0109546
R4-R2	FtPinG0006907000.01	gi|445065121|gb|AGE13752.1|flavonol synthase [Fagopyrum tataricum]	mws0049	(+)-Gallocatechin	0.836319	0.0379945
R4-R2	FtPinG0006907000.01	gi|445065121|gb|AGE13752.1|flavonol synthase [Fagopyrum tataricum]	mws0032	Myricetin	0.961307	0.00221675
R4-R2	FtPinG0003454000.01	gi|1338470612|gb|PON92584.1|Transferase [Trema orientalis]	mws0032	Myricetin	0.917526	0.0099224
R4-R2	FtPinG0003454000.01	gi|1338470612|gb|PON92584.1|Transferase [Trema orientalis]	mws0042	(-)-Epigallocatechin	0.858627	0.0285666
R4-R2	FtPinG0003454000.01	gi|1338470612|gb|PON92584.1|Transferase [Trema orientalis]	pmb3074	3-O-p-Coumaroyl quinic acid	0.915968	0.0102954
R4-R2	FtPinG0009375700.01	gi|557640001|gb|AHA14500.1|hydroxycinnamoyl-coenzyme A quinate transperase [Fagopyrum tataricum]	mws0178	Chlorogenic acid	0.913523	0.0108939
R4-R2	FtPinG0002353900.01	gi|314910748|gb|ADT63065.1|flavonoid 3&apos;-hydroxylase, partial [Fagopyrum esculentum]	mws0032	Myricetin	0.909402	0.0119403
R4-R2	FtPinG0002353900.01	gi|314910748|gb|ADT63065.1|flavonoid 3&apos;-hydroxylase, partial [Fagopyrum esculentum]	mws0049	(+)-Gallocatechin	0.832058	0.0399384
R4-R2	FtPinG0002353900.01	gi|314910748|gb|ADT63065.1|flavonoid 3&apos;-hydroxylase, partial [Fagopyrum esculentum]	mws0042	(-)-Epigallocatechin	0.874736	0.0225539
R4-R2	FtPinG0002353900.01	gi|314910748|gb|ADT63065.1|flavonoid 3&apos;-hydroxylase, partial [Fagopyrum esculentum]	pmb3074	3-O-p-Coumaroyl quinic acid	0.992653	8.07743e-05
R4-R2	FtPinG0000053800.01	gi|373428662|gb|AEY62396.1|leucoanthocyantin reductase [Fagopyrum dibotrys]	pmb3074	3-O-p-Coumaroyl quinic acid	0.928789	0.00742591
R4-R2	FtPinG0000053800.01	gi|373428662|gb|AEY62396.1|leucoanthocyantin reductase [Fagopyrum dibotrys]	mws0042	(-)-Epigallocatechin	0.82935	0.0411972
R4-R2	FtPinG0000053800.01	gi|373428662|gb|AEY62396.1|leucoanthocyantin reductase [Fagopyrum dibotrys]	mws0032	Myricetin	0.913978	0.0107814
